# Supplementary material for: ViralRecall—A Flexible Command-Line Tool for the Detection of Giant Virus Signatures in ‘Omic Data
Source: Viruses. 2021 Jan 20;13(2):150. doi: 10.3390/v13020150 (PMC7909515; doi:10.3390/v13020150)
Supplement: Supplementary file 1 [file viruses-13-00150-s001.zip]

Archive with 3 entries (2 files):
- suppl/
- suppl/Figure_S1.jpg
- suppl/Viruses_Supplementary_Table_1.xlsx
