# Supplementary material for: ViralRecall—A Flexible Command-Line Tool for the Detection of Giant Virus Signatures in ‘Omic Data
Source: Viruses. 2021 Jan 20;13(2):150. doi: 10.3390/v13020150 (PMC7909515; doi:10.3390/v13020150)
Supplement: Supplementary file 1 [file viruses-13-00150-s001.zip › suppl/Viruses_Supplementary_Table_1.xlsx]

## Sheet: Description
Supplementary Dataset 1
dsDNA_genome_results	ViralRecall results when run on a set of 879 complete dsDNA viral genomes
dsDNA_pseudocontig_results	ViralRecall results when run on a set of pseudocontigs generated from the set of 879 complete dsDNA viral genomes
NCBI_Accessions	NCBI Accessions for the 3012 Caudovirales genomes used for benchmarking
GV_results	ViralRecall results for the 2,436 NCLDV genomes analyzed
GVMAG_S_1064190-84.blastouts	BLASTp results against RefSeq for the 123 kbp contaminant contig in GVMAG_S_1064190-84
ERX556094.blastouts	BLASTp results against RefSeq for the contaminant contigs in ERX556094

## Sheet: dsDNA_genome_results
replicon	contig_length	score	num_ORFs	num_viralhits	num_pfamhits	markerhits	Family	Genus	Species	Virus name(s)	Virus name abbreviation(s)	Virus isolate designation	Virus REFSEQ accession
NC_048037.1	37311	0.209767	62	3	4	SFII:113.1	Lipothrixviridae	Alphalipothrixvirus	Alphalipothrixvirus SFV1	Sulfolobus filamentous virus 1	SFV1	SFV1 isolate S48	Complete genome
NC_019495.1	290304	0.103349	208	16	19	RNR:456.3	Alloherpesviridae	Cyprinivirus	Cyprinid herpesvirus 2	goldfish hematopoietic necrosis virus; cyprinid herpesvirus 2	CyHV2	ST-J1	Complete genome
NC_001493.2	134226	0.0921952	98	10	13	-	Alloherpesviridae	Ictalurivirus	Ictalurid herpesvirus 1	channel catfish virus; ictalurid herpesvirus 1	CCV; IcHV1	Auburn 1	Complete genome
NC_009127.1	295146	0.0871252	185	16	24	RNR:454.0	Alloherpesviridae	Cyprinivirus	Cyprinid herpesvirus 3	koi herpesvirus; cyprinid herpesvirus 3	KHV; CyHV3	KHV-U	Complete genome
NC_038017.1	20222	0.0759897	39	1	1	-	Portogloboviridae	Alphaportoglobovirus	Sulfolobus alphaportoglobovirus 1	Sulfolobus polyhedral virus 1	SPV1	S14	Complete genome
FFC_PHAGE_43_1208	220400	0.023513	207	24	29	-	jumbo_phage	NA	NA	NA	NA	NA	NA
NC_036579.1	142925	0.00722797	100	12	16	-	Alloherpesviridae	Ictalurivirus	Ictalurid herpesvirus 2	black bullhead herpesvirus; ictalurid herpesvirus 2	IcHV2	760/94	Complete genome
NC_017088.1	8770	0	12	0	0	-	Pleolipoviridae	Betapleolipovirus	Betapleolipovirus HRPV3	Halorubrum pleomorphic virus 3	HRPV-3		Complete genome
NC_007918.1	16067	0	21	0	0	-	Pleolipoviridae	Gammapleolipovirus	Gammapleolipovirus His2	His2 virus	His2		Complete genome
NC_006556.1	20933	0	40	0	0	-	Globuloviridae	Globulovirus	Thermoproteus tenax spherical virus 1	Thermoproteus tenax spherical virus 1	TTSV1		Complete genome
NC_019491.1	291144	-0.00717565	218	16	25	RNR:461.7	Alloherpesviridae	Cyprinivirus	Cyprinid herpesvirus 1	carp pox herpesvirus; cyprinid herpesvirus 1	CyHV1	NG-J1	Complete genome
NC_013668.3	248526	-0.105149	156	19	25	RNR:450.0	Alloherpesviridae	Cyprinivirus	Anguillid herpesvirus 1	Japanese eel herpesvirus; anguillid herpesvirus 1	AngHV1	500138	Complete genome
NC_008211.1	220859	-0.184475	171	4	9	-	Alloherpesviridae	Batrachovirus	Ranid herpesvirus 1	Lucké tumor herpesvirus; ranid herpesvirus 1	LTHV; RaHV1	McKinnell	Complete genome
NC_042347.1	23219	-0.241737	37	0	1	-	Ovaliviridae	Alphaovalivirus	Sulfolobus ellipsoid virus 1	Sulfolobus ellipsoid virus 1 isolate CR_L	SEV1	CR_L	Complete genome
ERM_PHAGE_42_11	218678	-0.319225	231	17	22	-	jumbo_phage	NA	NA	NA	NA	NA	NA
NC_048156.1	9944	-0.352082	16	0	1	-	Pleolipoviridae	Betapleolipovirus	Betapleolipovirus HRPV12	Halorubrum pleomorphic virus 12	HRPV12		Complete genome
NC_005872.1	28337	-0.353069	49	0	2	-	Globuloviridae	Globulovirus	Pyrobaculum spherical virus	Pyrobaculum spherical virus	PSV		Complete genome
NC_008210.1	231801	-0.361636	158	5	12	-	Alloherpesviridae	Batrachovirus	Ranid herpesvirus 2	frog virus 4; ranid herpesvirus 2	FV4; RaHV2	Rafferty	Complete genome
R2_PHAGE_CIR_48_27	268303	-0.372136	286	19	28	-	jumbo_phage	NA	NA	NA	NA	NA	NA
R2_PHAGE_CIR_48_113	267210	-0.373461	285	19	28	-	jumbo_phage	NA	NA	NA	NA	NA	NA
NC_048158.1	9368	-0.375554	15	0	1	-	Pleolipoviridae	Betapleolipovirus	Betapleolipovirus HRPV11	Halorubrum pleomorphic virus 11	HRPV11		Complete genome
FFC_PHAGE_CIR_38_15	214014	-0.386145	239	15	24	-	jumbo_phage	NA	NA	NA	NA	NA	NA
NC_010155.1	40449	-0.408427	66	3	9	SFII:130.5	Lipothrixviridae	Betalipothrixvirus	Acidianus filamentous virus 3	Acidianus filamentous virus 3	AFV3		Complete genome
LP_PHAGE_27_44	252800	-0.412816	369	63	72	RNR:111.6	jumbo_phage	NA	NA	NA	NA	NA	NA
NC_048157.1	9296	-0.426752	13	0	1	-	Pleolipoviridae	Betapleolipovirus	Betapleolipovirus HRPV10	Halorubrum pleomorphic virus 10	HRPV10		Complete genome
NC_043030.1	5278	-0.427976	14	0	1	-	Clavaviridae	Clavavirus	Aeropyrum pernix bacilliform virus 1	Aeropyrum pernix bacilliform virus 1	APBV1		Complete genome
NC_010154.1	38179	-0.435898	60	3	9	SFII:142.3	Lipothrixviridae	Betalipothrixvirus	Acidianus filamentous virus 8	Acidianus filamentous virus 8	AFV8		Complete genome
NC_004156.2	231621	-0.44737	110	17	28	RNR:465.8	Nudiviridae	Betanudivirus	Heliothis zea nudivirus	Helicoverpa zea nudivirus	HzNV-2; HzNV-MS1	2; MS1	Complete genome
NC_029548.1	17714	-0.458098	40	0	3	-	Tristromaviridae	Alphatristromavirus	Pyrobaculum filamentous virus 1	Pyrobaculum filamentous virus 1	PFV1	1	Complete genome
NC_010152.1	39577	-0.47447	63	3	10	SFII:137.7	Lipothrixviridae	Betalipothrixvirus	Acidianus filamentous virus 6	Acidianus filamentous virus 6	AFV6		Complete genome
NC_009884.1	31787	-0.477557	51	0	5	-	Lipothrixviridae	Deltalipothrixvirus	Acidianus filamentous virus 2	Acidianus filamentous virus 2	AFV2		Complete genome
NC_017090.1	9694	-0.478049	15	0	1	-	Pleolipoviridae	Betapleolipovirus	Betapleolipovirus HGPV1	Halogeometricum pleomorphic virus 1	HGPV-1		Complete genome
LP_PHAGE_30_11	228957	-0.48574	283	87	85	RNR:99.6	jumbo_phage	NA	NA	NA	NA	NA	NA
NC_005881.2	207439	-0.486569	153	9	26	RNR:196.4	Malacoherpesviridae	Ostreavirus	Ostreid herpesvirus 1	oyster herpesvirus; ostreid herpesvirus 1	OHV; OsHV1		Complete genome
NC_010356.1	190032	-0.487728	174	14	24	PolB:484.8	Hytrosaviridae	Glossinavirus	Glossina hytrosavirus	Glossina pallidipes salivary gland hypertrophy virus	GpSGHV		Complete genome
RIF_PHAGE_CU_33_10	219275	-0.489294	325	61	70	-	jumbo_phage	NA	NA	NA	NA	NA	NA
NC_010537.1	41172	-0.495141	71	3	11	SFII:141.0	Lipothrixviridae	Betalipothrixvirus	Acidianus filamentous virus 9	Acidianus filamentous virus 9	AFV9		Complete genome
NC_048199.1	27548	-0.500853	48	2	3	-	Thaspiviridae	Nitmarvirus	Nitmarvirus NSV1	Nitrosopumilus spindle-shaped virus 1	NSV1	NSV1	Complete genome
NC_003225.3	309286	-0.502156	172	15	26	RNR:424.8	Nimaviridae	Whispovirus	White spot syndrome virus	white spot syndrome virus	WSSV-CN01	CN01	Complete genome
NC_034618.1	207914	-0.506681	155	9	21	-	Alloherpesviridae	Batrachovirus	Ranid herpesvirus 3	ranid herpesvirus 3	RaHV3	FO1_2015	Complete genome
NC_010671.1	124279	-0.514703	101	12	25	PolB:394.6,RNR:502.6	Hytrosaviridae	Muscavirus	Musca hytrosavirus	Musca domestica salivary gland hypertrophy virus	MdSGHV		Complete genome
BML_PHAGE_CIR_57_32	206479	-0.548519	277	21	32	-	jumbo_phage	NA	NA	NA	NA	NA	NA
NC_010153.1	36895	-0.548838	57	2	9	SFII:130.7	Lipothrixviridae	Betalipothrixvirus	Acidianus filamentous virus 7	Acidianus filamentous virus 7	AFV7		Complete genome
BML_PHAGE_CIR_57_14	206479	-0.550519	276	21	32	-	jumbo_phage	NA	NA	NA	NA	NA	NA
NC_009452.1	23814	-0.552232	45	0	3	-	Ampullaviridae	Ampullavirus	Acidianus bottle-shaped virus	Acidianus bottle-shaped virus	ABV		Complete genome
NC_018874.1	211518	-0.569872	132	10	19	RNR:126.9	Malacoherpesviridae	Aurivirus	Haliotid herpesvirus 1	abalone herpesvirus; haliotid herpesvirus 1	AbHV1; HaHV1	Victoria/AUS/2009	Complete genome
NC_016989.1	30578	-0.600075	47	0	2	-	Sphaerolipoviridae	Alphasphaerolipovirus	Haloarcula hispanica icosahedral virus 2	Haloarcula hispanica icosahedral virus 2	HhI-2		Complete genome
NC_048160.1	16159	-0.610905	27	0	3	-	Pleolipoviridae	Betapleolipovirus	Betapleolipovirus HRPV9	Halorubrum pleomorphic virus 9	HRPV9		Complete genome
SALIVA_PHAGE_CIR_31_11	278879	-0.613388	264	24	34	-	jumbo_phage	NA	NA	NA	NA	NA	NA
R2_PHAGE_CIR_50_795	259229	-0.626582	283	17	24	-	jumbo_phage	NA	NA	NA	NA	NA	NA
NC_013758.1	8082	-0.627694	10	0	1	-	Pleolipoviridae	Alphapleolipovirus	Alphapleolipovirus HHPV1	Haloarcula hispanica pleomorphic virus 1	HHPV-1		Complete genome
R2_PHAGE_CIR_50_38	259130	-0.628804	282	17	24	-	jumbo_phage	NA	NA	NA	NA	NA	NA
NC_007217.1	30889	-0.631177	48	0	2	-	Sphaerolipoviridae	Alphasphaerolipovirus	Haloarcula hispanica virus SH1	Haloarcula hispanica virus SH1	HhVSH1		Complete genome
SALIVA_PHAGE_CIR_31_15	280283	-0.637275	265	24	36	-	jumbo_phage	NA	NA	NA	NA	NA	NA
GOV_PHAGE_CIR_57_1	317750	-0.641092	453	37	54	RNR:160.4,SFII:123.4	jumbo_phage	NA	NA	NA	NA	NA	NA
SALIVA_PHAGE_CIR_35_33	243172	-0.664316	228	21	29	-	jumbo_phage	NA	NA	NA	NA	NA	NA
CHG_PHAGE_27_52	235011	-0.687303	274	26	46	SFII:129.3	jumbo_phage	NA	NA	NA	NA	NA	NA
SALIVA_PHAGE_COMPLETE_CIR-CU-CL-ST_27_31	282342	-0.69906	268	22	35	-	jumbo_phage	NA	NA	NA	NA	NA	NA
NC_014099.1	16622	-0.703246	32	0	3	-	Turriviridae	Alphaturrivirus	Sulfolobus turreted icosahedral virus 2	Sulfolobus turreted icosahedral virus 2	STIV2		Complete genome
SR-VP_PHAGE_64_16	296433	-0.703839	365	49	63	RNR:266.6	jumbo_phage	NA	NA	NA	NA	NA	NA
NC_005892.1	17663	-0.709192	37	0	4	-	Turriviridae	Alphaturrivirus	Sulfolobus turreted icosahedral virus 1	Sulfolobus turreted icosahedral virus 1	STIV1		Complete genome
STOOL_PHAGE_27_12	224755	-0.758671	191	8	20	-	jumbo_phage	NA	NA	NA	NA	NA	NA
FFC_PHAGE_CIR_42_59	203881	-0.765415	202	10	26	-	jumbo_phage	NA	NA	NA	NA	NA	NA
SR-VP_PHAGE_30_18	291182	-0.771097	446	48	65	-	jumbo_phage	NA	NA	NA	NA	NA	NA
NC_003214.2	40900	-0.777577	70	2	11	SFII:133.1	Lipothrixviridae	Betalipothrixvirus	Sulfolobus islandicus filamentous virus	Sulfolobus islandicus filamentous virus	SIFV		Complete genome
F31_PHAGE_CIR_34_27	249840	-0.781688	265	21	31	-	jumbo_phage	NA	NA	NA	NA	NA	NA
NC_007914.1	14462	-0.81824	25	0	3	-	Halspiviridae	Salterprovirus	Salterprovirus His1	His1		His1	Complete genome
SHALE-W_PHAGE_CIR_53_0	231862	-0.822113	243	19	33	-	jumbo_phage	NA	NA	NA	NA	NA	NA
SALIVA_PHAGE_50_20	223372	-0.849032	246	5	21	-	jumbo_phage	NA	NA	NA	NA	NA	NA
BML_PHAGE_COMPLETE_CIR-CU-CL_30_21	331854	-0.857764	517	54	71	-	jumbo_phage	NA	NA	NA	NA	NA	NA
R2_PHAGE_CIR_48_45	261787	-0.869338	329	30	44	SFII:132.3	jumbo_phage	NA	NA	NA	NA	NA	NA
R2_PHAGE_CIR_49_23	261870	-0.874577	327	30	44	SFII:133.8	jumbo_phage	NA	NA	NA	NA	NA	NA
ALT_PHAGE_24_16	274127	-0.875141	369	58	69	RNR:162.3,RNR:139.8,RNR:99.7	jumbo_phage	NA	NA	NA	NA	NA	NA
SALIVA_PHAGE_CIR_35_58	269031	-0.907459	243	21	35	-	jumbo_phage	NA	NA	NA	NA	NA	NA
SR-VP_PHAGE_62_16	231505	-0.912779	290	26	46	-	jumbo_phage	NA	NA	NA	NA	NA	NA
SALIVA_PHAGE_CIR_29_15	206174	-0.919083	204	10	26	SFII:105.7	jumbo_phage	NA	NA	NA	NA	NA	NA
LP_PHAGE_31_18	237691	-0.930199	283	62	69	RNR:436.3	jumbo_phage	NA	NA	NA	NA	NA	NA
SALIVA_PHAGE_CIR_34_48	257052	-0.95365	227	17	32	-	jumbo_phage	NA	NA	NA	NA	NA	NA
SALIVA_PHAGE_CIR_33_32	269650	-0.963114	244	22	39	-	jumbo_phage	NA	NA	NA	NA	NA	NA
LP_PHAGE_29_14	261948	-0.966326	357	54	64	-	jumbo_phage	NA	NA	NA	NA	NA	NA
M16_PHAGE_50_27	256059	-0.969105	360	24	52	SFII:100.2	jumbo_phage	NA	NA	NA	NA	NA	NA
SALIVA_PHAGE_34_21	243652	-0.9763	223	16	31	-	jumbo_phage	NA	NA	NA	NA	NA	NA
SR-VP_PHAGE_38_25	214804	-0.991392	242	58	64	PolB:203.0	jumbo_phage	NA	NA	NA	NA	NA	NA
M-09_PHAGE_50_88	269247	-0.999085	372	24	53	SFII:100.2	jumbo_phage	NA	NA	NA	NA	NA	NA
QH-7_PHAGE_41_19	468579	-0.999416	604	122	140	-	jumbo_phage	NA	NA	NA	NA	NA	NA
F-21_PHAGE_50_48	268100	-0.999803	372	24	53	SFII:100.2	jumbo_phage	NA	NA	NA	NA	NA	NA
SR-VP_PHAGE_52_310	354326	-1.00464	482	52	87	-	jumbo_phage	NA	NA	NA	NA	NA	NA
SALIVA_PHAGE_CIR_35_35	255730	-1.00545	251	18	35	-	jumbo_phage	NA	NA	NA	NA	NA	NA
NC_011588.1	127615	-1.03224	113	14	22	-	Nudiviridae	Alphanudivirus	Oryctes rhinoceros nudivirus	Oryctes rhinoceros nudivirus	OrNV	Ma07	Complete genome
SCN_PHAGE_52_48	227441	-1.05842	247	18	31	-	jumbo_phage	NA	NA	NA	NA	NA	NA
LP_PHAGE_40_9	226594	-1.06167	257	58	82	-	jumbo_phage	NA	NA	NA	NA	NA	NA
CHG_PHAGE_CIR_31_47	293853	-1.06378	333	44	52	-	jumbo_phage	NA	NA	NA	NA	NA	NA
PIG_PHAGE_COMPLETE_CIR-CU-CL_37_32	237515	-1.06473	205	17	32	-	jumbo_phage	NA	NA	NA	NA	NA	NA
SALIVA_PHAGE_31_10	238146	-1.08371	227	19	35	-	jumbo_phage	NA	NA	NA	NA	NA	NA
LP_PHAGE_CIR_34_34	286030	-1.0843	390	81	96	-	jumbo_phage	NA	NA	NA	NA	NA	NA
QS-7_PHAGE_COMPLETE_CIR-CU-CL_40_25	484177	-1.09589	654	116	147	-	jumbo_phage	NA	NA	NA	NA	NA	NA
SCN_PHAGE_53_104	250751	-1.10039	265	19	32	-	jumbo_phage	NA	NA	NA	NA	NA	NA
LP_PHAGE_38_17	399135	-1.10126	546	117	136	-	jumbo_phage	NA	NA	NA	NA	NA	NA
SCN_PHAGE_53_15	252802	-1.11716	266	19	33	-	jumbo_phage	NA	NA	NA	NA	NA	NA
ER_PHAGE_CIR_36_10	213193	-1.12023	355	50	69	-	jumbo_phage	NA	NA	NA	NA	NA	NA
GWB1_PHAGE_COMPLETE_CIR-CU-CL_25_34	462018	-1.13374	683	119	161	SFII:136.3	jumbo_phage	NA	NA	NA	NA	NA	NA
NC_028256.1	13769	-1.15648	24	0	3	-	Guttaviridae	Betaguttavirus	Aeropyrum pernix ovoid virus 1	Aeropyrum pernix ovoid virus 1	ApOV1		Complete genome
SR-VP_PHAGE_CIR_49_18	369613	-1.15749	440	74	100	-	jumbo_phage	NA	NA	NA	NA	NA	NA
SCN_PHAGE_52_81	208733	-1.16528	225	17	30	-	jumbo_phage	NA	NA	NA	NA	NA	NA
NC_030848.1	31314	-1.16783	45	0	3	-	Sphaerolipoviridae	Alphasphaerolipovirus	Haloarcula virus HCIV1	Haloarcula californiae icosahedral virus 1	HcIV1	SS13-6	Complete genome
RIF_PHAGE_CIR_47_33	341069	-1.18756	534	44	75	-	jumbo_phage	NA	NA	NA	NA	NA	NA
LP_PHAGE_22_14	292000	-1.20617	532	56	76	-	jumbo_phage	NA	NA	NA	NA	NA	NA
R2_PHAGE_CIR_46_26	423438	-1.21828	676	85	126	RNR:182.7,SFII:143.9	jumbo_phage	NA	NA	NA	NA	NA	NA
LP_PHAGE_39_54	378298	-1.24266	609	56	88	SFII:143.4	jumbo_phage	NA	NA	NA	NA	NA	NA
SHALE-W_PHAGE_25_0	299394	-1.24596	478	55	87	-	jumbo_phage	NA	NA	NA	NA	NA	NA
RIF_PHAGE_29_7	281267	-1.26541	532	41	81	-	jumbo_phage	NA	NA	NA	NA	NA	NA
SR-VP_PHAGE_50_14	275744	-1.27421	503	44	95	-	jumbo_phage	NA	NA	NA	NA	NA	NA
NC_009240.1	96944	-1.27816	96	5	16	-	Nudiviridae	Alphanudivirus	Gryllus bimaculatus nudivirus	Gryllus bimaculatus nudivirus	GbNV		Complete genome
SR-VP_PHAGE_40_16	426196	-1.27863	612	106	162	SFII:169.0	jumbo_phage	NA	NA	NA	NA	NA	NA
LP_PHAGE_COMPLETE_CIR-CU-CL_31_18	642428	-1.2885	965	133	196	RNR:487.2	jumbo_phage	NA	NA	NA	NA	NA	NA
F-05_PHAGE_36_45	271439	-1.2906	276	19	33	-	jumbo_phage	NA	NA	NA	NA	NA	NA
PIG_PHAGE_CU_25_19	267678	-1.29732	281	41	56	-	jumbo_phage	NA	NA	NA	NA	NA	NA
TARA_PHAGE_44_1	310536	-1.29871	391	43	61	PolB:202.8,RNR:132.1	jumbo_phage	NA	NA	NA	NA	NA	NA
CG_PHAGE_32_16	272967	-1.30356	252	52	69	-	jumbo_phage	NA	NA	NA	NA	NA	NA
SR-VP_PHAGE_49_13	220518	-1.31724	358	57	98	-	jumbo_phage	NA	NA	NA	NA	NA	NA
BC_PHAGE_31_62	296039	-1.32258	344	23	55	SFII:138.7	jumbo_phage	NA	NA	NA	NA	NA	NA
SALIVA_PHAGE_CIR-CU-GA_36_42	341471	-1.32657	388	33	58	-	jumbo_phage	NA	NA	NA	NA	NA	NA
NC_020998.1	28072	-1.32886	43	0	3	-	Sphaerolipoviridae	Alphasphaerolipovirus	Haloarcula hispanica virus PH1	Haloarcula hispanica virus PH1	HhVPH1	1	Complete genome
ALT_PHAGE_CIR_40_22	223193	-1.33194	219	29	42	-	jumbo_phage	NA	NA	NA	NA	NA	NA
ALT_PHAGE_CIR_40_13	223190	-1.33623	219	28	41	-	jumbo_phage	NA	NA	NA	NA	NA	NA
SR-VP_PHAGE_COMPLETE_CIR-CU-CL_42_23	595163	-1.34838	1058	140	235	-	jumbo_phage	NA	NA	NA	NA	NA	NA
SR-VP_PHAGE_32_29	374858	-1.34887	501	104	148	SFII:169.0	jumbo_phage	NA	NA	NA	NA	NA	NA
AOT-PERU_PHAGE_COMPLETE_CIR-CU-CL-ST_331_34	201373	-1.35457	350	29	47	-	jumbo_phage	NA	NA	NA	NA	NA	NA
MAD1_PHAGE_COMPLETE_CIR-CU-CL-ST_26_25	636363	-1.35805	931	106	181	RNR:471.5,SFII:103.6	jumbo_phage	NA	NA	NA	NA	NA	NA
LP_PHAGE_30_17	301052	-1.36033	443	64	81	-	jumbo_phage	NA	NA	NA	NA	NA	NA
LP_PHAGE_27_15	232799	-1.36683	299	78	83	RNR:114.5	jumbo_phage	NA	NA	NA	NA	NA	NA
OS_PHAGE_40_40	347087	-1.36805	581	62	84	RNR:86.0,SFII:124.8	jumbo_phage	NA	NA	NA	NA	NA	NA
NC_042083.1	16523	-1.37788	33	0	5	-	Tectiviridae	Gammatectivirus	Gluconobacter virus GC1	Gluconobacter phage GC1			Complete genome
ER_PHAGE_49_29	350418	-1.38864	556	75	108	-	jumbo_phage	NA	NA	NA	NA	NA	NA
DGJ_PHAGE_43_837	325850	-1.39198	435	84	99	PolB:238.0,SFII:112.3	jumbo_phage	NA	NA	NA	NA	NA	NA
SW-7_PHAGE_46_16	322447	-1.39404	445	58	87	-	jumbo_phage	NA	NA	NA	NA	NA	NA
SR-VP_PHAGE_48_23_B	227239	-1.41008	339	50	66	-	jumbo_phage	NA	NA	NA	NA	NA	NA
NC_005830.1	20869	-1.41096	38	1	7	-	Lipothrixviridae	Gammalipothrixvirus	Acidianus filamentous virus 1	Acidianus filamentous virus 1	AFV1		Complete genome
NC_003158.1	16341	-1.41724	34	0	4	-	Sphaerolipoviridae	Betasphaerolipovirus	Natrinema virus SNJ1	Natrinema virus SNJ1	NVSNJ1		Complete genome
LP_PHAGE_52_55	372084	-1.44617	537	48	81	-	jumbo_phage	NA	NA	NA	NA	NA	NA
SR-VP_PHAGE_CIR_39_14	255737	-1.44912	320	38	64	SFII:131.7	jumbo_phage	NA	NA	NA	NA	NA	NA
F-03_PHAGE_30_20	221096	-1.46727	216	13	29	-	jumbo_phage	NA	NA	NA	NA	NA	NA
F16_PHAGE_CIR_32_22	214249	-1.4686	166	16	33	-	jumbo_phage	NA	NA	NA	NA	NA	NA
NC_013197.1	17036	-1.46902	36	0	5	-	Sphaerolipoviridae	Gammasphaerolipovirus	Thermus virus P23-77	Thermus phage P23-77	TVP23-77		Complete genome
SP_PHAGE_CIR_52_25	200585	-1.46969	252	23	44	-	jumbo_phage	NA	NA	NA	NA	NA	NA
LP_PHAGE_52_9	358628	-1.47646	513	47	79	-	jumbo_phage	NA	NA	NA	NA	NA	NA
LP_PHAGE_COMPLETE_CIR-CU-CL_32_25	735411	-1.47819	1009	154	249	-	jumbo_phage	NA	NA	NA	NA	NA	NA
LP_PHAGE_COMPLETE_CIR-CU-CL_32_18	735411	-1.47821	1009	154	249	-	jumbo_phage	NA	NA	NA	NA	NA	NA
ERM_PHAGE_CIR_52_47	244819	-1.47959	268	21	43	-	jumbo_phage	NA	NA	NA	NA	NA	NA
SALIVA_PHAGE_45_12	238173	-1.48187	209	23	43	-	jumbo_phage	NA	NA	NA	NA	NA	NA
LP_PHAGE_52_35	369064	-1.48789	533	46	81	-	jumbo_phage	NA	NA	NA	NA	NA	NA
GWB1_PHAGE_COMPLETE_CIR-CU-CL_55_23	485034	-1.49457	630	75	113	-	jumbo_phage	NA	NA	NA	NA	NA	NA
F09_PHAGE_CIR_33_145	213508	-1.49509	331	29	51	-	jumbo_phage	NA	NA	NA	NA	NA	NA
ERM_PHAGE_CIR_47_18	244777	-1.50488	267	21	44	-	jumbo_phage	NA	NA	NA	NA	NA	NA
M-05_PHAGE_29_57	218820	-1.52453	223	21	40	SFII:135.6	jumbo_phage	NA	NA	NA	NA	NA	NA
ALT_PHAGE_40_9	209089	-1.5305	230	48	71	RNR:430.5	jumbo_phage	NA	NA	NA	NA	NA	NA
RIF_PHAGE_CU_29_17	503412	-1.53499	808	112	161	-	jumbo_phage	NA	NA	NA	NA	NA	NA
A10_PHAGE_COMPLETE_CIR-CU-CL_30_1	255082	-1.53524	245	25	46	-	jumbo_phage	NA	NA	NA	NA	NA	NA
NC_047928.1	11648	-1.53956	17	0	1	-	Pleolipoviridae	Betapleolipovirus	Betapleolipovirus HHPV3	Haloarcula hispanica pleomorphic virus 3	HHPV3		Complete genome
SR-VP_PHAGE_48_20	378476	-1.54648	567	73	112	RNR:236.9,SFII:123.7	jumbo_phage	NA	NA	NA	NA	NA	NA
BML_PHAGE_CIR_36_18	217369	-1.54904	279	69	86	PolB:206.6,RNR:151.8,SFII:115.8	jumbo_phage	NA	NA	NA	NA	NA	NA
ER_PHAGE_58_11	404268	-1.54917	606	59	120	-	jumbo_phage	NA	NA	NA	NA	NA	NA
RIF_PHAGE_CIR_29_13	206411	-1.55708	309	43	71	-	jumbo_phage	NA	NA	NA	NA	NA	NA
SR-VP_PHAGE_CIR_35_26	462167	-1.55761	696	125	174	RNR:148.6,SFII:143.4	jumbo_phage	NA	NA	NA	NA	NA	NA
R2_PHAGE_CIR_43_124	316706	-1.56138	491	71	92	PolB:219.8,RNR:118.4,SFII:129.4	jumbo_phage	NA	NA	NA	NA	NA	NA
S19_PHAGE_CIR_29_36	266687	-1.56692	263	27	50	-	jumbo_phage	NA	NA	NA	NA	NA	NA
BJP_PHAGE_COMPLETE_CIR-CU-CL_29_15	634780	-1.57155	946	132	204	SFII:105.0	jumbo_phage	NA	NA	NA	NA	NA	NA
BJP_PHAGE_COMPLETE_CIR-CU-CL-ST_29_18	634780	-1.57157	946	132	204	SFII:105.0	jumbo_phage	NA	NA	NA	NA	NA	NA
S20_PHAGE_CIR_29_38	266778	-1.57402	262	27	50	-	jumbo_phage	NA	NA	NA	NA	NA	NA
GD_PHAGE_48_10	401108	-1.57681	490	119	139	PolB:207.0	jumbo_phage	NA	NA	NA	NA	NA	NA
LP_PHAGE_36_12	307553	-1.58105	382	76	107	-	jumbo_phage	NA	NA	NA	NA	NA	NA
A7_PHAGE_COMPLETE_CIR-CU-CL-ST_29_1	267254	-1.58315	261	27	50	-	jumbo_phage	NA	NA	NA	NA	NA	NA
S17_PHAGE_CIR_29_32	266626	-1.58674	260	27	50	-	jumbo_phage	NA	NA	NA	NA	NA	NA
LP_PHAGE_38_12	339376	-1.59016	395	88	113	SFII:126.9	jumbo_phage	NA	NA	NA	NA	NA	NA
RTP_PHAGE_33_21	338752	-1.59246	479	89	117	RNR:338.7	jumbo_phage	NA	NA	NA	NA	NA	NA
ER_PHAGE_49_14	298824	-1.61078	452	70	99	-	jumbo_phage	NA	NA	NA	NA	NA	NA
BM_PHAGE_48_13	401365	-1.61474	490	118	140	PolB:207.0	jumbo_phage	NA	NA	NA	NA	NA	NA
CG_PHAGE_34_22	415220	-1.61739	574	135	168	SFII:123.8	jumbo_phage	NA	NA	NA	NA	NA	NA
GD_PHAGE_CIR_48_49	401513	-1.62166	488	118	140	PolB:207.0	jumbo_phage	NA	NA	NA	NA	NA	NA
GD_PHAGE_CIR_48_40	401381	-1.6251	487	118	140	PolB:207.0	jumbo_phage	NA	NA	NA	NA	NA	NA
SP_PHAGE_33_24	283971	-1.62735	408	56	83	-	jumbo_phage	NA	NA	NA	NA	NA	NA
M01_PHAGE_CIR_33_48	209946	-1.63524	325	30	53	-	jumbo_phage	NA	NA	NA	NA	NA	NA
ALT_PHAGE_51_12	367691	-1.63711	552	55	99	PolB:212.8,RNR:80.3,SFII:128.4	jumbo_phage	NA	NA	NA	NA	NA	NA
SR-VP_PHAGE_CIR_38_25	215538	-1.65116	375	38	67	-	jumbo_phage	NA	NA	NA	NA	NA	NA
SR-VP_PHAGE_33_10	213672	-1.65449	250	52	81	RNR:148.6,SFII:143.4	jumbo_phage	NA	NA	NA	NA	NA	NA
RIF_PHAGE_CIR_34_145	221454	-1.65807	269	39	62	-	jumbo_phage	NA	NA	NA	NA	NA	NA
RIF_PHAGE_CIR_34_90	221511	-1.65843	269	39	62	-	jumbo_phage	NA	NA	NA	NA	NA	NA
RIF_PHAGE_CIR_34_15	221205	-1.65891	269	39	62	-	jumbo_phage	NA	NA	NA	NA	NA	NA
RIF_PHAGE_CIR_34_124	221304	-1.66421	268	39	62	-	jumbo_phage	NA	NA	NA	NA	NA	NA
RIF_PHAGE_CIR_34_24	221305	-1.66462	268	39	62	-	jumbo_phage	NA	NA	NA	NA	NA	NA
GWF1_PHAGE_CIR_26_9	292100	-1.67246	470	73	104	-	jumbo_phage	NA	NA	NA	NA	NA	NA
M05_PHAGE_CIR_32_31	200765	-1.67613	330	26	50	-	jumbo_phage	NA	NA	NA	NA	NA	NA
H18-TANZANIA_PHAGE_33_33	216408	-1.67646	326	24	54	-	jumbo_phage	NA	NA	NA	NA	NA	NA
GR_PHAGE_54_16_B	226765	-1.68023	321	38	62	SFII:109.4	jumbo_phage	NA	NA	NA	NA	NA	NA
GWF2_PHAGE_CIR_41_11	305866	-1.68542	488	51	90	SFII:262.4	jumbo_phage	NA	NA	NA	NA	NA	NA
RIF_PHAGE_CIR_29_33	264740	-1.69621	394	49	91	PolB:214.3,RNAPL:226.5,SFII:175.3	jumbo_phage	NA	NA	NA	NA	NA	NA
BML_PHAGE_39_25	235627	-1.69656	249	67	79	PolB:220.5,SFII:133.4	jumbo_phage	NA	NA	NA	NA	NA	NA
RIF_PHAGE_CIR_29_18	264822	-1.70523	394	49	91	PolB:214.3,RNAPL:226.5,SFII:175.3	jumbo_phage	NA	NA	NA	NA	NA	NA
ERM_PHAGE_CIR_49_20	209127	-1.70586	269	33	62	RNR:141.3,SFII:144.2	jumbo_phage	NA	NA	NA	NA	NA	NA
RIF_PHAGE_CIR_29_14	264917	-1.70834	393	49	91	PolB:214.3,RNAPL:226.5,SFII:175.3	jumbo_phage	NA	NA	NA	NA	NA	NA
BML_PHAGE_39_34	230743	-1.71561	244	66	77	PolB:220.5,SFII:133.4	jumbo_phage	NA	NA	NA	NA	NA	NA
F31_PHAGE_CIR_26_47	343860	-1.7199	437	69	81	-	jumbo_phage	NA	NA	NA	NA	NA	NA
SR-VP_PHAGE_CIR_63_139	465583	-1.72292	630	64	118	-	jumbo_phage	NA	NA	NA	NA	NA	NA
BML_PHAGE_39_22	225546	-1.72979	242	66	77	PolB:220.5,SFII:133.4	jumbo_phage	NA	NA	NA	NA	NA	NA
SR-VP_PHAGE_CIR_63_141	465583	-1.73115	627	64	118	-	jumbo_phage	NA	NA	NA	NA	NA	NA
PPR-W_PHAGE_36_0	223498	-1.73493	294	56	76	-	jumbo_phage	NA	NA	NA	NA	NA	NA
SP_PHAGE_CIR_40_14	216352	-1.75211	286	33	59	SFII:192.8	jumbo_phage	NA	NA	NA	NA	NA	NA
BML_PHAGE_45_11	322368	-1.76378	447	47	82	RNR:93.3	jumbo_phage	NA	NA	NA	NA	NA	NA
F21_PHAGE_CIR_34_7	208650	-1.76602	308	32	51	-	jumbo_phage	NA	NA	NA	NA	NA	NA
LP_PHAGE_CIR_36_41	252809	-1.771	345	82	106	PolB:237.9,RNR:115.3,SFII:154.9	jumbo_phage	NA	NA	NA	NA	NA	NA
NC_000867.1	10079	-1.77632	19	0	3	-	Corticoviridae	Corticovirus	Pseudoalteromonas virus PM2	Pseudoalteromonas phage PM2	PM2		Complete genome
MOOSE-W_PHAGE_37_0	229126	-1.78024	203	16	33	SFII:106.9	jumbo_phage	NA	NA	NA	NA	NA	NA
NC_042121.1	10584	-1.78256	19	0	3	-	Corticoviridae	Corticovirus	Pseudoalteromonas virus Cr39582	Pseudoalteromonas phage Cr39582	Cr39582		Complete genome
RIF_PHAGE_35_13	419687	-1.7887	557	115	167	SFII:148.6	jumbo_phage	NA	NA	NA	NA	NA	NA
PIG_PHAGE_CU_31_108	217230	-1.80105	281	33	61	-	jumbo_phage	NA	NA	NA	NA	NA	NA
A6_PHAGE_COMPLETE_CIR-CU-CL_34_1	227431	-1.80657	389	45	74	-	jumbo_phage	NA	NA	NA	NA	NA	NA
PIG_PHAGE_CU_27_27	240683	-1.80789	318	50	76	SFII:123.1	jumbo_phage	NA	NA	NA	NA	NA	NA
RIVER-W_PHAGE_42_0	382860	-1.81529	485	71	91	-	jumbo_phage	NA	NA	NA	NA	NA	NA
S9_PHAGE_34_1	293356	-1.81833	329	70	89	-	jumbo_phage	NA	NA	NA	NA	NA	NA
PIG_PHAGE_CU_27_28	267703	-1.82108	369	50	78	SFII:123.1	jumbo_phage	NA	NA	NA	NA	NA	NA
SR-VP_PHAGE_33_19	245752	-1.83152	288	74	105	RNR:148.6,SFII:143.4	jumbo_phage	NA	NA	NA	NA	NA	NA
R3_PHAGE_CIR_58_19	234170	-1.84831	273	26	53	SFII:126.7	jumbo_phage	NA	NA	NA	NA	NA	NA
R2_PHAGE_47_28	291133	-1.86156	426	53	74	PolB:206.6	jumbo_phage	NA	NA	NA	NA	NA	NA
BML_PHAGE_CIR_31_13	324002	-1.86628	437	85	127	PolB:222.1	jumbo_phage	NA	NA	NA	NA	NA	NA
BML_PHAGE_CIR_31_30	325046	-1.87249	435	85	127	PolB:222.1	jumbo_phage	NA	NA	NA	NA	NA	NA
BML_PHAGE_CIR_31_29_B	324848	-1.8779	434	85	127	PolB:222.1	jumbo_phage	NA	NA	NA	NA	NA	NA
BML_PHAGE_32_10	238004	-1.87975	301	51	80	PolB:253.1,RNR:103.2,SFII:109.1	jumbo_phage	NA	NA	NA	NA	NA	NA
NC_007409.1	62730	-1.8808	66	4	14	-	Bicaudaviridae	Bicaudavirus	Acidianus two-tailed virus	Acidianus two-tailed virus	ATV		Complete genome
M04_PHAGE_COMPLETE_CIR-CU-CL_33_59	259781	-1.88091	266	20	43	-	jumbo_phage	NA	NA	NA	NA	NA	NA
GD_PHAGE_62_180	349454	-1.88316	488	54	99	-	jumbo_phage	NA	NA	NA	NA	NA	NA
BML_PHAGE_CIR_31_29_A	325039	-1.8834	433	84	126	PolB:222.1	jumbo_phage	NA	NA	NA	NA	NA	NA
A8_PHAGE_COMPLETE_CIR-CU-CL_27_1	288272	-1.88674	265	34	60	SFII:131.4	jumbo_phage	NA	NA	NA	NA	NA	NA
GR_PHAGE_54_16_A	206954	-1.89943	271	32	55	-	jumbo_phage	NA	NA	NA	NA	NA	NA
ZODLETONE_PHAGE_CIR_29_75	214364	-1.90105	285	31	57	SFII:121.7	jumbo_phage	NA	NA	NA	NA	NA	NA
SR-VP_PHAGE_38_16	258754	-1.90205	323	72	113	SFII:141.8	jumbo_phage	NA	NA	NA	NA	NA	NA
BM_PHAGE_CIR_35_55	437772	-1.90851	605	127	165	SFII:142.1	jumbo_phage	NA	NA	NA	NA	NA	NA
SR-VP_PHAGE_38_15	247085	-1.91718	305	72	110	SFII:141.8	jumbo_phage	NA	NA	NA	NA	NA	NA
GD_PHAGE_54_55	327552	-1.91722	409	43	77	-	jumbo_phage	NA	NA	NA	NA	NA	NA
GD_PHAGE_CIR_35_878	437772	-1.91802	602	127	165	SFII:142.1	jumbo_phage	NA	NA	NA	NA	NA	NA
BML_PHAGE_COMPLETE_CIR-CU-CL_32_14	238368	-1.91833	295	51	80	PolB:253.1,RNR:103.2,SFII:109.1	jumbo_phage	NA	NA	NA	NA	NA	NA
GD_PHAGE_CIR_35_52	437772	-1.92121	601	127	165	SFII:142.1	jumbo_phage	NA	NA	NA	NA	NA	NA
GD_PHAGE_CIR_54_81	329533	-1.92211	408	43	77	-	jumbo_phage	NA	NA	NA	NA	NA	NA
ER_PHAGE_35_11	250550	-1.9276	424	43	79	RNR:159.2	jumbo_phage	NA	NA	NA	NA	NA	NA
GD_PHAGE_48_49	288072	-1.9313	352	75	87	-	jumbo_phage	NA	NA	NA	NA	NA	NA
GWA1_PHAGE_CIR_42_18	317696	-1.93323	435	73	100	SFII:122.7	jumbo_phage	NA	NA	NA	NA	NA	NA
GWB1_PHAGE_CIR_42_15	317696	-1.93323	435	73	100	SFII:122.7	jumbo_phage	NA	NA	NA	NA	NA	NA
GWC1_PHAGE_CIR_42_18	317696	-1.93323	435	73	100	SFII:122.7	jumbo_phage	NA	NA	NA	NA	NA	NA
A5_PHAGE_COMPLETE_CIR-CU-CL_32_1	309049	-1.93989	398	36	72	-	jumbo_phage	NA	NA	NA	NA	NA	NA
SCN_PHAGE_32_18	239032	-1.94114	282	66	84	PolB:209.8,RNR:112.0,SFII:104.5	jumbo_phage	NA	NA	NA	NA	NA	NA
PIG_PHAGE_COMPLETE_CIR-CU-CL_37_51	247421	-1.94308	215	19	35	-	jumbo_phage	NA	NA	NA	NA	NA	NA
SALIVA_PHAGE_CIR_32_22	201051	-1.94575	235	28	50	-	jumbo_phage	NA	NA	NA	NA	NA	NA
SALIVA_PHAGE_53_32	290309	-1.95726	296	12	49	-	jumbo_phage	NA	NA	NA	NA	NA	NA
A12_PHAGE_COMPLETE_CIR-CU-CL_32_1	209257	-1.96444	293	27	53	-	jumbo_phage	NA	NA	NA	NA	NA	NA
S25_PHAGE_CIR_29_217	230939	-1.96488	315	33	62	PolB:207.7,SFII:137.8	jumbo_phage	NA	NA	NA	NA	NA	NA
GWA1_PHAGE_CIR_34_16	210832	-1.97296	303	54	75	-	jumbo_phage	NA	NA	NA	NA	NA	NA
PIG_PHAGE_CU_37_17	250325	-1.97897	223	20	41	-	jumbo_phage	NA	NA	NA	NA	NA	NA
GWB1_PHAGE_CIR_34_21	210888	-1.9795	302	54	75	-	jumbo_phage	NA	NA	NA	NA	NA	NA
GWC1_PHAGE_CIR_34_18	210922	-1.98603	301	54	75	-	jumbo_phage	NA	NA	NA	NA	NA	NA
PIG_PHAGE_COMPLETE_CIR-CU-CL_36_38_B	283605	-1.99038	327	36	70	-	jumbo_phage	NA	NA	NA	NA	NA	NA
ERM_PHAGE_CIR_34_117	305387	-2.00379	377	71	103	RNR:434.0	jumbo_phage	NA	NA	NA	NA	NA	NA
GD_PHAGE_36_14	256127	-2.01323	254	54	87	SFII:154.6	jumbo_phage	NA	NA	NA	NA	NA	NA
LP_PHAGE_41_26	240711	-2.01333	341	60	104	RNR:80.4,SFII:134.4	jumbo_phage	NA	NA	NA	NA	NA	NA
ERM_PHAGE_CIR_34_14	305387	-2.0177	377	70	103	RNR:434.0	jumbo_phage	NA	NA	NA	NA	NA	NA
ERM_PHAGE_CIR_75_34	305387	-2.0177	377	70	103	RNR:434.0	jumbo_phage	NA	NA	NA	NA	NA	NA
PIG_PHAGE_COMPLETE_CIR-CU-CL_36_38_A	286080	-2.02052	328	39	70	-	jumbo_phage	NA	NA	NA	NA	NA	NA
BML_PHAGE_CIR_40_15_A	346168	-2.02137	470	87	152	PolB:204.0,RNR:94.7,SFII:142.1	jumbo_phage	NA	NA	NA	NA	NA	NA
BML_PHAGE_CIR_40_12	346168	-2.02582	469	87	152	PolB:204.0,RNR:94.7,SFII:142.1	jumbo_phage	NA	NA	NA	NA	NA	NA
F21_PHAGE_CIR_32_21	313492	-2.03114	387	34	70	-	jumbo_phage	NA	NA	NA	NA	NA	NA
F01_PHAGE_CIR_32_27	210486	-2.03371	285	29	55	-	jumbo_phage	NA	NA	NA	NA	NA	NA
SR-VP_PHAGE_48_23_A	354149	-2.03372	555	65	116	RNR:236.9,SFII:123.7	jumbo_phage	NA	NA	NA	NA	NA	NA
LP_PHAGE_31_15	290974	-2.03749	333	77	92	-	jumbo_phage	NA	NA	NA	NA	NA	NA
F30_PHAGE_CIR_32_75	313409	-2.03971	388	35	71	-	jumbo_phage	NA	NA	NA	NA	NA	NA
A3_PHAGE_COMPLETE_CIR-CU-CL_34_1	352502	-2.04122	405	67	107	-	jumbo_phage	NA	NA	NA	NA	NA	NA
M09_PHAGE_CIR_32_33	313777	-2.046	387	35	71	-	jumbo_phage	NA	NA	NA	NA	NA	NA
F14_PHAGE_CIR_38_54	295461	-2.06183	362	33	72	-	jumbo_phage	NA	NA	NA	NA	NA	NA
A4_PHAGE_COMPLETE_CIR-CU-CL_34_1	356281	-2.06387	393	68	108	-	jumbo_phage	NA	NA	NA	NA	NA	NA
SR-VP_PHAGE_43_18	210022	-2.0664	290	57	73	PolB:216.6	jumbo_phage	NA	NA	NA	NA	NA	NA
LS_PHAGE_CIR_60_22	436626	-2.07325	509	62	117	-	jumbo_phage	NA	NA	NA	NA	NA	NA
GD_PHAGE_46_9	277104	-2.07504	364	96	113	PolB:224.4	jumbo_phage	NA	NA	NA	NA	NA	NA
CG_PHAGE_CIR_59_29	368865	-2.08366	577	46	104	SFII:205.6	jumbo_phage	NA	NA	NA	NA	NA	NA
S27_PHAGE_CIR_29_425	231220	-2.08657	313	32	62	PolB:207.7,SFII:137.8	jumbo_phage	NA	NA	NA	NA	NA	NA
A11_PHAGE_COMPLETE_CIR-CU-CL_29_1	231121	-2.09326	312	32	62	PolB:207.7,SFII:137.8	jumbo_phage	NA	NA	NA	NA	NA	NA
CG_PHAGE_59_93	355736	-2.10019	552	45	102	SFII:205.6	jumbo_phage	NA	NA	NA	NA	NA	NA
BML_PHAGE_CIR_47_13	332132	-2.11055	421	82	127	RNR:109.6,SFII:123.4	jumbo_phage	NA	NA	NA	NA	NA	NA
BML_PHAGE_48_9	285956	-2.12458	338	74	106	RNR:96.2,SFII:119.9	jumbo_phage	NA	NA	NA	NA	NA	NA
BML_PHAGE_COMPLETE_CIR-CU-CL_47_17	332072	-2.1253	421	82	127	RNR:109.6,SFII:123.4	jumbo_phage	NA	NA	NA	NA	NA	NA
BML_PHAGE_47_7	331260	-2.14014	418	82	127	RNR:109.6,SFII:123.4	jumbo_phage	NA	NA	NA	NA	NA	NA
BML_PHAGE_48_38	276025	-2.16961	324	74	103	RNR:96.2,SFII:119.9	jumbo_phage	NA	NA	NA	NA	NA	NA
RIF_PHAGE_34_14	294112	-2.18235	316	49	82	SFII:119.0	jumbo_phage	NA	NA	NA	NA	NA	NA
SP_PHAGE_CIR_38_20	331644	-2.18814	418	92	142	PolB:217.3,RNR:119.2,SFII:125.4	jumbo_phage	NA	NA	NA	NA	NA	NA
BML_PHAGE_CIR_30_13	312403	-2.191	436	75	101	RNR:331.3	jumbo_phage	NA	NA	NA	NA	NA	NA
GM_PHAGE_38_38	343399	-2.21011	540	74	121	PolB:209.3,RNR:241.3,SFII:109.2	jumbo_phage	NA	NA	NA	NA	NA	NA
AOT-PERU_PHAGE_COMPLETE_CIR-CU-CL_183_33	204597	-2.22226	285	32	59	-	jumbo_phage	NA	NA	NA	NA	NA	NA
AOT-PERU_PHAGE_COMPLETE_CIR-CU-CL_35_94	203260	-2.22847	274	38	59	-	jumbo_phage	NA	NA	NA	NA	NA	NA
ERM_PHAGE_CIR_40_28	356193	-2.24637	493	88	141	PolB:203.8,RNR:111.4,SFII:123.0	jumbo_phage	NA	NA	NA	NA	NA	NA
R2_PHAGE_46_15	468850	-2.24824	657	79	151	RNR:80.9,SFII:108.1	jumbo_phage	NA	NA	NA	NA	NA	NA
ERM_PHAGE_CIR_39_151	356183	-2.25689	493	88	142	PolB:203.8,RNR:111.4,SFII:123.0	jumbo_phage	NA	NA	NA	NA	NA	NA
ERM_PHAGE_CIR_40_15	356193	-2.25721	493	88	142	PolB:203.8,RNR:111.4,SFII:123.0	jumbo_phage	NA	NA	NA	NA	NA	NA
AP_PHAGE_CIR_35_225	202948	-2.26504	235	43	64	RNR:287.2	jumbo_phage	NA	NA	NA	NA	NA	NA
GD_PHAGE_60_8	305730	-2.26879	399	78	109	SFII:103.5	jumbo_phage	NA	NA	NA	NA	NA	NA
NC_022094.1	14319	-2.27655	25	0	5	-	Tectiviridae	Betatectivirus	Bacillus virus Wip1	Bacillus phage Wip1			Complete genome
SP_PHAGE_CIR_41_28	201039	-2.27674	286	70	104	RNR:86.9,SFII:136.8	jumbo_phage	NA	NA	NA	NA	NA	NA
CG_PHAGE_CIR_35_156	264154	-2.28894	356	44	92	SFII:215.4	jumbo_phage	NA	NA	NA	NA	NA	NA
BML_PHAGE_CIR_35_14	237794	-2.28992	351	67	98	PolB:243.1,RNR:122.7,SFII:147.3	jumbo_phage	NA	NA	NA	NA	NA	NA
SR-VP_PHAGE_57_11	283523	-2.29219	312	38	72	-	jumbo_phage	NA	NA	NA	NA	NA	NA
NC_011523.1	14398	-2.29502	27	0	7	-	Tectiviridae	Betatectivirus	Bacillus virus AP50	Bacillus phage AP50	BVAP50		Complete genome
R2_PHAGE_CIR_46_32	469944	-2.30179	660	85	158	RNR:80.9,SFII:108.1	jumbo_phage	NA	NA	NA	NA	NA	NA
SCN_PHAGE_41_19	338022	-2.31929	562	59	124	PolB:200.8,RNR:238.2,SFII:118.8	jumbo_phage	NA	NA	NA	NA	NA	NA
FFC_PHAGE_44_113	271315	-2.31942	351	45	80	-	jumbo_phage	NA	NA	NA	NA	NA	NA
BML_PHAGE_CIR_35_18	237989	-2.3253	350	66	99	PolB:243.1,RNR:122.7,SFII:147.3	jumbo_phage	NA	NA	NA	NA	NA	NA
BML_PHAGE_34_18	331044	-2.33452	432	74	121	RNR:445.5	jumbo_phage	NA	NA	NA	NA	NA	NA
F-24_PHAGE_27_21	279625	-2.34904	355	46	88	SFII:113.3	jumbo_phage	NA	NA	NA	NA	NA	NA
M11_PHAGE_COMPLETE_CIR-CU-CL_36_25	202585	-2.35121	251	46	74	-	jumbo_phage	NA	NA	NA	NA	NA	NA
SP_PHAGE_CIR_37_21	305141	-2.35459	374	72	115	SFII:128.4	jumbo_phage	NA	NA	NA	NA	NA	NA
SP_PHAGE_44_14_B	332280	-2.35846	509	58	113	PolB:226.5,SFII:108.5	jumbo_phage	NA	NA	NA	NA	NA	NA
BML_PHAGE_CIR_42_5	328581	-2.36252	429	70	131	PolB:216.5,RNR:82.5	jumbo_phage	NA	NA	NA	NA	NA	NA
ERM_PHAGE_38_12	320009	-2.36676	467	68	140	PolB:220.8,RNR:84.0,SFII:135.4	jumbo_phage	NA	NA	NA	NA	NA	NA
BML_PHAGE_46_119	226908	-2.3805	251	50	77	RNR:109.6,SFII:123.4	jumbo_phage	NA	NA	NA	NA	NA	NA
BML_PHAGE_37_14	275198	-2.3868	445	95	135	PolB:234.5,RNR:81.5,SFII:132.8	jumbo_phage	NA	NA	NA	NA	NA	NA
LP_PHAGE_46_12	210462	-2.39061	331	39	83	PolB:248.6,SFII:130.6	jumbo_phage	NA	NA	NA	NA	NA	NA
M-05_PHAGE_37_37	231390	-2.39911	234	38	60	-	jumbo_phage	NA	NA	NA	NA	NA	NA
M09_PHAGE_37_31	234672	-2.41059	231	40	64	-	jumbo_phage	NA	NA	NA	NA	NA	NA
F31_PHAGE_39_18	335854	-2.41873	307	38	94	-	jumbo_phage	NA	NA	NA	NA	NA	NA
R2_PHAGE_46_52	283806	-2.43931	391	53	87	-	jumbo_phage	NA	NA	NA	NA	NA	NA
F-04_PHAGE_36_18	229459	-2.466	226	39	63	-	jumbo_phage	NA	NA	NA	NA	NA	NA
BML_PHAGE_CIR-CU-GA_51_12	331640	-2.47398	437	80	138	RNR:114.3,SFII:114.0	jumbo_phage	NA	NA	NA	NA	NA	NA
GD_PHAGE_CIR_60_59	208343	-2.47751	265	23	61	-	jumbo_phage	NA	NA	NA	NA	NA	NA
R2_PHAGE_49_14	389450	-2.4794	579	68	134	RNR:96.2,SFII:106.5	jumbo_phage	NA	NA	NA	NA	NA	NA
NC_004086.1	35450	-2.48343	54	0	17	-	Rudiviridae	Rudivirus	Sulfolobus islandicus rod-shaped virus 2	Sulfolobus islandicus rod-shaped virus 2	SIRV2	HVE10/4	Complete genome
SR-VP_PHAGE_54_15	230466	-2.5096	360	35	67	SFII:280.6	jumbo_phage	NA	NA	NA	NA	NA	NA
F-16_PHAGE_38_16	211369	-2.51347	289	25	56	-	jumbo_phage	NA	NA	NA	NA	NA	NA
SALIVA_PHAGE_33_36	371403	-2.53739	438	51	105	RNR:81.5	jumbo_phage	NA	NA	NA	NA	NA	NA
SP_PHAGE_44_14_A	291615	-2.53759	438	51	105	PolB:225.9,SFII:108.5	jumbo_phage	NA	NA	NA	NA	NA	NA
ALT_PHAGE_CIR_40_9	346700	-2.5429	382	77	133	PolB:230.6,SFII:139.7	jumbo_phage	NA	NA	NA	NA	NA	NA
SALIVA_PHAGE_50_19	291442	-2.54819	308	13	54	-	jumbo_phage	NA	NA	NA	NA	NA	NA
PIG_PHAGE_CU_31_44	225229	-2.57604	277	34	63	SFII:106.4	jumbo_phage	NA	NA	NA	NA	NA	NA
FFSP_PHAGE_34_11	262413	-2.57764	352	61	99	RNR:114.1	jumbo_phage	NA	NA	NA	NA	NA	NA
PIG_PHAGE_COMPLETE_CIR-CU-CL_31_57	227103	-2.57926	278	33	62	SFII:106.4	jumbo_phage	NA	NA	NA	NA	NA	NA
MOOSE-W_PHAGE_30_0	206649	-2.58522	330	43	82	-	jumbo_phage	NA	NA	NA	NA	NA	NA
MOOSE-W_PHAGE_CIR_22_0	331944	-2.60806	474	63	127	-	jumbo_phage	NA	NA	NA	NA	NA	NA
PIG_PHAGE_CU_31_47	207712	-2.62243	241	35	64	SFII:119.8	jumbo_phage	NA	NA	NA	NA	NA	NA
QC4_PHAGE_CIR_51_52	212663	-2.62377	252	10	50	-	jumbo_phage	NA	NA	NA	NA	NA	NA
ALT_PHAGE_35_11	238333	-2.6239	325	54	85	RNR:487.3,SFII:138.2	jumbo_phage	NA	NA	NA	NA	NA	NA
GWB1_PHAGE_CIR_38_192	332697	-2.6436	452	52	93	SFII:130.2	jumbo_phage	NA	NA	NA	NA	NA	NA
GWC1_PHAGE_CIR_38_223	332697	-2.64364	453	51	92	SFII:130.2	jumbo_phage	NA	NA	NA	NA	NA	NA
GWC2_PHAGE_CIR_38_18	332697	-2.64364	453	51	92	SFII:130.2	jumbo_phage	NA	NA	NA	NA	NA	NA
GWD1_PHAGE_CIR_38_79	332697	-2.64364	453	51	92	SFII:130.2	jumbo_phage	NA	NA	NA	NA	NA	NA
GWA1_PHAGE_CIR_38_15	332631	-2.64364	453	51	92	SFII:130.2	jumbo_phage	NA	NA	NA	NA	NA	NA
GWE1_PHAGE_CIR_37_418	244049	-2.67038	343	32	76	-	jumbo_phage	NA	NA	NA	NA	NA	NA
GWE2_PHAGE_CIR_37_172	244049	-2.67038	343	32	76	-	jumbo_phage	NA	NA	NA	NA	NA	NA
GWF1_PHAGE_CIR_37_20	244049	-2.67038	343	32	76	-	jumbo_phage	NA	NA	NA	NA	NA	NA
GWF2_PHAGE_CIR_37_22	244049	-2.68806	344	32	77	-	jumbo_phage	NA	NA	NA	NA	NA	NA
ALT_PHAGE_39_18	357895	-2.70322	401	93	143	PolB:230.8,SFII:135.4	jumbo_phage	NA	NA	NA	NA	NA	NA
MOOSE-W_PHAGE_30_1	419969	-2.70764	551	64	133	SFII:152.2,SFII:121.3	jumbo_phage	NA	NA	NA	NA	NA	NA
NC_009965.1	24655	-2.70949	31	1	10	-	Rudiviridae	Rudivirus	Acidianus rod-shaped virus 1	Acidianus rod-shaped virus 1	ARV1		Complete genome
F25_PHAGE_CIR-CU-GA_25_19	208824	-2.71302	248	32	61	-	jumbo_phage	NA	NA	NA	NA	NA	NA
A9_PHAGE_COMPLETE_CIR-CU-CL_39_1	236936	-2.76582	267	22	65	-	jumbo_phage	NA	NA	NA	NA	NA	NA
CG_PHAGE_37_32	236277	-2.76651	325	59	90	PolB:244.3	jumbo_phage	NA	NA	NA	NA	NA	NA
ERM_PHAGE_CIR_43_54	332223	-2.77407	490	67	136	PolB:231.0,RNR:94.5,SFII:121.9	jumbo_phage	NA	NA	NA	NA	NA	NA
F31_PHAGE_CIR_25_32	212667	-2.77727	258	30	65	-	jumbo_phage	NA	NA	NA	NA	NA	NA
F09_PHAGE_CIR_32_37	235180	-2.78013	238	31	70	-	jumbo_phage	NA	NA	NA	NA	NA	NA
ERM_PHAGE_CIR_43_43	332148	-2.78092	489	67	136	PolB:230.5,RNR:94.5,SFII:121.9	jumbo_phage	NA	NA	NA	NA	NA	NA
F27_PHAGE_COMPLETE_CIR-CU-CL-RE_31_45	263352	-2.8026	278	33	68	-	jumbo_phage	NA	NA	NA	NA	NA	NA
M11_PHAGE_CU_31_24	263141	-2.80269	278	33	68	-	jumbo_phage	NA	NA	NA	NA	NA	NA
M05_PHAGE_CIR-CU-GA_31_25	263310	-2.80275	278	33	68	-	jumbo_phage	NA	NA	NA	NA	NA	NA
F16_PHAGE_34_17	226292	-2.81526	247	23	64	-	jumbo_phage	NA	NA	NA	NA	NA	NA
M14_PHAGE_31_35	262544	-2.82292	276	33	68	-	jumbo_phage	NA	NA	NA	NA	NA	NA
F-26_PHAGE_31_64	261914	-2.83324	275	33	68	-	jumbo_phage	NA	NA	NA	NA	NA	NA
M01_PHAGE_31_130	261892	-2.83327	275	33	68	-	jumbo_phage	NA	NA	NA	NA	NA	NA
BML_PHAGE_CIR_41_12	355989	-2.83875	430	86	149	PolB:225.7,SFII:143.0	jumbo_phage	NA	NA	NA	NA	NA	NA
GD_PHAGE_CIR_32_9	214569	-2.85697	363	31	87	RNR:87.1	jumbo_phage	NA	NA	NA	NA	NA	NA
NC_047943.1	15010	-2.8603	20	1	3	-	Pleolipoviridae	Betapleolipovirus	Betapleolipovirus HHPV4	Haloarcula hispanica pleomorphic virus 4	HHPV4		Complete genome
SALIVA_PHAGE_CIR_50_129	256090	-2.8679	263	14	54	-	jumbo_phage	NA	NA	NA	NA	NA	NA
PIG_PHAGE_CU_41_30	221901	-2.87244	279	35	77	SFII:141.0	jumbo_phage	NA	NA	NA	NA	NA	NA
F21_PHAGE_CIR_35_63	241201	-2.88905	252	26	70	-	jumbo_phage	NA	NA	NA	NA	NA	NA
GWD2_PHAGE_CIR_40_276	225085	-2.8995	255	20	66	-	jumbo_phage	NA	NA	NA	NA	NA	NA
GWF1_PHAGE_CIR_40_27	225074	-2.91091	254	20	66	-	jumbo_phage	NA	NA	NA	NA	NA	NA
H16-TANZANIA_PHAGE_CU_31_32	255295	-2.91869	262	33	66	-	jumbo_phage	NA	NA	NA	NA	NA	NA
SP_PHAGE_46_14	284351	-2.93363	429	52	105	PolB:234.8	jumbo_phage	NA	NA	NA	NA	NA	NA
GWF2_PHAGE_CIR_40_44	225138	-2.93402	252	20	66	-	jumbo_phage	NA	NA	NA	NA	NA	NA
BML_PHAGE_48_21	281088	-2.93629	325	70	123	RNR:108.3,SFII:120.8	jumbo_phage	NA	NA	NA	NA	NA	NA
M07_PHAGE_34_19	213736	-2.9379	291	34	65	-	jumbo_phage	NA	NA	NA	NA	NA	NA
NZ_AJVG01000023.1	37547	-2.96587	47	3	19	-	Pleolipoviridae	Betapleolipovirus	Betapleolipovirus SNJ2	Saline Natrinema sp. J7‐1 virus 2	SNJ2		Complete genome
F22_PHAGE_CIR_34_47	232919	-2.98712	250	25	69	-	jumbo_phage	NA	NA	NA	NA	NA	NA
STL6-S73_PHAGE_47_16	392559	-3.01117	399	32	105	-	jumbo_phage	NA	NA	NA	NA	NA	NA
M03_PHAGE_31_21	202495	-3.06123	161	19	44	-	jumbo_phage	NA	NA	NA	NA	NA	NA
ALT_PHAGE_40_10	209332	-3.07821	322	50	92	PolB:228.1,SFII:140.0	jumbo_phage	NA	NA	NA	NA	NA	NA
BML_PHAGE_CIR_40_15_B	222739	-3.20254	333	52	98	SFII:124.7	jumbo_phage	NA	NA	NA	NA	NA	NA
M01_PHAGE_CU_48_59	705585	-3.2475	511	106	222	-	jumbo_phage	NA	NA	NA	NA	NA	NA
M01_PHAGE_CIR_32_31	396413	-3.29759	460	62	150	-	jumbo_phage	NA	NA	NA	NA	NA	NA
LS_PHAGE_46_8	443985	-3.30913	510	75	173	PolB:241.3,PolB:218.7,SFII:156.9,SFII:123.7	jumbo_phage	NA	NA	NA	NA	NA	NA
F21_PHAGE_55_22	246765	-3.31742	236	19	70	-	jumbo_phage	NA	NA	NA	NA	NA	NA
SALIVA_PHAGE_CIR-CU-GA_30_14	226076	-3.36671	246	29	71	-	jumbo_phage	NA	NA	NA	NA	NA	NA
GWE1_PHAGE_CIR_39_28	219483	-3.38985	236	16	52	-	jumbo_phage	NA	NA	NA	NA	NA	NA
AOT-USA_PHAGE_CU_138_47	207597	-3.40367	227	20	63	-	jumbo_phage	NA	NA	NA	NA	NA	NA
NC_004462.2	19604	-3.55839	42	0	8	-	Sphaerolipoviridae	Gammasphaerolipovirus	Thermus virus IN93	Thermus phage IN93	TVIN93		Complete genome
NC_004087.1	32308	-3.63941	47	0	16	-	Rudiviridae	Rudivirus	Sulfolobus islandicus rod-shaped virus 1	Sulfolobus islandicus rod-shaped virus 1	SIRV1		Complete genome
NC_030838.1	7299	-3.64297	5	0	2	-	Polyomaviridae		Sparus aurata polyomavirus 1	Sparus aurata polyomavirus 1	SaurPyV1	SA9poly	Complete genome
AOT-USA_PHAGE_CU_74_48	262597	-3.65636	268	27	81	-	jumbo_phage	NA	NA	NA	NA	NA	NA
NC_006945.1	14844	-3.78684	23	0	8	-	Tectiviridae	Betatectivirus	Bacillus virus GIL16	Bacillus phage GIL16c			Complete genome
F-31_PHAGE_35_42	234767	-3.88919	248	26	77	-	jumbo_phage	NA	NA	NA	NA	NA	NA
NC_024696.1	180800	-3.97557	143	7	52	PolB:591.6,RNR:132.5	Herpesviridae	Proboscivirus	Elephantid betaherpesvirus 5	elephantid endotheliotropic herpesvirus 5; elephantid betaherpesvirus 5	EEHV5; ElBHV5	Vijay	Complete genome
S26_PHAGE_CU_47_66	251263	-3.98174	267	29	81	-	jumbo_phage	NA	NA	NA	NA	NA	NA
NC_003084.1	108252	-4.06654	94	4	29	-	Baculoviridae	Deltabaculovirus	Culex nigripalpus nucleopolyhedrovirus	Culex nigripalpus nucleopolyhedrovirus	CuniNPV	Florida1997	Complete genome
NC_013585.1	24186	-4.13144	35	0	13	-	Fuselloviridae	Betafusellovirus	Acidianus spindle-shaped virus 1	Acidianus spindle-shaped virus 1	ASV1		Complete genome
NC_013587.1	15684	-4.14398	30	0	12	-	Fuselloviridae	Betafusellovirus	Sulfolobus spindle-shaped virus 6	sulfolobus spindle-shaped virus 6	SSV6		Complete genome
NC_028379.1	205896	-4.15897	128	7	49	PolB:590.3,RNR:134.5	Herpesviridae	Proboscivirus	Elephantid betaherpesvirus 4	elephantid endotheliotropic herpesvirus 4; elephantid betaherpesvirus 4	EEHV4; ElBHV4	NAP69	Complete genome
NC_020474.2	180421	-4.55493	129	8	56	PolB:586.4,RNR:136.9	Herpesviridae	Proboscivirus	Elephantid betaherpesvirus 1	elephantid endotheliotropic herpesvirus 1; elephantid betaherpesvirus 1	EEHV1; ElBHV1	Raman	Complete genome
NC_038375.1	175360	-4.58175	172	29	90	PolB:219.1	Baculoviridae	Betabaculovirus	Trichoplusia ni granulovirus	Trichoplusia ni granulovirus	TnGV	LBIV-12	Complete genome
NC_013772.1	176677	-4.58656	169	32	91	PolB:215.6	Baculoviridae	Betabaculovirus	Mythimna unipuncta granulovirus A	Pseudaletia unipuncta granulovirus	PsunGV	Hawaiian	Complete genome
NC_002331.1	178733	-4.59459	169	26	88	PolB:213.9	Baculoviridae	Betabaculovirus	Xestia c-nigrum granulovirus	Xestia c-nigrum granulovirus	XecnGV	alpha4	Complete genome
NC_005360.1	16473	-4.62282	31	0	12	-	Fuselloviridae	Alphafusellovirus	Sulfolobus spindle-shaped virus 8	sulfolobus spindle-shaped virus 8	SSV8		Complete genome
NC_026244.1	3962	-4.73545	4	0	2	-	Polyomaviridae		Rhynchobatus djiddensis polyomavirus 1	giant guitarfish polyomavirus	GfPyV1	UGA1	Complete genome
M01_PHAGE_56_67	352175	-4.74903	307	41	120	-	jumbo_phage	NA	NA	NA	NA	NA	NA
NC_025790.1	7369	-4.75114	4	0	2	-	Polyomaviridae		Centropristis striata polyomavirus 1	black sea bass-associated polyomavirus 1	BassPyV1	2835	Complete genome
NC_005258.1	14935	-4.77811	24	0	7	-	Tectiviridae	Betatectivirus	Bacillus virus Bam35	Bacillus phage Bam35c	BVBam35		Complete genome
NC_011217.1	15330	-4.85419	28	0	12	-	Fuselloviridae	Alphafusellovirus	Sulfolobus spindle-shaped virus 5	sulfolobus spindle-shaped virus 5	SSV4		Complete genome
NC_026944.1	6219	-4.8555	4	0	2	-	Polyomaviridae		Trematomus pennellii polyomavirus 1	sharp-spined notothenia polyomavirus	SspPyV	PES6	Complete genome
NC_027916.2	160358	-5.11188	108	15	59	PolB:546.8,RNR:175.5	Herpesviridae	Scutavirus	Testudinid alphaherpesvirus 3	tortoise herpesvirus 3; testudinid alphaherpesvirus 3	THV3; TeAHV3	1976	Complete genome
NC_010240.1	169794	-5.24656	165	22	91	PolB:213.2	Baculoviridae	Betabaculovirus	Helicoverpa armigera granulovirus	Helicoverpa armigera granulovirus	HearGV		Complete genome
NC_026511.1	140913	-5.37285	147	19	82	PolB:224.6	Baculoviridae	Betabaculovirus	Spodoptera frugiperda granulovirus	Spodoptera frugiperda granulovirus	SpfrGV	VG008	Complete genome
NC_001447.1	11965	-5.37969	19	0	4	-	Plasmaviridae	Plasmavirus	Acholeplasma virus L2	Acholeplasma phage L2	AVL2		Complete genome
NC_016448.1	196691	-5.40176	177	11	82	PolB:574.0	Herpesviridae	Cytomegalovirus	Saimiriine betaherpesvirus 4	squirrel monkey cytomegalovirus; saimiriine betaherpesvirus 4	SMCMV; SaBHV4	SqSHV	Complete genome
NC_009986.1	15135	-5.42462	26	0	12	-	Fuselloviridae	Alphafusellovirus	Sulfolobus spindle-shaped virus 4	sulfolobus spindle-shaped virus 4	SSV3		Complete genome
NC_029996.1	134272	-5.46477	128	17	73	PolB:206.0	Baculoviridae	Betabaculovirus	Mocis latipes granulovirus	Mocis latipes granulovirus	MolaGV	Southern Brazil	Complete genome
NC_033780.2	144673	-5.52345	140	17	79	PolB:218.1	Baculoviridae	Betabaculovirus	Mythimna unipuncta granulovirus B	Mythimna unipuncta granulovirus	MyunGV	8	Complete genome
NC_005265.1	14796	-5.60491	28	0	15	-	Fuselloviridae	Alphafusellovirus	Sulfolobus spindle-shaped virus 2	sulfolobus spindle-shaped virus 2	SSV2		Complete genome
NC_016447.1	219474	-5.7541	178	12	89	PolB:571.2	Herpesviridae	Cytomegalovirus	Aotine betaherpesvirus 1	owl monkey cytomegalovirus; aotine betaherpesvirus 1	OMCMV; AoBHV1	S34E	Complete genome
NC_019559.2	202949	-5.77074	156	5	77	PolB:574.8	Herpesviridae	Muromegalovirus	Murid betaherpesvirus 8	rat cytomegalovirus strain England; murid betaherpesvirus 8	RCMVE; MuBHV8	England	Complete genome
NC_002512.2	230138	-5.80401	155	5	77	PolB:506.6	Herpesviridae	Muromegalovirus	Murid betaherpesvirus 2	rat cytomegalovirus strain Maastricht; murid betaherpesvirus 2	RCMV; MuBHV2	Maastricht	Complete genome
NC_012783.2	226205	-5.88753	206	12	107	PolB:562.9	Herpesviridae	Cytomegalovirus	Cercopithecine betaherpesvirus 5	simian cytomegalovirus; cercopithecine betaherpesvirus 5	SCMV; CeBHV5	2715	Complete genome
NC_039213.1	131557	-5.93137	135	18	78	PolB:206.1	Baculoviridae	Betabaculovirus	Agrotis segetum granulovirus	Agrotis segetum granulovirus	AgseGV	DA	Complete genome
NC_006150.1	221454	-5.93929	198	12	99	PolB:567.3	Herpesviridae	Cytomegalovirus	Macacine betaherpesvirus 3	rhesus cytomegalovirus; macacine betaherpesvirus 3	RhCMV; McBHV3	68-1	Complete genome
NC_018875.1	119082	-5.95141	123	17	71	PolB:218.3	Baculoviridae	Betabaculovirus	Epinotia aporema granulovirus	Epinotia aporema granulovirus	EpapGV		Complete genome
NC_030839.1	5748	-6.03531	6	0	4	-	Papillomaviridae	Alefpapillomavirus	Alefpapillomavirus 1	Sparus aurata papillomavirus 1	SaPV1	SA9pv	Complete genome
NC_001338.1	15465	-6.15411	33	0	17	-	Fuselloviridae	Alphafusellovirus	Sulfolobus spindle-shaped virus 1	sulfolobus spindle-shaped virus 1	SSV1		Complete genome
NC_027016.1	226084	-6.16342	193	10	99	PolB:549.9	Herpesviridae	Cytomegalovirus	Papiine betaherpesvirus 4	chacma baboon cytomegalovirus; papiine betaherpesvirus 4	PaBHV4	OCOM4-52	Complete genome
NC_013588.1	17602	-6.25691	27	0	12	-	Fuselloviridae	Alphafusellovirus	Sulfolobus spindle-shaped virus 7	sulfolobus spindle-shaped virus 7	SSV5		Complete genome
NC_005905.1	86462	-6.306	87	8	44	PolB:222.4	Baculoviridae	Gammabaculovirus	Neodiprion sertifer nucleopolyhedrovirus	Neodiprion sertifer nucleopolyhedrovirus	NeseNPV		Complete genome
NC_009503.1	124121	-6.33265	128	18	79	PolB:222.4	Baculoviridae	Betabaculovirus	Spodoptera litura granulovirus	Spodoptera litura granulovirus	SpltGV	K1	Complete genome
NC_007151.1	149622	-6.40414	153	24	98	PolB:242.4,RNR:392.8	Baculoviridae	Alphabaculovirus	Chrysodeixis chalcites nucleopolyhedrovirus	Chrysodeixis chalcites nucleopolyhedrovirus	ChchNPV		Complete genome
NC_005361.1	17385	-6.42516	27	0	12	-	Fuselloviridae	Alphafusellovirus	Sulfolobus spindle-shaped virus 9	sulfolobus spindle-shaped virus 9	SSV7		Complete genome
NC_040621.1	119054	-6.43037	126	17	81	PolB:211.5,RNR:407.9	Baculoviridae	Alphabaculovirus	Operophtera brumata nucleopolyhedrovirus	Operophtera brumata nucleopolyhedrovirus	OpbuNPV	MA	Complete genome
NC_002593.1	100999	-6.46535	119	9	69	PolB:230.9	Baculoviridae	Betabaculovirus	Plutella xylostella granulovirus	Plutella xylostella granulovirus	PlxyGV	K1	Complete genome
NC_004367.1	149696	-6.46641	126	7	61	PolB:575.0,RNR:167.8	Herpesviridae	Lymphocryptovirus	Callitrichine gammaherpesvirus 3	marmoset lymphosarcoma virus; callitrichine gammaherpesvirus 3	ClGHV3	CJ0149	Complete genome
NC_032225.1	2252	-6.47302	1	0	1	-	Baculoviridae	Betabaculovirus	Plodia interpunctella granulovirus	Plodia interpunctella granulovirus	PiGV	Cambridge	Complete genome
NC_004062.1	119217	-6.49496	118	15	70	PolB:240.6	Baculoviridae	Betabaculovirus	Phthorimaea operculella granulovirus	Phthorimaea operculella granulovirus	PhopGV	T	Complete genome
NC_040638.1	5541	-6.55705	3	0	2	-	Polyomaviridae		Trematomus bernacchii polyomavirus 1	emerald notothen polyomavirus 1	TberPyV1	BIS330	Complete genome
NC_026922.1	157977	-6.57406	144	18	97	PolB:239.0,RNR:371.8	Baculoviridae	Alphabaculovirus	Lambdina fiscellaria nucleopolyhedrovirus	Lambdina fiscellaria nucleopolyhedrovirus	LafiNPV	GR15	Complete genome
NC_038371.1	107439	-6.59542	121	13	66	PolB:232.2	Baculoviridae	Betabaculovirus	Clostera anastomosis granulovirus B	Clostera anastomosis granulovirus B	ClasGV-B		Complete genome
NC_025257.1	102759	-6.62021	117	11	63	PolB:223.9	Baculoviridae	Betabaculovirus	Erinnyis ello granulovirus	Erinnyis ello granulovirus	ErelGV	S86	Complete genome
NC_010276.1	156179	-6.63222	148	23	99	PolB:263.2,RNR:365.8	Baculoviridae	Alphabaculovirus	Orgyia leucostigma nucleopolyhedrovirus	Orgyia leucostigma nucleopolyhedrovirus	OrleNPV	CFS-77	Complete genome
NC_015398.1	101487	-6.64624	119	11	69	PolB:227.4	Baculoviridae	Betabaculovirus	Clostera anachoreta granulovirus	Clostera anachoreta granulovirus	ClanGV	HBHN	Complete genome
NC_000899.1	45063	-6.66887	44	2	17	-	Adenoviridae	Aviadenovirus	Fowl aviadenovirus D	fowl adenovirus 9	FAdV-9	A-2A	Complete genome
NC_026268.1	139132	-6.72744	142	21	96	PolB:211.4,RNR:369.0	Baculoviridae	Alphabaculovirus	Chrysodeixis includens nucleopolyhedrovirus	Pseudoplusia includens single nucleopolyhedrovirus	PsinSNPV	IE	Complete genome
NC_004117.1	158482	-6.76743	159	30	106	PolB:250.7,RNR:393.6	Baculoviridae	Alphabaculovirus	Mamestra configurata nucleopolyhedrovirus B	Mamestra configurata nucleopolyhedrovirus B	MacoNPV-B	96B	Complete genome
NC_020231.1	233501	-6.78591	125	5	71	PolB:575.3	Herpesviridae		Caviid betaherpesvirus 2	guinea pig cytomegalovirus; caviid betaherpesvirus 2	GPCMV; CdBHV2	21222	Complete genome
NC_033620.1	173861	-6.81959	121	5	70	PolB:606.8	Herpesviridae	Roseolovirus	Murid betaherpesvirus 3	mouse thymic virus; murid betaherpesvirus 3	MTV; MuBHV3	YOK1	Complete genome
NC_003102.1	139342	-6.88393	136	14	90	PolB:249.4,RNR:497.5	Baculoviridae	Alphabaculovirus	Spodoptera litura nucleopolyhedrovirus	Spodoptera litura nucleopolyhedrovirus	SpltNPV	G2	Complete genome
NC_022646.1	101818	-6.89329	118	12	70	PolB:225.8	Baculoviridae	Betabaculovirus	Clostera anastomosis granulovirus A	Clostera anastomosis granulovirus A	ClasGV-A	Henan	Complete genome
NC_002794.1	195859	-6.90511	123	5	67	PolB:538.1	Herpesviridae		Tupaiid betaherpesvirus 1	tupaia herpesvirus; tupaiid betaherpesvirus 1	THV; TuBHV1	2	Complete genome
NC_024625.1	151109	-6.95487	151	26	108	PolB:262.1,RNR:405.0	Baculoviridae	Alphabaculovirus	Peridroma saucia nucleopolyhedrovirus	Peridroma species nucleopolyhedrovirus	PespNPV	GR167	Complete genome
NC_008168.1	104710	-6.99001	116	13	66	PolB:220.4	Baculoviridae	Betabaculovirus	Choristoneura fumiferana granulovirus	Choristoneura occidentalis granulovirus	ChocGV		Complete genome
NC_029304.1	111246	-7.01773	110	9	61	PolB:235.2	Baculoviridae	Betabaculovirus	Cnaphalocrocis medinalis granulovirus	Cnaphalocrocis medinalis granulovirus	CnmeGV	Enping	Complete genome
NC_002816.1	123500	-7.03692	129	17	72	PolB:226.4	Baculoviridae	Betabaculovirus	Cydia pomonella granulovirus	Cydia pomonella granulovirus	CpGV	Mexican 1	Complete genome
NC_025960.1	148981	-7.0508	149	20	101	PolB:265.4,RNR:410.2	Baculoviridae	Alphabaculovirus	Agrotis segetum nucleopolyhedrovirus B	Agrotis segetum nucleopolyhedrovirus B	AgseNPV-B	English	Complete genome
NC_013797.1	108592	-7.05097	120	13	72	PolB:205.0	Baculoviridae	Betabaculovirus	Artogeia rapae granulovirus	Pieris rapae granulovirus Wuhan	PiraGV	Wuhan	Complete genome
NC_012639.1	141291	-7.05377	139	19	94	PolB:239.7,RNR:380.4	Baculoviridae	Alphabaculovirus	Euproctis pseudoconspersa nucleopolyhedrovirus	Euproctis pseudoconspersa nucleopolyhedrovirus	EupsNPV	Hangzhou	Complete genome
NC_003529.1	155060	-7.05453	159	27	107	PolB:253.0,RNR:398.1	Baculoviridae	Alphabaculovirus	Mamestra configurata nucleopolyhedrovirus A	Mamestra configurata nucleopolyhedrovirus A	MacoNPV-A	90/2	Complete genome
NC_001973.1	161046	-7.07995	155	29	110	PolB:277.3,RNR:491.6	Baculoviridae	Alphabaculovirus	Lymantria dispar multiple nucleopolyhedrovirus	Lymantria dispar multiple nucleopolyhedrovirus	LdMNPV	5-6	Complete genome
NC_005038.1	99657	-7.10163	110	10	65	PolB:205.1	Baculoviridae	Betabaculovirus	Adoxophyes orana granulovirus	Adoxophyes orana granulovirus	AdorGV	English	Complete genome
NC_011345.1	155122	-7.13717	148	25	103	PolB:257.0,RNR:406.9	Baculoviridae	Alphabaculovirus	Agrotis ipsilon multiple nucleopolyhedrovirus	Agrotis ipsilon multiple nucleopolyhedrovirus	AgipMNPV	Illinois	Complete genome
NC_023681.1	152710	-7.14666	156	27	105	PolB:250.7,RNR:397.3	Baculoviridae	Alphabaculovirus	Mamestra brassicae multiple nucleopolyhedrovirus	Mamestra brassicae multiple nucleopolyhedrovirus	MbMNPV	K1	Complete genome
NC_007451.1	14954	-7.16499	26	0	12	-	Tectiviridae	Alphatectivirus	Pseudomonas virus PR4	Enterobacteria phage PR4			Complete genome
NC_025962.1	31735	-7.16679	32	0	14	-	Adenoviridae	Atadenovirus	Psittacine atadenovirus A	psittacine adenovirus 3	PiAdV-3	HKU/Parrot19	Complete genome
NC_007921.1	147544	-7.19052	155	21	107	PolB:258.6,RNR:403.4	Baculoviridae	Alphabaculovirus	Agrotis segetum nucleopolyhedrovirus A	Agrotis segetum nucleopolyhedrovirus A	AgseNPV-A	Polish	Complete genome
NC_043530.1	148482	-7.20999	140	21	97	PolB:242.4,RNR:395.2	Baculoviridae	Alphabaculovirus	Mythimna unipuncta nucleopolyhedrovirus A	Mythimna unipuncta nucleopolyhedrovirus	MyunNPV	#7	Complete genome
NC_013953.1	156344	-7.24972	150	26	106	PolB:280.3,RNR:495.4	Baculoviridae	Alphabaculovirus	Lymantria xylina nucleopolyhedrovirus	Lymantria xylina multiple nucleopolyhedrovirus	LyxyMNPV	5	Complete genome
NC_038369.1	137998	-7.25136	127	13	87	PolB:245.0,RNR:499.5	Baculoviridae	Alphabaculovirus	Spodoptera littoralis nucleopolyhedrovirus	Spodoptera littoralis nucleopolyhedrovirus	SpliNPV	AN1956	Complete genome
NC_005068.1	110907	-7.29687	120	13	72	PolB:230.9	Baculoviridae	Betabaculovirus	Cryptophlebia leucotreta granulovirus	Cryptophlebia leucotreta granulovirus	CrleGV	CV3	Complete genome
NC_028491.1	98392	-7.35633	110	15	68	PolB:233.0	Baculoviridae	Betabaculovirus	Diatraea saccharalis granulovirus	Diatraea saccharalis granulovirus	DisaGV	Parana-2009	Complete genome
NC_007383.1	134394	-7.3769	132	20	94	PolB:250.6,RNR:391.8	Baculoviridae	Alphabaculovirus	Trichoplusia ni single nucleopolyhedrovirus	Trichoplusia ni single nucleopolyhedrovirus	TnSNPV		Complete genome
NC_002169.1	135611	-7.40078	139	16	98	PolB:247.6,RNR:390.2	Baculoviridae	Alphabaculovirus	Spodoptera exigua multiple nucleopolyhedrovirus	Spodoptera exigua multiple nucleopolyhedrovirus	SeMNPV	US1	Complete genome
NC_027923.1	132831	-7.46114	131	17	94	PolB:223.7,RNR:366.1	Baculoviridae	Alphabaculovirus	Perigonia lusca nucleopolyhedrovirus	Perigonia lusca single nucleopolyhedrovirus	PeluSNPV		Complete genome
NC_008348.1	168041	-7.47342	135	20	93	PolB:243.9	Baculoviridae	Alphabaculovirus	Leucania separata nucleopolyhedrovirus	Leucania separata nucleopolyhedrovirus	LeseNPV	AH1	Complete genome
NC_005264.1	163025	-7.47973	108	9	55	PolB:525.0,RNR:186.4	Herpesviridae	Iltovirus	Psittacid alphaherpesvirus 1	Pacheco's disease virus; psittacid alphaherpesvirus 1	PDV; PsAHV1	97-0001	Complete genome
NC_009011.2	131331	-7.49044	136	17	95	PolB:247.5	Baculoviridae	Alphabaculovirus	Spodoptera frugiperda multiple nucleopolyhedrovirus	Spodoptera frugiperda multiple nucleopolyhedrovirus	SfMNPV	3AP2	Complete genome
NC_001421.2	14927	-7.4917	26	0	12	-	Tectiviridae	Alphatectivirus	Pseudomonas virus PRD1	Enterobacteria phage PRD1			Complete genome
NC_024474.1	45480	-7.51574	38	1	18	-	Adenoviridae	Aviadenovirus	Pigeon aviadenovirus A	pigeon adenovirus 1	PiAdV-1	IDA4	Complete genome
NC_015323.1	45667	-7.52203	42	2	22	-	Adenoviridae	Aviadenovirus	Fowl aviadenovirus C	fowl adenovirus 4	FAdV-4	ON1	Complete genome
NC_039053.1	5284	-7.52436	6	1	4	-	Polyomaviridae	Gammapolyomavirus	Lonchura maja polyomavirus 1	Hungarian finch polyomavirus	HunFPyV	14534/2011	Complete genome
NC_021923.1	140633	-7.58437	131	20	99	PolB:259.8,RNR:376.2	Baculoviridae	Alphabaculovirus	Hemileuca species nucleopolyhedrovirus	Hemileuca sp. nucleopolyhedrovirus	HespNPV	MEM	Complete genome
NC_011354.1	132425	-7.58542	137	15	95	PolB:248.8	Baculoviridae	Alphabaculovirus	Helicoverpa armigera nucleopolyhedrovirus	Helicoverpa armigera nucleopolyhedrovirus	HearNPV	NNg1	Complete genome
NC_003094.2	130759	-7.61221	136	15	94	PolB:247.7	Baculoviridae	Alphabaculovirus	Helicoverpa armigera nucleopolyhedrovirus	Helicoverpa armigera nucleopolyhedrovirus	HearNPV	C1	Complete genome
NC_024303.1	144898	-7.64265	103	10	60	PolB:587.2,RNR:161.1	Herpesviridae	Macavirus	Bovine gammaherpesvirus 6	bovine lymphotropic herpesvirus; bovine gammaherpesvirus 6	BLV; BoGHV6	Pennsylvania 47	Complete genome
NC_007922.1	5079	-7.6769	6	1	4	-	Polyomaviridae	Gammapolyomavirus	Corvus monedula polyomavirus 1	crow polyomavirus	CpyV		Complete genome
NC_002654.2	131405	-7.74265	134	15	94	PolB:247.6	Baculoviridae	Alphabaculovirus	Helicoverpa armigera nucleopolyhedrovirus	Helicoverpa armigera nucleopolyhedrovirus	HearNPV	G4	Complete genome
NC_008293.1	135454	-7.77177	132	18	92	PolB:251.3	Baculoviridae	Alphabaculovirus	Clanis bilineata nucleopolyhedrovirus	Clanis bilineata nucleopolyhedrovirus	ClbiNPV	DZ1	Complete genome
NC_028636.1	135952	-7.81558	123	18	90	PolB:228.3	Baculoviridae	Alphabaculovirus	Sucra jujuba nucleopolyhedrovirus	Sucra jujuba nucleopolyhedrovirus	SujuNPV	473	Complete genome
NC_005906.1	81755	-7.8422	79	4	41	PolB:218.2	Baculoviridae	Gammabaculovirus	Neodiprion lecontei nucleopolyhedrovirus	Neodiprion lecontei nucleopolyhedrovirus	NeleNPV		Complete genome
NC_014406.1	4926	-7.84799	5	0	3	-	Polyomaviridae	Deltapolyomavirus	Human polyomavirus 6	human polyomavirus 6	HPyV6	607a	Complete genome
NC_008586.1	131204	-7.89996	126	18	91	PolB:246.9,RNR:346.2	Baculoviridae	Alphabaculovirus	Ectropis obliqua nucleopolyhedrovirus	Ectropis obliqua nucleopolyhedrovirus	EcobNPV	A1	Complete genome
NC_028120.1	5352	-7.95536	7	0	4	-	Polyomaviridae	Alphapolyomavirus	Carollia perspicillata polyomavirus 1	bat polyomavirus 4b	BatPyV4b	C1109	Complete genome
NC_001813.1	33213	-8.01875	33	1	16	-	Adenoviridae	Atadenovirus	Duck atadenovirus A	duck adenovirus 1	DAdV-1	127	Complete genome
NC_034266.1	204237	-8.16001	115	9	68	PolB:490.3,RNR:185.5	Herpesviridae	Mardivirus	Columbid alphaherpesvirus 1	pigeon herpesvirus; columbid alphaherpesvirus 1	PHV; CoAHV1	HLJ	Complete genome
NC_024300.1	8132	-8.17348	8	0	4	-	Papillomaviridae	Treiszetapapillomavirus	Treiszetapapillomavirus 1	Fulmarus glacialis papillomavirus 1	FgPV1		Complete genome
NC_024486.1	43734	-8.18411	35	1	20	-	Adenoviridae	Aviadenovirus	Duck aviadenovirus B	duck adenovirus 2	DAdV-2	GR	Complete genome
AC_000191.1	34185	-8.20008	37	1	21	-	Adenoviridae	Mastadenovirus	Bovine mastadenovirus A	bovine adenovirus 1	BAdV-1		Complete genome
NC_024684.1	32965	-8.25491	32	0	17	-	Adenoviridae	Atadenovirus	Lizard atadenovirus A	lizard adenovirus 2	LAdV-2	43639	Complete genome
NC_038332.1	43810	-8.28705	37	1	18	-	Adenoviridae	Aviadenovirus	Fowl aviadenovirus E	fowl adenovirus 6	FAdV-6	CR119	Complete genome
NC_023442.1	120420	-8.31305	118	14	86	PolB:229.2	Baculoviridae	Alphabaculovirus	Buzura suppressaria nucleopolyhedrovirus	Buzura suppressaria nucleopolyhedrovirus	BuzuNPV	Hubei	Complete genome
NC_004690.1	113220	-8.50524	107	15	81	PolB:247.7	Baculoviridae	Alphabaculovirus	Adoxophyes honmai nucleopolyhedrovirus	Adoxophyes honmai nucleopolyhedrovirus	AdhoNPV	ADN001	Complete genome
NC_014564.2	45413	-8.51336	36	1	20	-	Adenoviridae	Aviadenovirus	Turkey aviadenovirus B	turkey adenovirus 1	TAdV-1	D90/2	Complete genome
NC_017979.1	43376	-8.58041	35	1	21	-	Adenoviridae	Aviadenovirus	Goose aviadenovirus A	goose adenovirus 4	GoAdV-4	P29	Complete genome
NC_031503.1	41981	-8.61166	35	1	20	-	Adenoviridae	Aviadenovirus	Pigeon aviadenovirus B	pigeon adenovirus 2	PiAdV-2	YPDS-Y-V1.A19.11-2013	Complete genome
NC_003521.1	241087	-8.6127	174	10	112	PolB:537.2	Herpesviridae	Cytomegalovirus	Panine betaherpesvirus 2	chimpanzee cytomegalovirus; panine betaherpesvirus 2	CCMV; PnBHV2	Heberling	Complete genome
NC_001875.2	131995	-8.62723	149	19	114	PolB:249.1	Baculoviridae	Alphabaculovirus	Orgyia pseudotsugata multiple nucleopolyhedrovirus	Orgyia pseudotsugata multiple nucleopolyhedrovirus	OpMNPV		Complete genome
NC_003401.1	133719	-8.71405	100	14	72	PolB:568.5,RNR:153.4	Herpesviridae	Rhadinovirus	Macacine gammaherpesvirus 5	rhesus rhadinovirus; macacine gammaherpesvirus 5	RRV; McGHV5	17577	Complete genome
NC_001826.2	119451	-8.72724	82	14	63	PolB:600.1,RNR:160.1	Herpesviridae	Rhadinovirus	Murid gammaherpesvirus 4	murine gammaherpesvirus 68; murid gammaherpesvirus 4	MHV68; MuGHV4	g2.4 (WUMS)	Complete genome
NC_028099.1	122522	-8.73446	85	11	61	PolB:595.3,RNR:169.0	Herpesviridae	Percavirus	Felid gammaherpesvirus 1	Felis catus gammaherpesvirus 1; felid gammaherpesvirus 1	FcaGHV1; FeGHV1	31286	Complete genome
NC_001664.4	159378	-8.81546	135	6	75	PolB:578.6	Herpesviridae	Roseolovirus	Human betaherpesvirus 6A	human herpesvirus 6A; human betaherpesvirus 6	HHV6A; HuBHV6A	U1102	Complete genome
NC_029132.1	140122	-8.83265	95	11	63	PolB:499.5,RNR:162.9	Herpesviridae	Simplexvirus	Macropodid alphaherpesvirus 1	Parma wallaby herpesvirus; macropodid alphaherpesvirus 1	MaAHV1	MaHV1.3076/08	Complete genome
NC_002685.2	31301	-8.88437	30	1	15	-	Adenoviridae	Atadenovirus	Bovine atadenovirus D	bovine adenovirus 4	BAdV-4	THT/62	Complete genome
NC_029997.2	105555	-8.91291	107	11	81	PolB:222.9	Baculoviridae	Alphabaculovirus	Urbanus proteus nucleopolyhedrovirus	Urbanus proteus nucleopolyhedrovirus	UrprNPV	Southern Brazil	Complete genome
NC_021221.1	45781	-8.96729	34	1	18	-	Adenoviridae	Aviadenovirus	Fowl aviadenovirus B	fowl adenovirus 5	FAdV-5	340	Complete genome
NC_007767.1	132959	-8.97117	144	21	112	PolB:240.3	Baculoviridae	Alphabaculovirus	Hyphantria cunea nucleopolyhedrovirus	Hyphantria cunea nucleopolyhedrovirus	HycuPV	N9	Complete genome
NC_034221.1	4877	-8.97356	6	0	4	-	Polyomaviridae	Alphapolyomavirus	Miniopterus schreibersii polyomavirus 2	Miniopterus schreibersii polyomavirus 2	MschPyV2	12SuB08	Complete genome
NC_022612.1	42940	-8.99587	34	1	18	-	Adenoviridae	Aviadenovirus	Turkey aviadenovirus C	turkey adenovirus 4	TAdV-4	TNI1	Complete genome
NC_026421.1	182380	-9.02236	95	12	62	PolB:586.7,RNR:157.7	Herpesviridae	Percavirus	Equid gammaherpesvirus 5	equine herpesvirus 5; equid gammaherpesvirus 5	EHV5; EqGHV5	2-141/67	Complete genome
NC_007923.1	5278	-9.02479	5	1	4	-	Polyomaviridae	Gammapolyomavirus	Pyrrhula pyrrhula polyomavirus 1	finch polyomavirus	FpyV		Complete genome
NC_005137.2	131160	-9.04659	147	21	113	PolB:238.5	Baculoviridae	Alphabaculovirus	Choristoneura fumiferana DEF multiple nucleopolyhedrovirus	Choristoneura fumiferana DEF multiple nucleopolyhedrovirus	CfDEFMNPV		Complete genome
NC_002513.1	33034	-9.08802	33	0	19	-	Adenoviridae	Mastadenovirus	Ovine mastadenovirus A	bovine adenovirus 2	BAdV-2		Complete genome
NC_023008.1	5084	-9.13694	5	1	4	-	Polyomaviridae	Gammapolyomavirus	Cracticus torquatus polyomavirus 1	butcherbird polyomavirus	Butcherbird PyV	AWH19840	Complete genome
NC_020067.1	5372	-9.31124	6	0	4	-	Polyomaviridae	Alphapolyomavirus	Cardioderma cor polyomavirus 1	Cardioderma polyomavirus	CardiodermaPyV	KY336	Complete genome
NC_031761.1	131855	-9.3383	148	24	114	PolB:239.3	Baculoviridae	Alphabaculovirus	Anticarsia gemmatalis multiple nucleopolyhedrovirus	Anticarsia gemmatalis multiple nucleopolyhedrovirus	AgMNPV	37	Complete genome
NC_008520.2	132239	-9.35361	149	24	114	PolB:240.5	Baculoviridae	Alphabaculovirus	Anticarsia gemmatalis multiple nucleopolyhedrovirus	Anticarsia gemmatalis multiple nucleopolyhedrovirus	AgMNPV	2D	Complete genome
NC_024382.1	137090	-9.3653	90	10	59	PolB:589.6,RNR:157.0	Herpesviridae	Macavirus	Alcelaphine gammaherpesvirus 2	hartebeest-associated malignant catarrhal fever virus; alcelaphine gammaherpesvirus 2	AlGHV2	topi-AlHV-2	Complete genome
NC_001716.2	153080	-9.39783	112	5	75	PolB:600.8	Herpesviridae	Roseolovirus	Human betaherpesvirus 7	human herpesvirus 7; human betaherpesvirus 7	HHV7; HuBHV7	RK	Complete genome
NC_007605.1	171823	-9.40695	106	8	58	PolB:546.1,RNR:160.8	Herpesviridae	Lymphocryptovirus	Human gammaherpesvirus 4	Epstein-Barr virus type 1; human gammaherpesvirus 4	EBV; HuGHV4	B95-8	Complete genome
NC_008035.3	126629	-9.46486	141	21	112	PolB:234.5	Baculoviridae	Alphabaculovirus	Antheraea pernyi nucleopolyhedrovirus	Antheraea pernyi nucleopolyhedrovirus	AnpeNPV	Liaoning	Complete genome
NC_012584.1	30570	-9.47452	27	0	16	-	Adenoviridae	Mastadenovirus	Murine mastadenovirus C	murine adenovirus 3	MAdV-3		Complete genome
NC_025368.1	5303	-9.54541	6	0	4	-	Polyomaviridae	Alphapolyomavirus	Pan troglodytes polyomavirus 2	Pan troglodytes verus polyomavirus 1a	PtrovPyV1a	6444	Complete genome
NC_030240.1	128058	-9.55149	140	12	105	PolB:243.7	Baculoviridae	Alphabaculovirus	Catopsilia pomona nucleopolyhedrovirus	Catopsilia pomona nucleopolyhedrovirus	CapoNPV	416	Complete genome
NC_025380.1	5300	-9.5637	6	0	4	-	Polyomaviridae	Alphapolyomavirus	Gorilla gorilla polyomavirus 1	Gorilla gorilla gorilla polyomavirus 1	GgorgPyV1	5766	Complete genome
NC_023177.1	124688	-9.5692	127	18	103	PolB:224.1	Baculoviridae	Alphabaculovirus	Choristoneura murinana nucleopolyhedrovirus	Choristoneura murinana nucleopolyhedrovirus	ChmuNPV	Darmstadt	Complete genome
NC_009333.1	137969	-9.57397	104	15	71	PolB:581.7,RNR:149.8	Herpesviridae	Rhadinovirus	Human gammaherpesvirus 8	Kaposi's sarcoma-associated herpesvirus; human gammaherpesvirus 8	KSHV; HuGHV8	GK18	Complete genome
NC_034253.1	5269	-9.58334	6	0	4	-	Polyomaviridae	Alphapolyomavirus	Human polyomavirus 14	LI polyomavirus	LIPyV	2016	Complete genome
NC_021924.1	129052	-9.63037	124	19	101	PolB:220.5	Baculoviridae	Alphabaculovirus	Choristoneura rosaceana nucleopolyhedrovirus	Choristoneura rosaceana nucleopolyhedrovirus	ChroNPV	NB_1	Complete genome
NC_026430.1	125767	-9.68897	136	22	113	PolB:239.3	Baculoviridae	Alphabaculovirus	Condylorrhiza vestigialis nucleopolyhedrovirus	Condylorrhiza vestigialis multiple nucleopolyhedrovirus	CoveMNPV	PR.2002	Complete genome
NC_006273.2	235646	-9.69486	187	9	112	PolB:518.4	Herpesviridae	Cytomegalovirus	Human betaherpesvirus 5	human cytomegalovirus; human betaherpesvirus 5	HCMV; HuBHV5	Merlin	Complete genome
NC_006146.1	171096	-9.70795	100	9	65	PolB:553.0,RNR:155.3	Herpesviridae	Lymphocryptovirus	Macacine gammaherpesvirus 4	rhesus lymphocryptovirus; macacine gammaherpesvirus 4	RLV; McGHV4	LCL8664	Complete genome
NC_000898.1	162114	-9.73896	130	7	78	PolB:580.9	Herpesviridae	Roseolovirus	Human betaherpesvirus 6B	human herpesvirus 6B; human betaherpesvirus 6B	HHV6B; HuBHV6B	Z29	Complete genome
NC_004778.3	129593	-9.74342	128	17	105	PolB:230.2	Baculoviridae	Alphabaculovirus	Choristoneura fumiferana multiple nucleopolyhedrovirus	Choristoneura fumiferana multiple nucleopolyhedrovirus	CfMNPV	Ireland	Complete genome
NC_039032.1	40930	-9.78771	31	1	19	-	Adenoviridae	Aviadenovirus	Psittacine aviadenovirus B	psittacine adenovirus 4	PsAdV-4	CS15-4016	Complete genome
NC_003083.1	118584	-9.79399	127	15	102	PolB:244.8	Baculoviridae	Alphabaculovirus	Epiphyas postvittana nucleopolyhedrovirus	Epiphyas postvittana nucleopolyhedrovirus	EppoNPV		Complete genome
NC_002702.1	32621	-9.80808	33	1	23	-	Adenoviridae	Mastadenovirus	Porcine mastadenovirus C	porcine adenovirus 5	PAdV-5		Complete genome
NC_013117.1	7498	-9.95673	7	0	4	-	Papillomaviridae	Dyoepsilonpapillomavirus	Dyoepsilonpapillomavirus 1	Francolinus leucoscepus papillomavirus 1	FlPV1		Complete genome
NC_035619.1	30620	-9.95875	28	1	17	-	Adenoviridae	Atadenovirus	Deer atadenovirus A	deer adenovirus 1	OdAdV-1	CA_AdV_Ohc 98-6943	Complete genome
NC_007646.1	135135	-10.0035	79	10	58	PolB:599.3,RNR:161.9	Herpesviridae	Macavirus	Ovine gammaherpesvirus 2	sheep-associated malignant catarrhal fever virus; ovine gammaherpesvirus 2	OvGHV2	BJ1035	Complete genome
NC_022613.1	43686	-10.0173	33	1	19	-	Adenoviridae	Aviadenovirus	Turkey aviadenovirus D	turkey adenovirus 5	TAdV-5	1277BT	Complete genome
NC_004764.2	4981	-10.0419	5	1	4	-	Polyomaviridae	Gammapolyomavirus	Aves polyomavirus 1	budgerigar fledgling disease virus	BFDV		Complete genome
NC_001650.2	184439	-10.0426	94	16	68	PolB:564.1,RNR:151.5	Herpesviridae	Percavirus	Equid gammaherpesvirus 2	equine herpesvirus 2; equid gammaherpesvirus 2	EHV2; EqGHV2	86/67	Complete genome
NC_001734.1	30536	-10.0813	31	0	20	-	Adenoviridae	Mastadenovirus	Canine mastadenovirus A	canine adenovirus 1	CAdV-1	RI261	Complete genome
NC_014407.1	4952	-10.0997	4	0	3	-	Polyomaviridae	Deltapolyomavirus	Human polyomavirus 7	human polyomavirus 7	HPyV7	713a	Complete genome
NC_004812.1	156789	-10.1814	95	9	65	PolB:462.0,RNR:170.6	Herpesviridae	Simplexvirus	Macacine alphaherpesvirus 1	B-virus; macacine alphaherpesvirus 1	BV; McAHV1	E2490	Complete genome
NC_002641.1	159160	-10.1815	98	9	69	PolB:502.1,RNR:191.5	Herpesviridae	Mardivirus	Meleagrid alphaherpesvirus 1	turkey herpesvirus; meleagrid alphaherpesvirus 1	HVT; MeAHV1	FC-126 (Burmenester)	Complete genome
NC_043520.1	120023	-10.1883	124	10	96	PolB:258.0	Baculoviridae	Alphabaculovirus	Lonomia obliqua nucleopolyhedrovirus	Lonomia obliqua multiple nucleopolyhedrovirus	LoobNPV	SP/2000	Complete genome
NC_043529.1	113971	-10.2434	122	14	106	PolB:230.6	Baculoviridae	Alphabaculovirus	Oxyplax ochracea nucleopolyhedrovirus	Oxyplax ochracea nucleopolyhedrovirus	OxocNPV	435	Complete genome
NC_016437.1	26340	-10.2702	24	0	16	-	Adenoviridae	Siadenovirus	Skua siadenovirus A	South Polar skua adenovirus 1	SPSAdV-1	T03	Complete genome
NC_024306.1	149459	-10.3177	93	11	70	PolB:491.4,RNR:167.5	Herpesviridae	Simplexvirus	Pteropodid alphaherpesvirus 1	fruit bat alphaherpesvirus 1; pteropodid alphaherpesvirus 1	FBAHV1; PtHAV1		Complete genome
NC_033464.1	164540	-10.3312	95	9	73	PolB:500.9,RNR:181.7	Herpesviridae	Mardivirus	Spheniscid alphaherpesvirus 1	spheniscid alphaherpesvirus 1	SpAHV1	lib01004	Complete genome
NC_001491.2	150224	-10.3559	97	12	72	PolB:490.0,RNR:175.8	Herpesviridae	Varicellovirus	Equid alphaherpesvirus 1	equine abortion virus; equid alphaherpesvirus 1	EAV; EqAHV1	Ab4	Complete genome
NC_030200.1	137448	-10.3582	94	6	70	PolB:581.4	Herpesviridae	Roseolovirus	Macacine betaherpesvirus 9	Macaca nemestrina herpesvirus 7; macacine betaherpesvirus 9	MneHV7; McBHV9		Complete genome
NC_004800.1	5256	-10.3605	5	0	4	-	Polyomaviridae	Gammapolyomavirus	Anser anser polyomavirus 1	goose hemorrhagic polyomavirus	GHPV	Germany 2001	Complete genome
NC_028119.1	5024	-10.3719	4	0	3	-	Polyomaviridae	Betapolyomavirus	Microtus arvalis polyomavirus 1	Microtus arvalis polyomavirus 1	CVPyV	KS13/0947	Complete genome
NC_030792.1	32690	-10.3795	30	0	20	-	Adenoviridae	Mastadenovirus	Equine mastadenovirus A	equine adenovirus 1	EAdV-1	M1	Complete genome
NC_020487.1	36838	-10.4102	35	0	24	-	Adenoviridae	Mastadenovirus	Platyrrhini mastadenovirus A	titi monkey adenovirus	TMAdV	ECC-2011	Complete genome
AC_000012.1	30944	-10.4141	25	0	16	-	Adenoviridae	Mastadenovirus	Murine mastadenovirus A	murine adenovirus 1	MAdV-1		Complete genome
NC_029898.1	37545	-10.4152	33	0	22	-	Adenoviridae	Mastadenovirus	Bat mastadenovirus C	bat adenovirus 4	BaAdV-4	WIV9	Complete genome
NC_014567.1	156742	-10.416	85	10	66	PolB:483.3,RNR:165.0	Herpesviridae	Simplexvirus	Saimiriine alphaherpesvirus 1	herpesvirus saimiri 1; saimiriine alphaherpesvirus 1	HVS1; SaAHV1	MV 5-4	Complete genome
NC_009989.1	27751	-10.4951	24	0	15	-	Adenoviridae	Atadenovirus	Snake atadenovirus A	snake adenovirus 1	SnAdV-1	145/88	Complete genome
NC_013590.2	135797	-10.5256	91	9	70	PolB:518.1,RNR:176.2	Herpesviridae	Varicellovirus	Felid alphaherpesvirus 1	feline viral rhinotracheitis virus; felid alphaherpesvirus 1	FVRV; FeAHV1	C-27	Complete genome
NC_028117.1	5032	-10.5306	4	0	3	-	Polyomaviridae	Betapolyomavirus	Myodes glareolus polyomavirus 1	Myodes glareolus polyomavirus 1	BVPyV	KS/14/201	Complete genome
NC_019945.1	132978	-10.5997	151	21	120	PolB:252.3	Baculoviridae	Alphabaculovirus	Thysanoplusia orichalcea nucleopolyhedrovirus	Thysanoplusia orichalcea nucleopolyhedrovirus	ThorNPV	p2	Complete genome
NC_044936.1	33501	-10.6067	31	1	23	-	Adenoviridae	Mastadenovirus	Tree shrew mastadenovirus A	tree shrew adenovirus 1	TSAdV-1		Complete genome
NC_024150.1	31709	-10.61	28	1	21	-	Adenoviridae	Mastadenovirus	Sea lion mastadenovirus A	California sea lion adenovirus 1	CSLAdV-1	Zc11-030	Complete genome
NC_001958.1	26263	-10.6155	23	0	16	-	Adenoviridae	Siadenovirus	Turkey siadenovirus A	turkey adenovirus 3	TAdV-3		Complete genome
NC_014899.1	35203	-10.6465	25	0	18	-	Adenoviridae	Mastadenovirus	Murine mastadenovirus B	murine adenovirus 2	MAdV-2	K87	Complete genome
NC_016895.2	31806	-10.6947	29	0	20	-	Adenoviridae	Mastadenovirus	Bat mastadenovirus A	bat adenovirus 3	BaAdV-3	TJM	Complete genome
AC_000189.1	34094	-10.705	28	1	21	-	Adenoviridae	Mastadenovirus	Porcine mastadenovirus A	porcine adenovirus 3	PAdV-3	6618	Complete genome
NC_007653.1	156487	-10.7294	91	11	69	PolB:454.7,RNR:171.3	Herpesviridae	Simplexvirus	Papiine alphaherpesvirus 2	herpesvirus papio 2; papiine alphaherpesvirus 2	HPV2; PaAHV2	X313	Complete genome
NC_011644.1	148371	-10.7431	97	9	74	PolB:497.1,RNR:181.5	Herpesviridae	Varicellovirus	Equid alphaherpesvirus 9	gazelle herpesvirus; equid alphaherpesvirus 9	EqAHV9	P19	Complete genome
NC_002229.3	177874	-10.7652	109	11	74	PolB:507.8,RNR:198.1	Herpesviridae	Mardivirus	Gallid alphaherpesvirus 2	Marek's disease virus type 1; gallid alphaherpesvirus 2	MDV1; GaAHV2	Md5	Complete genome
NC_001876.1	34446	-10.7852	30	0	22	-	Adenoviridae	Mastadenovirus	Bovine mastadenovirus B	bovine adenovirus 3	BAdV-3	WBR-1	Complete genome
NC_015455.1	26284	-10.7948	22	0	15	-	Adenoviridae	Siadenovirus	Raptor siadenovirus A	raptor adenovirus 1	RAdV-1		Complete genome
NC_027705.1	33090	-10.8853	27	1	20	-	Adenoviridae	Mastadenovirus	Equine mastadenovirus B	equine adenovirus 2	EAdV-2	385/75.9	Complete genome
NC_011310.1	5081	-10.9139	6	0	4	-	Polyomaviridae	Betapolyomavirus	Myotis lucifugus polyomavirus 1	Myotis polyomavirus	MyPyV	VM2008_14	Complete genome
NC_015932.1	31616	-10.9345	27	0	19	-	Adenoviridae	Mastadenovirus	Bat mastadenovirus B	bat adenovirus 2	BaAdV-2	PPV/1	Complete genome
NC_020485.1	34302	-10.9749	34	1	25	-	Adenoviridae	Mastadenovirus	Simian mastadenovirus G	simian adenovirus 20	SAdV-20	ATCC VR-541	Complete genome
NC_032105.1	33562	-10.9815	34	1	26	-	Adenoviridae	Mastadenovirus	Simian mastadenovirus I	simian adenovirus 55	SAdV-55	WIV19	Complete genome
NC_014361.1	5232	-11.0118	6	0	4	-	Polyomaviridae	Alphapolyomavirus	Human polyomavirus 8	Trichodysplasia spinulosa-associated polyomavirus	TSPyV	Skin	Complete genome
NC_009238.1	5040	-11.0237	4	0	3	-	Polyomaviridae	Betapolyomavirus	Human polyomavirus 3	KI polyomavirus	KIPyV	Stockholm 60	Complete genome
NC_029311.1	124049	-11.0495	82	9	69	PolB:484.3,RNR:165.0	Herpesviridae	Simplexvirus	Leporid alphaherpesvirus 4	leporid herpesvirus 4; leporid alphaherpesvirus 4	LHV4; LeAHV4	LHV4012612	Complete genome
NC_034446.1	147346	-11.0787	80	9	65	PolB:461.8,RNR:167.4	Herpesviridae	Simplexvirus	Ateline alphaherpesvirus 1	herpesvirus ateles 1; ateline alphaherpesvirus 1	HVA1; AtAHV1	Lennette	Complete genome
NC_034834.1	33945	-11.1181	29	0	22	-	Adenoviridae	Mastadenovirus	Deer mastadenovirus B	deer adenovirus 2	OdAdV-2	1319	Complete genome
NC_038557.1	5058	-11.1263	5	0	4	-	Polyomaviridae	Alphapolyomavirus	Sturnira lilium polyomavirus 1	bat polyomavirus 3a-B0454	BatPyV3a-B0454	B0454	Complete genome
NC_020071.1	5176	-11.1646	5	0	4	-	Polyomaviridae	Alphapolyomavirus	Otomops martiensseni polyomavirus 1	Otomops polyomavirus 1	OtomopsPyV1	KY157	Complete genome
NC_034251.1	5052	-11.1736	4	0	3	-	Polyomaviridae	Betapolyomavirus	Vicugna pacos polyomavirus 1	alpaca polyomavirus	AlPyV	UCD1	Complete genome
NC_022253.1	7985	-11.1881	8	0	5	-	Papillomaviridae	Taupapillomavirus	Taupapillomavirus 4	Mustela putorius papillomavirus 1	MpPV1		Complete genome
NC_038558.1	5371	-11.1987	5	0	4	-	Polyomaviridae	Betapolyomavirus	Artibeus planirostris polyomavirus 1	bat polyomavirus 2c	BatPyV2c	2c	Complete genome
NC_020068.1	5294	-11.2198	5	0	4	-	Polyomaviridae	Alphapolyomavirus	Eidolon helvum polyomavirus 1	Eidolon polyomavirus 1	EidolonPyV	KY270	Complete genome
NC_020066.1	4914	-11.2538	5	0	4	-	Polyomaviridae	Alphapolyomavirus	Otomops martiensseni polyomavirus 2	Otomops polyomavirus 2	OtomopsPyV2	KY156	Complete genome
NC_010277.2	5387	-11.2918	5	0	4	-	Polyomaviridae	Alphapolyomavirus	Human polyomavirus 5	Merkel cell polyomavirus	MCPyV	R17b	Complete genome
NC_039052.1	5172	-11.3299	4	1	4	-	Polyomaviridae	Gammapolyomavirus	Erythrura gouldiae polyomavirus 1	Erythrura gouldiae polyomavirus 1	EgouPyV1	1209	Complete genome
NC_044960.1	34080	-11.3767	26	0	19	-	Adenoviridae	Mastadenovirus	Dolphin mastadenovirus B	bottlenose dolphin adenovirus 1	BDAdV-1	2014	Complete genome
NC_033740.1	7958	-11.3786	9	0	7	-	Papillomaviridae	Psipapillomavirus	Psipapillomavirus 2	Eidolon helvum papillomavirus 2	EhPV2		Complete genome
NC_009539.1	5229	-11.3816	4	0	3	-	Polyomaviridae	Betapolyomavirus	Human polyomavirus 4	WU polyomavirus	WU virus; WUPyV	B0	Complete genome
NC_008349.1	134417	-11.3921	150	22	123	PolB:258.7	Baculoviridae	Alphabaculovirus	Autographa californica multiple nucleopolyhedrovirus	Plutella xylostella multiple nucleopolyhedrovirus	PlxyMNPV	CL3	Complete genome
NC_001844.1	145597	-11.4177	93	9	77	PolB:487.6,RNR:176.9	Herpesviridae	Varicellovirus	Equid alphaherpesvirus 4	equine rhinopneumonitis virus; equid alphaherpesvirus 4	EqAHV4	NS80567	Complete genome
NC_004037.2	29576	-11.4255	28	0	17	-	Adenoviridae	Atadenovirus	Ovine atadenovirus D	ovine adenovirus 7	OAdV-7	287	Complete genome
NC_005261.3	138390	-11.4393	78	8	68	PolB:472.0,RNR:180.4	Herpesviridae	Varicellovirus	Bovine alphaherpesvirus 5	bovine encephalitis herpesvirus; bovine alphaherpesvirus 5	BoAHV5	SV507/99	Complete genome
NC_034626.1	29923	-11.4491	25	0	18	-	Adenoviridae	Mastadenovirus	Bat mastadenovirus F	bat adenovirus 9	BaAdV-9	WIV17	Complete genome
NC_025370.1	5309	-11.4526	5	0	4	-	Polyomaviridae	Alphapolyomavirus	Pan troglodytes polyomavirus 3	Pan troglodytes verus polyomavirus 2a	PtrovPyV2a	6512	Complete genome
NC_003973.1	7304	-11.4724	6	0	4	-	Papillomaviridae	Thetapapillomavirus	Thetapapillomavirus 1	Psittacus erithacus papillomavirus 1	PePV1		Complete genome
NC_027708.1	31848	-11.4904	27	0	20	-	Adenoviridae	Mastadenovirus	Skunk mastadenovirus A	skunk adenovirus 1	SkAdV	PB1	Complete genome
NC_006560.1	150715	-11.5393	86	8	69	PolB:460.5,RNR:167.3	Herpesviridae	Simplexvirus	Cercopithecine alphaherpesvirus 2	simian agent 8; cercopithecine alphaherpesvirus 2	SA8; CeAHV2	B264	Complete genome
NC_034220.1	4752	-11.5514	4	0	3	-	Polyomaviridae	Alphapolyomavirus	Miniopterus schreibersii polyomavirus 1	Miniopterus schreibersii polyomavirus 1	MschPyV1	12SuB07	Complete genome
NC_001442.1	4697	-11.552	5	0	3	-	Polyomaviridae		Bos taurus polyomavirus 1	bovine polyomavirus	BPyV	CK	Complete genome
NC_031948.1	31481	-11.5683	26	0	19	-	Adenoviridae	Mastadenovirus	Bat mastadenovirus G	bat adenovirus 11	BaAdV-11	250-A	Complete genome
NC_021168.1	34391	-11.6096	34	1	27	-	Adenoviridae	Mastadenovirus	Simian mastadenovirus C	baboon adenovirus 3	BabAdV-3		Complete genome
NC_001720.1	43804	-11.6218	32	1	21	-	Adenoviridae	Aviadenovirus	Fowl aviadenovirus A	fowl adenovirus 1	FAdV-1	Phelps (ATCC VR-432)	Complete genome
NC_023894.1	7637	-11.6299	6	0	4	-	Papillomaviridae	Treisepsilonpapillomavirus	Treisepsilonpapillomavirus 1	Pygoscelis adeliae papillomavirus	PaPV1	Crozier_2013	Complete genome
NC_001522.1	7945	-11.642	8	0	5	-	Papillomaviridae	Deltapapillomavirus	Deltapapillomavirus 4	Bos taurus papillomavirus 1	BPV1		Complete genome
NC_011530.1	7020	-11.6498	6	0	4	-	Papillomaviridae	Dyozetapapillomavirus	Dyozetapapillomavirus 1	Caretta caretta papillomavirus 1	CcPV1		Complete genome
NC_040811.1	27952	-11.7161	25	0	19	-	Adenoviridae	Mastadenovirus	Polar bear mastadenovirus A	polar bear adenovirus 1	PBAdV-1	BK35	Complete genome
NC_024771.1	151601	-11.7981	85	9	74	PolB:473.5,RNR:171.3	Herpesviridae	Varicellovirus	Equid alphaherpesvirus 3	equine coital exanthema virus; equid alphaherpesvirus 3	EqAHV3	AR/2007/C3a	Complete genome
NC_004068.1	7729	-11.8016	6	0	4	-	Papillomaviridae	Etapapillomavirus	Etapapillomavirus 1	Fringilla coelebs papillomavirus	FcPV1		Complete genome
NC_001623.1	133894	-11.8544	146	23	124	PolB:258.4	Baculoviridae	Alphabaculovirus	Autographa californica multiple nucleopolyhedrovirus	Autographa californica multiple nucleopolyhedrovirus	AcMNPV	C6	Complete genome
NC_008298.1	7970	-11.8647	8	0	6	-	Papillomaviridae	Psipapillomavirus	Psipapillomavirus 1	Rousettus aegyptiacus papillomavirus 1	RaPV1		Complete genome
NC_006144.1	34246	-11.908	33	1	27	-	Adenoviridae	Mastadenovirus	Simian mastadenovirus A	simian adenovirus 3	SAdV-3	ATCC VR-1449	Complete genome
NC_002686.2	124784	-11.9304	79	11	68	PolB:505.4,RNR:173.6	Herpesviridae	Varicellovirus	Cercopithecine alphaherpesvirus 9	simian varicella virus; cercopithecine alphaherpesvirus 9	SVV; CeAHV9	Delta	Complete genome
NC_035207.1	35030	-11.9436	25	1	20	-	Adenoviridae	Mastadenovirus	Squirrel mastadenovirus A	red squirrel adenovirus 1	SqAdV-1	DE/2013/Sciurus vulgaris/2013Pa405-00252	Complete genome
NC_043054.1	137452	-11.9472	74	8	67	PolB:470.3,RNR:176.9	Herpesviridae	Varicellovirus	Bubaline alphaherpesvirus 1	water buffalo herpesvirus; bubaline alphaherpesvirus 1	BuAHV1	b6	Complete genome
NC_030860.1	29581	-11.9556	26	1	23	-	Adenoviridae	Mastadenovirus	Bat mastadenovirus D	bat adenovirus 7	BaAdV-7	WIV12	Complete genome
NC_001962.1	128413	-11.9732	140	19	120	PolB:262.6	Baculoviridae	Alphabaculovirus	Bombyx mori nucleopolyhedrovirus	Bombyx mori nucleopolyhedrovirus	BmNPV	T3	Complete genome
NC_002501.1	26163	-12.0081	22	0	14	-	Adenoviridae	Siadenovirus	Frog siadenovirus A	frog adenovirus 1	FrAdV-1	ATCC VR-896	Complete genome
NC_008725.1	111953	-12.01	120	13	99	PolB:255.0	Baculoviridae	Alphabaculovirus	Maruca vitrata nucleopolyhedrovirus	Maruca vitrata nucleopolyhedrovirus	MaviNPV	MV-8	Complete genome
NC_030874.1	29162	-12.0175	26	1	23	-	Adenoviridae	Mastadenovirus	Bat mastadenovirus E	bat adenovirus 8	BaAdV-8	WIV13	Complete genome
NC_025678.1	32661	-12.0422	29	1	22	-	Adenoviridae	Mastadenovirus	Simian mastadenovirus H	simian adenovirus 54	SAdV-54	23336	Complete genome
NC_012672.1	126770	-12.0871	136	17	117	PolB:263.6	Baculoviridae	Alphabaculovirus	Bombyx mori nucleopolyhedrovirus	Bombyx mandarina nucleopolyhedrovirus	BomaNPV	S1	Complete genome
NC_011203.1	35343	-12.1256	37	0	30	-	Adenoviridae	Mastadenovirus	Human mastadenovirus B	human adenovirus 3	HAdV-3		Complete genome
NC_030116.1	24662	-12.1768	19	0	14	-	Adenoviridae	Siadenovirus	Penguin siadenovirus A	chinstrap penguin adenovirus 2	CPAdV-2	CSPAdV_2	Complete genome
NC_004765.1	8300	-12.2819	9	0	6	-	Papillomaviridae	Lambdapapillomavirus	Lambdapapillomavirus 1	Felis domesticus papillomavirus 1	FcaPV1		Complete genome
NC_011765.1	8256	-12.3067	9	0	6	-	Papillomaviridae	Dyoetapapillomavirus	Dyoetapapillomavirus 1	Erinaceus europaeus papillomavirus 1	EePV1		Complete genome
NC_023677.1	153158	-12.3548	82	9	64	PolB:469.6,RNR:160.9	Herpesviridae	Simplexvirus	Panine alphaherpesvirus 3	chimpanzee herpesvirus; panine alphaherpesvirus 3	ChHV; PnAHV3	105640	Complete genome
NC_015225.1	35499	-12.3621	34	1	28	-	Adenoviridae	Mastadenovirus	Simian mastadenovirus B	simian adenovirus 49	SAdV-49	C24948	Complete genome
NC_017085.1	5421	-12.4486	4	0	4	-	Polyomaviridae	Gammapolyomavirus	Serinus canaria polyomavirus 1	canary polyomavirus	CaPyV	Ha09	Complete genome
NC_001798.2	154675	-12.538	84	11	67	PolB:470.0,RNR:160.7	Herpesviridae	Simplexvirus	Human alphaherpesvirus 2	herpes simplex virus type 2; human alphaherpesvirus 2	HSV2; HuAHV2	HG52	Complete genome
NC_018102.1	4927	-12.5734	5	0	4	-	Polyomaviridae	Deltapolyomavirus	Human polyomavirus 10	MW polyomavirus	MWPyV	MA095	Complete genome
NC_001806.2	152222	-12.5994	83	12	67	PolB:472.3,RNR:160.2	Herpesviridae	Simplexvirus	Human alphaherpesvirus 1	herpes simplex virus type 1; human alphaherpesvirus 1	HSV1; HuAHV1	17	Complete genome
NC_030117.1	125171	-12.6121	77	7	69	PolB:523.3	Herpesviridae	Varicellovirus	Canid alphaherpesvirus 1	canine herpesvirus; canid alphaherpesvirus 1	CHV; CaAHV1	194	Complete genome
NC_025899.1	5159	-12.6835	5	0	5	-	Polyomaviridae		Delphinus delphis polyomavirus 1	dolphin polyomavirus 1	DPyV	1/Trachea/2010	Complete genome
NC_022519.1	5722	-12.7597	5	0	4	-	Polyomaviridae	Betapolyomavirus	Loxodonta africana polyomavirus 1	African elephant polyomavirus 1	AelPyV1	DK-1/2011	Complete genome
NC_020084.1	7519	-12.7713	8	0	6	-	Papillomaviridae	Dyoiotapapillomavirus	Dyoiotapapillomavirus 2	Equus caballus papillomavirus 5	EcPV5		Complete genome
NC_028103.1	32939	-12.8177	30	1	26	-	Adenoviridae	Mastadenovirus	Simian mastadenovirus D	simian adenovirus 13	SAdV-13	P-9	Complete genome
NC_001460.1	34125	-12.9005	33	0	29	-	Adenoviridae	Mastadenovirus	Human mastadenovirus A	human adenovirus 12	HAdV-12		Complete genome
NC_006879.1	34450	-12.9668	32	1	28	-	Adenoviridae	Mastadenovirus	Human mastadenovirus G	simian adenovirus 1	SAdV-1	ATCC VR-195	Complete genome
NC_026141.2	4988	-12.9758	4	0	4	-	Polyomaviridae	Gammapolyomavirus	Pygoscelis adeliae polyomavirus 1	Adélie penguin polyomavirus	ADPyV	Crozier_2012	Complete genome
NC_001515.2	5307	-12.9823	5	0	4	-	Polyomaviridae	Alphapolyomavirus	Mus musculus polyomavirus 1	mouse polyomavirus	MPyV	BG	Complete genome
NC_012123.1	7802	-13.0485	8	0	6	-	Papillomaviridae	Dyoiotapapillomavirus	Dyoiotapapillomavirus 1	Equus caballus papillomavirus 2	EcPV2		Complete genome
NC_010956.1	35083	-13.0613	33	0	28	-	Adenoviridae	Mastadenovirus	Human mastadenovirus D	human adenovirus 9	HAdV-9	ATCC VR-1086	Complete genome
NC_001593.1	7856	-13.0632	9	0	8	-	Papillomaviridae	Alphapapillomavirus	Alphapapillomavirus 6	human papillomavirus 53	HPV53		Complete genome
NC_039041.1	7773	-13.0719	7	0	5	-	Papillomaviridae	Treisthetapapillomavirus	Treisthetapapillomavirus 1	Rusa timorensis papillomavirus 1	RtiPV1	IZW 39/08	Complete genome
NC_001454.1	34214	-13.078	30	0	25	-	Adenoviridae	Mastadenovirus	Human mastadenovirus F	human adenovirus 40	HAdV-40	Dugan	Complete genome
NC_026769.1	5046	-13.0835	5	0	4	-	Polyomaviridae	Betapolyomavirus	Dobsonia moluccensis polyomavirus 3	bat polyomavirus 6c	BatPyV6c	6c	Complete genome
NC_034219.1	5014	-13.0974	5	0	4	-	Polyomaviridae	Betapolyomavirus	Rousettus aegyptiacus polyomavirus 1	Rousettus aegyptiacus polyomavirus 1	RaegPyV1	12SuB01	Complete genome
NC_001789.1	7761	-13.1175	7	0	5	-	Papillomaviridae	Deltapapillomavirus	Deltapapillomavirus 3	Ovis aries papillomavirus 1	OaPV1		Complete genome
NC_034456.1	5070	-13.1517	5	0	4	-	Polyomaviridae	Betapolyomavirus	Canis familiaris polyomavirus 1	Canis familiaris polyomavirus 1	CfamPyV1	R006926 CT2015	Complete genome
NC_013439.1	5168	-13.1724	5	0	4	-	Polyomaviridae	Alphapolyomavirus	Pongo pygmaeus polyomavirus 1	Bornean orang-utan polyomavirus	OraPyV-Bor	Bo	Complete genome
NC_028127.1	5358	-13.219	5	0	4	-	Polyomaviridae	Alphapolyomavirus	Pongo abelii polyomavirus 1	Sumatran orang-utan polyomavirus	OraPyV-Sum	Sum/Pi	Complete genome
NC_026770.1	5039	-13.2286	5	0	4	-	Polyomaviridae	Betapolyomavirus	Dobsonia moluccensis polyomavirus 2	bat polyomavirus 6b	BatPyV6b	6b	Complete genome
NC_001357.1	7857	-13.2302	8	0	6	-	Papillomaviridae	Alphapapillomavirus	Alphapapillomavirus 7	human papillomavirus 18	HPV18		Complete genome
NC_019855.1	5333	-13.2353	5	0	4	-	Polyomaviridae	Alphapolyomavirus	Pan troglodytes polyomavirus 4	Pan troglodytes verus polyomavirus 3	PtrovPyV3	3161	Complete genome
NC_023496.1	7596	-13.2682	8	0	6	-	Papillomaviridae	Dyoomikronpapillomavirus	Dyoomikronpapillomavirus 1	Saimiri sciureus papillomavirus 1	SscPV1	Mac2066	Complete genome
NC_019856.1	5349	-13.3236	5	0	4	-	Polyomaviridae	Alphapolyomavirus	Pan troglodytes polyomavirus 5	Pan troglodytes verus polyomavirus 4	PtrovPyV4	3147	Complete genome
NC_028105.1	35159	-13.325	32	1	29	-	Adenoviridae	Mastadenovirus	Simian mastadenovirus E	simian adenovirus 16	SAdV-16	C-8	Complete genome
NC_026767.1	5047	-13.4261	5	0	4	-	Polyomaviridae	Alphapolyomavirus	Pteropus vampyrus polyomavirus 1	bat polyomavirus 5b1	BatPyV5b-1	5b-1	Complete genome
NC_030797.1	7402	-13.4524	8	0	6	-	Papillomaviridae	Xipapillomavirus	Xipapillomavirus 4	Bos taurus papillomavirus 17	BPV17		Complete genome
NC_026762.1	5019	-13.4765	5	0	4	-	Polyomaviridae	Betapolyomavirus	Acerodon celebensis polyomavirus 2	bat polyomavirus 6a	BatPyV6a	6a	Complete genome
NC_017716.1	8008	-13.4968	8	0	6	-	Papillomaviridae	Alphapapillomavirus	Alphapapillomavirus 12	Papio hamadryas papillomavirus 1	PhPV1	Mac2085	Complete genome
NC_001678.1	8028	-13.5119	8	0	6	-	Papillomaviridae	Alphapapillomavirus	Alphapapillomavirus 12	Macaca mulata papillomavirus 1	MmPV1		Complete genome
NC_009951.1	5075	-13.554	5	0	4	-	Polyomaviridae	Betapolyomavirus	Saimiri boliviensis polyomavirus 1	squirrel monkey polyomavirus	SquiPyV	Squi0106	Complete genome
NC_025895.1	4899	-13.5684	5	0	4	-	Polyomaviridae	Betapolyomavirus	Mastomys natalensis polyomavirus 1	Mastomys polyomavirus	MasPyV	NR55	Complete genome
NC_020069.1	5213	-13.5838	5	0	4	-	Polyomaviridae	Betapolyomavirus	Miniopterus africanus polyomavirus 1	Miniopterus polyomavirus	MiniopterusPyV	KY369	Complete genome
NC_038559.1	5067	-13.599	5	0	4	-	Polyomaviridae	Betapolyomavirus	Saimiri sciureus polyomavirus 1	Saimiri sciureus polyomavirus 1	SsciPyV1	2033	Complete genome
NC_019854.2	5013	-13.6124	5	0	4	-	Polyomaviridae	Betapolyomavirus	Cebus albifrons polyomavirus 1	Cebus albifrons polyomavirus 1	CalbPyV1	2141	Complete genome
NC_016014.1	7784	-13.6366	8	0	6	-	Papillomaviridae	Chipapillomavirus	Chipapillomavirus 3	Canis familiaris papillomavirus 8	CPV8	Charlotte	Complete genome
NC_024118.1	5108	-13.6492	4	0	4	-	Polyomaviridae	Alphapolyomavirus	Human polyomavirus 13	New Jersey polyomavirus	NJPyV	2013	Complete genome
NC_034378.1	5225	-13.6787	5	0	4	-	Polyomaviridae		Procyon lotor polyomavirus 2	raccoon-associated polyomavirus 2	PlotPyV1	Rac2	Complete genome
NC_030801.1	7149	-13.7551	7	0	5	-	Papillomaviridae	Dyoxipapillomavirus	Dyoxipapillomavirus 2	Bos taurus papillomavirus 21	BPV21		Complete genome
NC_023873.1	8194	-13.7562	8	0	6	-	Papillomaviridae	Lambdapapillomavirus	Lambdapapillomavirus 4	Enhydra lutris papillomavirus 1	ElPV1	6898-13	Complete genome
NC_017982.1	4987	-13.7778	5	0	4	-	Polyomaviridae	Betapolyomavirus	Equus caballus polyomavirus 1	equine polyomavirus	EPyV	CU03	Complete genome
NC_003266.2	35994	-13.7936	34	0	31	-	Adenoviridae	Mastadenovirus	Human mastadenovirus E	human adenovirus 4	HAdV-4	CL 68578	Complete genome
NC_028123.1	4903	-13.807	4	0	4	-	Polyomaviridae	Alphapolyomavirus	Molossus molossus polyomavirus 1	bat polyomavirus 3b	BatPyV3b	B1130	Complete genome
NC_019844.1	5157	-13.8394	4	0	4	-	Polyomaviridae	Alphapolyomavirus	Chlorocebus pygerythrus polyomavirus 1	vervet monkey polyomavirus 1	VmPyV1	VMS96	Complete genome
NC_014743.1	5086	-13.8409	4	0	4	-	Polyomaviridae	Alphapolyomavirus	Pan troglodytes polyomavirus 1	chimpanzee polyomavirus	ChPyV	Bob	Complete genome
NC_015691.1	7632	-13.8698	7	0	5	-	Papillomaviridae	Betapapillomavirus	Betapapillomavirus 6	Macaca fascicularis papillomavirus 2	MfPV2	Mac191	Complete genome
NC_001523.1	8374	-13.898	6	0	4	-	Papillomaviridae	Deltapapillomavirus	Deltapapillomavirus 2	Odocoileus virginianus papillomavirus 1	OvPV1		Complete genome
NC_019850.1	5140	-13.9127	4	0	4	-	Polyomaviridae	Alphapolyomavirus	Piliocolobus rufomitratus polyomavirus 1	Piliocolobus rufomitratus polyomavirus 1	PrufPyV1	4601	Complete genome
NC_039051.1	5148	-13.9248	4	0	4	-	Polyomaviridae	Alphapolyomavirus	Piliocolobus badius polyomavirus 1	Piliocolobus badius polyomavirus 2	PbadPyV2	5947	Complete genome
NC_007150.1	8170	-13.9251	8	0	6	-	Papillomaviridae	Lambdapapillomavirus	Lambdapapillomavirus 4	Procyon lotor papillomavirus 1	PlPV1	Z146-02	Complete genome
NC_028122.1	5201	-13.9268	5	0	4	-	Polyomaviridae	Betapolyomavirus	Desmodus rotundus polyomavirus 1	bat polyomavirus 2a	BatPyV2a	AT7	Complete genome
NC_022266.1	31967	-14.0984	25	1	21	-	Adenoviridae	Mastadenovirus	Simian mastadenovirus F	simian adenovirus 18	SAdV-18		Complete genome
NC_014143.1	7737	-14.3125	7	0	6	-	Papillomaviridae	Dyolambdapapillomavirus	Dyolambdapapillomavirus 1	Bettongia penicillata papillomavirus 1	BpPV1		Complete genome
NC_001619.1	8607	-14.5744	8	0	6	-	Papillomaviridae	Lambdapapillomavirus	Lambdapapillomavirus 2	Canis familiaris oral papillomavirus 1	CPV1	Y62	Complete genome
NC_006951.1	7428	-14.6129	7	0	6	-	Papillomaviridae	Sigmapapillomavirus	Sigmapapillomavirus 1	Erethizon dorsatum papillomavirus 1	EdPV1		Complete genome
NC_001595.1	8027	-14.6135	7	0	6	-	Papillomaviridae	Alphapapillomavirus	Alphapapillomavirus 8	human papillomavirus 7	HPV7		Complete genome
NC_030796.1	7527	-14.6498	7	0	6	-	Papillomaviridae	Dyokappapapillomavirus	Dyokappapapillomavirus 3	Bos taurus papillomavirus 16	BPV16		Complete genome
NC_039089.1	8017	-14.6993	7	0	6	-	Papillomaviridae	Alphapapillomavirus	Alphapapillomavirus 14	human papillomavirus 71	HPV71		Complete genome
NC_030799.1	7253	-14.856	7	0	6	-	Papillomaviridae	Dyoxipapillomavirus	Dyoxipapillomavirus 2	Bos taurus papillomavirus 19	BPV19		Complete genome
NC_022647.1	7647	-14.9254	7	0	6	-	Papillomaviridae	Pipapillomavirus	Pipapillomavirus 1	Mesocricetus auratus papillomavirus 1	MaPV1	APV10	Complete genome
NC_006564.1	8101	-14.9323	7	0	6	-	Papillomaviridae	Taupapillomavirus	Taupapillomavirus 1	Canis familiaris papillomavirus 2	CPV2		Complete genome
NC_008184.1	7866	-15.0363	6	0	5	-	Papillomaviridae	Upsilonpapillomavirus	Upsilonpapillomavirus 2	Tursiops truncatus papillomavirus 2	TtPV2		Complete genome
NC_001576.1	7919	-15.0988	7	0	6	-	Papillomaviridae	Alphapapillomavirus	Alphapapillomavirus 2	human papillomavirus 10	HPV10		Complete genome
NC_001583.1	7855	-15.1064	7	0	6	-	Papillomaviridae	Alphapapillomavirus	Alphapapillomavirus 5	human papillomavirus 26	HPV26		Complete genome
NC_006563.1	7722	-15.1252	7	0	6	-	Papillomaviridae	Rhopapillomavirus	Rhopapillomavirus 1	Trichechus manatus latirostris papillomavirus 1	TmPV1		Complete genome
NC_001694.1	7989	-15.1865	7	0	6	-	Papillomaviridae	Alphapapillomavirus	Alphapapillomavirus 3	human papillomavirus 61	HPV61		Complete genome
NC_020106.1	4776	-15.1973	4	0	4	-	Polyomaviridae	Deltapolyomavirus	Human polyomavirus 11	STL polyomavirus	STLPyV	MA138	Complete genome
NC_001352.1	7860	-15.2169	7	0	6	-	Papillomaviridae	Alphapapillomavirus	Alphapapillomavirus 4	human papillomavirus 2	HPV2		Complete genome
NC_001586.1	7961	-15.2313	7	0	6	-	Papillomaviridae	Alphapapillomavirus	Alphapapillomavirus 1	human papillomavirus 32	HPV32		Complete genome
NC_023882.1	7467	-15.2378	6	0	5	-	Papillomaviridae	Dyochipapillomavirus	Dyochipapillomavirus 1	Equus asinus papillomavirus	EaPV1	Asinara	Complete genome
NC_017997.1	7271	-15.2654	7	0	6	-	Papillomaviridae	Gammapapillomavirus	Gammapapillomavirus 17	human papillomavirus 144	HPV144	CL3740	Complete genome
NC_001348.1	124884	-15.3645	70	10	64	PolB:497.6,RNR:176.0	Herpesviridae	Varicellovirus	Human alphaherpesvirus 3	varicella-zoster virus; human alphaherpesvirus 3	VZV; HuAHV3	Dumas	Complete genome
NC_015267.1	7679	-15.4129	6	0	5	-	Papillomaviridae	Deltapapillomavirus	Deltapapillomavirus 6	Camelus dromedarius papillomavirus 1	CdPV1		Complete genome
NC_008297.1	7801	-15.4198	7	0	6	-	Papillomaviridae	Chipapillomavirus	Chipapillomavirus 1	Canis familiaris papillomavirus 3	CPV3		Complete genome
NC_020500.1	7551	-15.4343	6	0	5	-	Papillomaviridae	Dyorhopapillomavirus	Dyorhopapillomavirus 1	Equus caballus papillomavirus 6	EcPV6	Sirkar_2011	Complete genome
NC_020085.1	7554	-15.5027	6	0	5	-	Papillomaviridae	Dyoiotapapillomavirus	Dyoiotapapillomavirus 2	Equus caballus papillomavirus 4	EcPV4		Complete genome
NC_026640.1	7796	-15.5068	7	0	6	-	Papillomaviridae	Chipapillomavirus	Chipapillomavirus 2	Canis familiaris papillomavirus 16	CPV16	Chana	Complete genome
NC_014185.1	7342	-15.5214	7	0	6	-	Papillomaviridae	Gammapapillomavirus	Gammapapillomavirus 10	human papillomavirus 121	HPV121	NJ3301	Complete genome
NC_038527.1	8249	-15.5245	7	0	6	-	Papillomaviridae	Treisdeltapapillomavirus	Treisdeltapapillomavirus 1	Rhinolophus ferrumequinum papillomavirus 1	RfPV1		Complete genome
NC_039036.1	7688	-15.576	6	0	5	-	Papillomaviridae	Deltapapillomavirus	Deltapapillomavirus 7	Giraffa camelopardalis papillomavirus 1	GcPV1	GC2011	Complete genome
NC_038555.1	5019	-15.5873	3	0	3	-	Polyomaviridae	Alphapolyomavirus	Artibeus planirostris polyomavirus 2	bat polyomavirus 3a-A1055	BatPyV3a-A1055	A1055	Complete genome
NC_028492.1	7707	-15.6274	7	0	6	-	Papillomaviridae	Iotapapillomavirus	Iotapapillomavirus 1	Rattus norvegicus papillomavirus 3	RnPV3	Rat_60S	Complete genome
NC_011109.1	8089	-15.6557	6	0	5	-	Papillomaviridae	Upsilonpapillomavirus	Upsilonpapillomavirus 1	Tursiops truncatus papillomavirus 1	TtPV1		Complete genome
NC_015268.1	7906	-15.6647	6	0	5	-	Papillomaviridae	Deltapapillomavirus	Deltapapillomavirus 6	Camelus dromedarius papillomavirus 2	CdPCV2		Complete genome
NC_019852.1	7826	-15.6742	7	0	6	-	Papillomaviridae	Chipapillomavirus	Chipapillomavirus 3	Canis familiaris papillomavirus 14	CPV14		Complete genome
NC_001405.1	35937	-15.6952	32	0	27	-	Adenoviridae	Mastadenovirus	Human mastadenovirus C	human adenovirus 2	HAdV-2		Complete genome
NC_013035.1	7184	-15.7687	6	0	5	-	Papillomaviridae	Gammapapillomavirus	Gammapapillomavirus 9	human papillomavirus 116	HPV116		Complete genome
NC_039040.1	7339	-15.797	6	0	5	-	Papillomaviridae	Treisiotapapillomavirus	Treisiotapapillomavirus 1	Myotis ricketti papillomavirus 1	MrPV1		Complete genome
NC_038554.1	5040	-15.8085	4	0	4	-	Polyomaviridae	Alphapolyomavirus	Acerodon celebensis polyomavirus 1	bat polyomavirus 5b2	BatPyV5b-2	5b-2	Complete genome
NC_026768.1	5075	-15.8655	4	0	4	-	Polyomaviridae	Alphapolyomavirus	Dobsonia moluccensis polyomavirus 1	bat polyomavirus 5a	BatPyV5a	5a	Complete genome
NC_023845.1	5016	-15.9297	3	0	3	-	Polyomaviridae	Alphapolyomavirus	Procyon lotor polyomavirus 1	raccoon polyomavirus	RacPyV	R45	Complete genome
NC_013796.1	5112	-15.9744	4	0	4	-	Polyomaviridae	Betapolyomavirus	Zalophus californianus polyomavirus 1	California sea lion polyomavirus 1	SLPyV	CSL6994	Complete genome
NC_013237.1	8242	-15.9786	7	0	6	-	Papillomaviridae	Lambdapapillomavirus	Lambdapapillomavirus 3	Canis familiaris papillomavirus 6	CPV6	Zurich	Complete genome
NC_011051.1	8032	-16.0055	6	0	5	-	Papillomaviridae	Deltapapillomavirus	Deltapapillomavirus 5	Capreolus capreolus papillomavirus 1	CcaPV1		Complete genome
NC_003748.1	7610	-16.0081	7	0	6	-	Papillomaviridae	Zetapapillomavirus	Zetapapillomavirus 1	Equus caballus papillomavirus 1	EcPV1		Complete genome
NC_001355.1	7902	-16.0304	8	0	8	-	Papillomaviridae	Alphapapillomavirus	Alphapapillomavirus 10	human papillomavirus 6	HPV6		Complete genome
NC_010739.1	7582	-16.0579	6	0	5	-	Papillomaviridae	Omegapapillomavirus	Omegapapillomavirus 1	Ursus maritimus papillomavirus 1	UmPV1		Complete genome
NC_001596.1	7434	-16.0592	7	0	6	-	Papillomaviridae	Betapapillomavirus	Betapapillomavirus 2	human papillomavirus 9	HPV9		Complete genome
NC_004500.1	7461	-16.0755	7	0	6	-	Papillomaviridae	Betapapillomavirus	Betapapillomavirus 4	human papillomavirus 92	HPV92		Complete genome
NC_032120.1	5186	-16.2006	4	0	4	-	Polyomaviridae	Betapolyomavirus	Leptonychotes weddellii polyomavirus 1	Weddell seal polyomavirus	WsPyV	17461	Complete genome
NC_027531.1	5318	-16.2187	4	0	4	-	Polyomaviridae	Alphapolyomavirus	Rattus norvegicus polyomavirus 1	Rattus norvegicus polyomavirus 1	RnorPyV1	3690	Complete genome
NC_019858.1	4970	-16.2483	4	0	4	-	Polyomaviridae	Alphapolyomavirus	Pan troglodytes polyomavirus 7	Pan troglodytes schweinfurthii polyomavirus 2	PtrosPyV2	6350	Complete genome
NC_012213.1	7149	-16.256	6	0	5	-	Papillomaviridae	Gammapapillomavirus	Gammapapillomavirus 6	human papillomavirus 108	HPV108		Complete genome
NC_026473.1	5187	-16.2868	4	0	4	-	Polyomaviridae	Betapolyomavirus	Meles meles polyomavirus 1	Meles meles polyomavirus 1	MmelPyV1	French	Complete genome
NC_001541.1	7868	-16.3969	7	0	6	-	Papillomaviridae	Kappapapillomavirus	Kappapapillomavirus 2	Sylvilagus floridanus papillomavirus 1	SfPV1		Complete genome
NC_004104.1	8033	-16.4003	6	0	5	-	Papillomaviridae	Alphapapillomavirus	Alphapapillomavirus 14	human papillomavirus 90	HPV90		Complete genome
NC_023891.1	7314	-16.4646	6	0	5	-	Papillomaviridae	Gammapapillomavirus	Gammapapillomavirus 24	human papillomavirus 178	HPV178		Complete genome
NC_018074.1	7596	-16.49	6	0	5	-	Papillomaviridae	Omikronpapillomavirus	Omikronpapillomavirus 1	Phocoena phocoena papillomavirus 1	PphPV1		Complete genome
NC_019853.1	5273	-16.5638	4	0	4	-	Polyomaviridae	Alphapolyomavirus	Ateles paniscus polyomavirus 1	Ateles paniscus polyomavirus 1	ApanPyV1	1960	Complete genome
NC_023895.1	7256	-16.678	6	0	6	-	Papillomaviridae	Dyokappapapillomavirus	Dyokappapapillomavirus 2	Rupicapra rupicapra papillomavirus 1	RrPV1		Complete genome
NC_012485.1	7346	-16.6834	6	0	5	-	Papillomaviridae	Gammapapillomavirus	Gammapapillomavirus 7	human papillomavirus 109	HPV109		Complete genome
NC_001524.1	8095	-16.6874	6	0	5	-	Papillomaviridae	Deltapapillomavirus	Deltapapillomavirus 1	Alces alces papillomavirus 1	AaPV1		Complete genome
NC_038523.1	7203	-16.7624	6	0	6	-	Papillomaviridae	Gammapapillomavirus	Gammapapillomavirus 22	human papillomavirus 172	HPV172		Complete genome
NC_039039.1	7704	-16.7812	6	0	5	-	Papillomaviridae	Iotapapillomavirus	Iotapapillomavirus 2	Peromyscus papillomavirus 1	PmPV1	M-14	Complete genome
NC_015150.1	5026	-16.7923	4	0	4	-	Polyomaviridae	Alphapolyomavirus	Human polyomavirus 9	human polyomavirus 9	HPyV9	2540	Complete genome
NC_019857.1	4994	-16.7999	4	0	4	-	Polyomaviridae	Alphapolyomavirus	Pan troglodytes polyomavirus 6	Pan troglodytes verus polyomavirus 5	PtrovPyV5	5743	Complete genome
NC_001693.1	7313	-16.8582	6	0	6	-	Papillomaviridae	Gammapapillomavirus	Gammapapillomavirus 4	human papillomavirus 60	HPV60		Complete genome
NC_017862.1	7582	-16.879	6	0	6	-	Papillomaviridae	Dyoiotapapillomavirus	Dyoiotapapillomavirus 1	Equus caballus papillomavirus 3	EcPV3	Haflinger	Complete genome
NC_033745.1	7991	-16.938	6	0	6	-	Papillomaviridae	Psipapillomavirus	Psipapillomavirus 3	Eidolon helvum papillomavirus 3	EhPV3		Complete genome
NC_019851.1	5087	-16.968	4	0	4	-	Polyomaviridae	Alphapolyomavirus	Macaca fascicularis polyomavirus 1	Macaca fascicularis polyomavirus 1	MfasPyV1	2085	Complete genome
NC_020501.1	7619	-16.9733	6	0	6	-	Papillomaviridae	Dyorhopapillomavirus	Dyorhopapillomavirus 1	Equus caballus papillomavirus 7	EcPV7		Complete genome
NC_038521.1	7891	-16.9852	6	0	6	-	Papillomaviridae	Dyoupsilonpapillomavirus	Dyoupsilonpapillomavirus 1	Eidolon helvum papillomavirus 1	EhPV1		Complete genome
NC_001458.1	7348	-16.9979	6	0	5	-	Papillomaviridae	Mupapillomavirus	Mupapillomavirus 2	human papillomavirus 63	HPV63		Complete genome
NC_035181.1	5144	-17.0357	4	0	4	-	Polyomaviridae		Ailuropoda melanoleuca polyomavirus 1	giant panda polyomavirus	AmelPyV1	GPPyV1	Complete genome
NC_012486.1	7227	-17.0373	6	0	6	-	Papillomaviridae	Gammapapillomavirus	Gammapapillomavirus 8	human papillomavirus 112	HPV112		Complete genome
NC_025894.1	5064	-17.0515	4	0	4	-	Polyomaviridae	Alphapolyomavirus	Papio cynocephalus polyomavirus 1	yellow baboon polyomavirus 1	YbPyV1	BS20	Complete genome
NC_038556.1	5187	-17.0755	4	0	4	-	Polyomaviridae	Alphapolyomavirus	Artibeus planirostris polyomavirus 3	bat polyomavirus 4a	BatPyV4a	A504	Complete genome
NC_038518.1	7668	-17.0893	6	0	6	-	Papillomaviridae	Dyopsipapillomavirus	Dyopsipapillomavirus 1	Eptesicus serotinus papillomavirus 1	EsPV1		Complete genome
NC_022095.1	7228	-17.0906	6	0	6	-	Papillomaviridae	Gammapapillomavirus	Gammapapillomavirus 15	human papillomavirus 179	HPV179	SIBX16	Complete genome
NC_004195.1	7841	-17.0959	6	0	5	-	Papillomaviridae	Epsilonpapillomavirus	Epsilonpapillomavirus 1	Bos taurus papillomavirus 5	BPV5		Complete genome
NC_017996.1	7341	-17.105	6	0	6	-	Papillomaviridae	Gammapapillomavirus	Gammapapillomavirus 11	human papillomavirus 140	HPV140	NJ2801C1	Complete genome
NC_021483.1	7286	-17.1094	6	0	6	-	Papillomaviridae	Gammapapillomavirus	Gammapapillomavirus 11	human papillomavirus 154	HPV154	PV77	Complete genome
NC_016013.1	7048	-17.1806	6	0	6	-	Papillomaviridae	Dyomupapillomavirus	Dyomupapillomavirus 1	Morelia spilota papillomavirus 1	MsPV1	Zurich 2009	Complete genome
NC_008032.1	7542	-17.2165	6	0	6	-	Papillomaviridae	Phipapillomavirus	Phipapillomavirus 1	Capra hircus papillomavirus 1	ChPV1		Complete genome
NC_033781.1	7329	-17.2217	6	0	6	-	Papillomaviridae	Gammapapillomavirus	Gammapapillomavirus 18	human papillomavirus 156	HPV156	GC01	Complete genome
NC_014326.1	7510	-17.2227	6	0	6	-	Papillomaviridae	Pipapillomavirus	Pipapillomavirus 2	Mus musculus papillomavirus 1	MmuPV1	MusPV	Complete genome
NC_017995.1	7236	-17.243	6	0	6	-	Papillomaviridae	Gammapapillomavirus	Gammapapillomavirus 16	human papillomavirus 137	HPV137	NJ2801H	Complete genome
NC_014953.1	7219	-17.2434	6	0	6	-	Papillomaviridae	Gammapapillomavirus	Gammapapillomavirus 9	human papillomavirus 129	HPV129		Complete genome
NC_001663.2	5372	-17.2508	4	0	4	-	Polyomaviridae	Alphapolyomavirus	Mesocricetus auratus polyomavirus 1	hamster polyomavirus	HaPyV	Berlin-Buch	Complete genome
NC_008519.1	7522	-17.2695	6	0	6	-	Papillomaviridae	Pipapillomavirus	Pipapillomavirus 2	Mastomys coucha papillomavirus 2	McPV2		Complete genome
NC_038914.1	7324	-17.2737	6	0	6	-	Papillomaviridae	Gammapapillomavirus	Gammapapillomavirus 25	human papillomavirus 184	HPV184	SIBX17	Complete genome
NC_025259.1	5145	-17.2745	4	0	4	-	Polyomaviridae	Betapolyomavirus	Enhydra lutris polyomavirus 1	sea otter polyomavirus		6831-13	Complete genome
NC_028121.1	5041	-17.2999	4	0	4	-	Polyomaviridae	Betapolyomavirus	Pteronotus parnellii polyomavirus 1	bat polyomavirus 2b	BatPyV2b	R226	Complete genome
NC_008582.1	7393	-17.3093	6	0	6	-	Papillomaviridae	Pipapillomavirus	Pipapillomavirus 2	Micromys minutus papillomavirus 1	MmiPV1		Complete genome
NC_001690.1	7100	-17.317	6	0	6	-	Papillomaviridae	Gammapapillomavirus	Gammapapillomavirus 2	human papillomavirus 48	HPV48		Complete genome
NC_038522.1	7238	-17.3517	6	0	6	-	Papillomaviridae	Gammapapillomavirus	Gammapapillomavirus 19	human papillomavirus 161	HPV161	KC1	Complete genome
NC_020070.1	5136	-17.3604	4	0	4	-	Polyomaviridae	Betapolyomavirus	Pteronotus davyi polyomavirus 1	Pteronotus polyomavirus	PteronotusPyV	GTM203	Complete genome
NC_039038.1	7497	-17.3811	6	0	6	-	Papillomaviridae	Dyophipapillomavirus	Dyophipapillomavirus 1	Talpa europaea papillomavirus 1	TePV1	Bruges/2009/22	Complete genome
NC_023852.1	8228	-17.4061	6	0	6	-	Papillomaviridae	Taupapillomavirus	Taupapillomavirus 2	Canis familiaris papillomavirus 13	CPV13	Zurich/2011	Complete genome
NC_039086.1	7268	-17.4093	6	0	6	-	Papillomaviridae	Gammapapillomavirus	Gammapapillomavirus 26	human papillomavirus 187	HPV187	ACS447	Complete genome
NC_014955.1	7125	-17.4206	6	0	6	-	Papillomaviridae	Gammapapillomavirus	Gammapapillomavirus 12	human papillomavirus 132	HPV132	27-50	Complete genome
NC_025898.1	5055	-17.4376	4	0	4	-	Polyomaviridae	Alphapolyomavirus	Chlorocebus pygerythrus polyomavirus 3	vervet monkey polyomavirus 3	VmPyV3	VMS95/VMS97	Complete genome
NC_022373.1	7616	-17.4516	6	0	6	-	Papillomaviridae	Taupapillomavirus	Taupapillomavirus 3	Felis catus papillomavirus 4	FcaPV4	My-3	Complete genome
NC_017993.1	7293	-17.4569	6	0	6	-	Papillomaviridae	Gammapapillomavirus	Gammapapillomavirus 15	human papillomavirus 135	HPV135	NJ3500	Complete genome
NC_019023.1	7212	-17.4575	6	0	6	-	Papillomaviridae	Gammapapillomavirus	Gammapapillomavirus 19	human papillomavirus 166	HPV166	KC9	Complete genome
NC_021472.1	7583	-17.4838	6	0	6	-	Papillomaviridae	Taupapillomavirus	Taupapillomavirus 3	Felis catus papillomavirus 3	FcaPV3	MyDave	Complete genome
NC_031756.1	8155	-17.4931	6	0	6	-	Papillomaviridae	Treiskappapapillomavirus	Treiskappapapillomavirus 1	Equus caballus papillomavirus 8	EcPV8	NCSU	Complete genome
NC_010329.1	7326	-17.5283	6	0	6	-	Papillomaviridae	Gammapapillomavirus	Gammapapillomavirus 5	human papillomavirus 88	HPV88		Complete genome
NC_024893.1	7589	-17.6234	6	0	6	-	Papillomaviridae	Pipapillomavirus	Pipapillomavirus 2	Apodemus sylvaticus papillomavirus 1	AsPV1		Complete genome
NC_014469.1	7181	-17.6969	6	0	6	-	Papillomaviridae	Gammapapillomavirus	Gammapapillomavirus 12	human papillomavirus 127	HPV127	R3a	Complete genome
NC_001676.1	7759	-17.7883	6	0	6	-	Papillomaviridae	Alphapapillomavirus	Alphapapillomavirus 13	human papillomavirus 54	HPV54		Complete genome
NC_027528.1	7291	-17.8244	6	0	6	-	Papillomaviridae	Gammapapillomavirus	Gammapapillomavirus 27	human papillomavirus 201	HPV201		Complete genome
NC_038517.1	7574	-17.8267	6	0	6	-	Papillomaviridae	Dyoomegapapillomavirus	Dyoomegapapillomavirus 1	Eptesicus serotinus papillomavirus 2	EsPV2		Complete genome
NC_007612.1	7412	-17.8278	5	0	5	-	Papillomaviridae	Dyoxipapillomavirus	Dyoxipapillomavirus 1	Bos taurus papillomavirus 7	BPV7		Complete genome
NC_038531.1	7519	-17.8422	6	0	6	-	Papillomaviridae	Treisetapapillomavirus	Treisetapapillomavirus 1	Vulpes vulpes papillomavirus 1	VvPV1	ILAT 93957	Complete genome
NC_015325.1	7584	-17.852	6	0	6	-	Papillomaviridae	Dyonupapillomavirus	Dyonupapillomavirus 1	Zalophus californianus papillomavirus 1	ZcPV1	2008	Complete genome
NC_010226.1	7742	-17.9211	6	0	6	-	Papillomaviridae	Chipapillomavirus	Chipapillomavirus 2	Canis familiaris papillomavirus 4	CPV4	pug2006	Complete genome
NC_038889.1	7852	-17.97	6	0	6	-	Papillomaviridae	Alphapapillomavirus	Alphapapillomavirus 6	human papillomavirus 30	HPV30		Complete genome
NC_014956.1	7309	-17.9977	6	0	6	-	Papillomaviridae	Gammapapillomavirus	Gammapapillomavirus 7	human papillomavirus 134	HPV134	39-65	Complete genome
NC_003348.1	7879	-18.0336	5	0	4	-	Papillomaviridae	Omikronpapillomavirus	Omikronpapillomavirus 1	Phocoena spinipinnis papillomavirus	PsPV1		Complete genome
NC_023178.1	7435	-18.0445	6	0	6	-	Papillomaviridae	Dyosigmapapillomavirus	Dyosigmapapillomavirus 1	Castor canadensis papillomavirus 1	CcanPV1		Complete genome
NC_039037.1	7138	-18.1356	6	0	6	-	Papillomaviridae	Dyokappapapillomavirus	Dyokappapapillomavirus 5	Pudu puda papillomavirus 1	PpuPV1	ILAT 93802	Complete genome
NC_028125.1	7233	-18.1655	6	0	6	-	Papillomaviridae	Gammapapillomavirus	Gammapapillomavirus 20	human papillomavirus 163	HPV163	KC3	Complete genome
NC_016075.1	7774	-18.2309	6	0	6	-	Papillomaviridae	Chipapillomavirus	Chipapillomavirus 3	Canis familiaris papillomavirus 10	CPV10		Complete genome
NC_039042.1	7409	-18.2487	6	0	6	-	Papillomaviridae	Xipapillomavirus	Xipapillomavirus 5	Cervus elaphus papillomavirus 2	CePV2	S129/08.1	Complete genome
NC_002232.1	7565	-18.426	6	0	6	-	Papillomaviridae	Kappapapillomavirus	Kappapapillomavirus 1	Oryctolagus cuniculus papillomavirus 1	OcPV1		Complete genome
NC_038524.1	7226	-18.6338	5	0	5	-	Papillomaviridae	Gammapapillomavirus	Gammapapillomavirus 23	human papillomavirus 175	HPV175	SE87	Complete genome
NC_038525.1	7227	-18.6541	6	0	6	-	Papillomaviridae	Mupapillomavirus	Mupapillomavirus 3	human papillomavirus 204	HPV204	A342	Complete genome
NC_038516.1	7344	-18.6993	5	0	5	-	Papillomaviridae	Dyokappapapillomavirus	Dyokappapapillomavirus 1	Ovis aries papillomavirus 3	OaPV3	Sar1	Complete genome
NC_030798.1	7282	-18.7288	5	0	5	-	Papillomaviridae	Dyokappapapillomavirus	Dyokappapapillomavirus 4	Bos taurus papillomavirus 18	BPV18		Complete genome
NC_014952.1	7259	-18.7973	5	0	5	-	Papillomaviridae	Gammapapillomavirus	Gammapapillomavirus 13	human papillomavirus 128	HPV128		Complete genome
NC_005134.2	7438	-18.81	6	0	6	-	Papillomaviridae	Betapapillomavirus	Betapapillomavirus 5	human papillomavirus 96	HPV96		Complete genome
NC_038519.1	7531	-18.8528	5	0	5	-	Papillomaviridae	Dyotaupapillomavirus	Dyotaupapillomavirus 1	Miniopterus schreibersii papillomavirus 2	MscPV2	TT20F	Complete genome
NC_001354.1	7614	-18.8679	6	0	6	-	Papillomaviridae	Nupapillomavirus	Nupapillomavirus 1	human papillomavirus 41	HPV41		Complete genome
NC_017994.1	7319	-18.8878	5	0	5	-	Papillomaviridae	Gammapapillomavirus	Gammapapillomavirus 11	human papillomavirus 136	HPV136	CL3865	Complete genome
NC_001591.1	7560	-18.9119	6	0	6	-	Papillomaviridae	Betapapillomavirus	Betapapillomavirus 3	human papillomavirus 49	HPV49		Complete genome
NC_025897.1	5181	-18.9742	5	0	5	-	Polyomaviridae	Betapolyomavirus	Papio cynocephalus polyomavirus 2	yellow baboon polyomavirus 2	YbPyV2	BS94/BK94	Complete genome
NC_016157.1	7326	-18.9777	5	0	5	-	Papillomaviridae	Gammapapillomavirus	Gammapapillomavirus 11	human papillomavirus 126	HPV126		Complete genome
NC_016898.1	7855	-18.9843	5	0	5	-	Papillomaviridae	Rhopapillomavirus	Rhopapillomavirus 1	Trichechus manatus latirostris papillomavirus 2	TmPV2	M09-20	Complete genome
NC_001526.4	7906	-19.1065	6	0	6	-	Papillomaviridae	Alphapapillomavirus	Alphapapillomavirus 9	human papillomavirus 16	HPV16		Complete genome
NC_015692.1	7686	-19.1246	6	0	6	-	Papillomaviridae	Betapapillomavirus	Betapapillomavirus 1	Colobus guereza papillomavirus 2	CgPV2		Complete genome
NC_022892.1	7228	-19.1489	5	0	5	-	Papillomaviridae	Gammapapillomavirus	Gammapapillomavirus 21	human papillomavirus 167	HPV167	KC10	Complete genome
NC_001457.1	7353	-19.1622	6	0	6	-	Papillomaviridae	Gammapapillomavirus	Gammapapillomavirus 1	human papillomavirus 4	HPV4		Complete genome
NC_028267.1	7771	-19.1675	5	0	5	-	Papillomaviridae	Rhopapillomavirus	Rhopapillomavirus 2	Trichechus manatus latirostris papillomavirus 4	TmPV4		Complete genome
NC_001691.1	7184	-19.2154	5	0	5	-	Papillomaviridae	Gammapapillomavirus	Gammapapillomavirus 3	human papillomavirus 50	HPV50		Complete genome
NC_011280.1	7260	-19.2537	5	0	5	-	Papillomaviridae	Dyodeltapapillomavirus	Dyodeltapapillomavirus 1	Sus scrofa papillomavirus 1	SsPV1	variant a	Complete genome
NC_025892.1	5189	-19.2849	5	0	5	-	Polyomaviridae	Betapolyomavirus	Cercopithecus erythrotis polyomavirus 1	Cercopithecus erythrotis polyomavirus 1	CeryPyV1	4077	Complete genome
NC_025896.1	5167	-19.3103	5	0	5	-	Polyomaviridae	Betapolyomavirus	Chlorocebus pygerythrus polyomavirus 2	vervet monkey polyomavirus 2	VmPyV2	VMK96	Complete genome
NC_014954.1	7182	-19.3614	5	0	5	-	Papillomaviridae	Gammapapillomavirus	Gammapapillomavirus 14	human papillomavirus 131	HPV131	27-49	Complete genome
NC_030151.1	8082	-19.3839	5	0	5	-	Papillomaviridae	Epsilonpapillomavirus	Epsilonpapillomavirus 2	Cervus elaphus papillomavirus 1	CePV1	BernieDPV	Complete genome
NC_018075.1	7635	-19.3843	5	0	5	-	Papillomaviridae	Upsilonpapillomavirus	Upsilonpapillomavirus 3	Phocoena phocoena papillomavirus 2	PphPV2		Complete genome
NC_038526.1	7622	-19.4022	5	0	5	-	Papillomaviridae	Rhopapillomavirus	Rhopapillomavirus 2	Trichechus manatus latirostris papillomavirus 3	TmPV3		Complete genome
NC_001538.1	5153	-19.4351	5	0	5	-	Polyomaviridae	Betapolyomavirus	Human polyomavirus 1	BK polyomavirus	BK virus; BKV; BKPyV	Dunlop	Complete genome
NC_008189.1	7259	-19.5054	5	0	5	-	Papillomaviridae	Gammapapillomavirus	Gammapapillomavirus 6	human papillomavirus 101	HPV101	Qv23954	Complete genome
NC_001587.1	7723	-19.6779	5	0	5	-	Papillomaviridae	Alphapapillomavirus	Alphapapillomavirus 11	human papillomavirus 34	HPV34		Complete genome
NC_018575.1	8344	-19.6783	5	0	5	-	Papillomaviridae	Lambdapapillomavirus	Lambdapapillomavirus 5	Crocuta crocuta papillomavirus 1	CcrPV1		Complete genome
NC_018076.1	7348	-19.6804	5	0	5	-	Papillomaviridae	Dyopipapillomavirus	Dyopipapillomavirus 1	Phocoena phocoena papillomavirus	PphPV4		Complete genome
NC_001531.1	7746	-19.7047	6	0	6	-	Papillomaviridae	Betapapillomavirus	Betapapillomavirus 1	human papillomavirus 5	HPV5		Complete genome
NC_038520.1	7899	-19.7509	5	0	5	-	Papillomaviridae	Dyothetapapillomavirus	Dyothetapapillomavirus 1	Felis domesticus papillomavirus 2	FcaPV2	Main Coon 2007	Complete genome
NC_008188.1	7263	-19.7737	5	0	5	-	Papillomaviridae	Gammapapillomavirus	Gammapapillomavirus 6	human papillomavirus 103	HPV103	QV33725	Complete genome
NC_016074.1	7873	-19.7838	5	0	5	-	Papillomaviridae	Chipapillomavirus	Chipapillomavirus 1	Canis familiaris papillomavirus 9	CPV9		Complete genome
NC_028126.1	7197	-19.8338	5	0	5	-	Papillomaviridae	Xipapillomavirus	Xipapillomavirus 2	Bos taurus papillomavirus 12	BPV12	PR000001	Complete genome
NC_001669.1	5243	-20.3294	5	0	5	-	Polyomaviridae	Betapolyomavirus	Macaca mulatta polyomavirus 1	simian virus 40	SV40	776	Complete genome
NC_004197.1	7276	-20.3437	5	0	5	-	Papillomaviridae	Xipapillomavirus	Xipapillomavirus 1	Bos taurus papillomavirus 3	BPV3		Complete genome
NC_021930.1	7267	-20.3871	5	0	5	-	Papillomaviridae	Xipapillomavirus	Xipapillomavirus 3	Rangifer tarandus papillomavirus 2	RtPV2		Complete genome
NC_001605.1	7687	-21.0828	5	0	5	-	Papillomaviridae	Iotapapillomavirus	Iotapapillomavirus 1	Mastomys natalensis papillomavirus 1	MnPV1		Complete genome
NC_028635.1	5163	-21.5594	4	0	4	-	Polyomaviridae	Betapolyomavirus	Pan troglodytes polyomavirus 8	Pan troglodytes verus polyomavirus 8	PtrovPyV8	Ch-Regina	Complete genome
NC_001699.1	5130	-21.7847	4	0	4	-	Polyomaviridae	Betapolyomavirus	Human polyomavirus 2	JC polyomavirus	JC virus; JCV; JCPyV	Mad1	Complete genome
NC_001356.1	7815	-21.8713	5	0	5	-	Papillomaviridae	Mupapillomavirus	Mupapillomavirus 1	human papillomavirus 1	HPV1		Complete genome

## Sheet: dsDNA_pseudocontigs_results
replicon	contig_length	score	num_ORFs	num_viralhits	num_pfamhits	markerhits	Family	Genus	Species	Virus name(s)	Virus name abbreviation(s)	Virus isolate designation
BJP_PHAGE_COMPLETE_CIR-CU-CL_29_15_433314_5490	5490	9.78555	6	6	4	-	jumbo_phage	NA	NA	NA	NA	NA
LP_PHAGE_COMPLETE_CIR-CU-CL_32_25_399526_11059	11059	8.53515	6	3	0	-	jumbo_phage	NA	NA	NA	NA	NA
NC_004156.2_123044_12407	12407	3.54664	7	5	5	RNR:465.8	Nudiviridae	Betanudivirus	Heliothis zea nudivirus	Helicoverpa zea nudivirus	HzNV-2; HzNV-MS1	2; MS1
LP_PHAGE_31_18_232303_5388	5388	3.50287	8	3	0	-	jumbo_phage	NA	NA	NA	NA	NA
LP_PHAGE_31_15_247918_6023	6023	3.4801	3	1	0	-	jumbo_phage	NA	NA	NA	NA	NA
GD_PHAGE_CIR_48_40_214695_12037	12037	3.03209	6	2	1	-	jumbo_phage	NA	NA	NA	NA	NA
LP_PHAGE_30_11_0_64700	64700	2.93448	66	35	28	-	jumbo_phage	NA	NA	NA	NA	NA
ALT_PHAGE_24_16_163927_13800	13800	2.37687	11	3	2	-	jumbo_phage	NA	NA	NA	NA	NA
LP_PHAGE_38_17_125709_19775	19775	2.01392	26	18	19	-	jumbo_phage	NA	NA	NA	NA	NA
RIF_PHAGE_35_13_252621_73979	73979	1.97556	61	26	23	-	jumbo_phage	NA	NA	NA	NA	NA
BML_PHAGE_CIR_31_29_B_93984_15386	15386	1.88134	19	8	13	-	jumbo_phage	NA	NA	NA	NA	NA
LP_PHAGE_31_15_253941_8795	8795	1.76107	5	2	1	-	jumbo_phage	NA	NA	NA	NA	NA
NC_003225.3_88271_20972	20972	1.71002	13	2	3	RNR:424.8	Nimaviridae	Whispovirus	White spot syndrome virus	white spot syndrome virus	WSSV-CN01	CN01
NC_001826.2_103832_15619	15619	1.66203	8	3	3	-	Herpesviridae	Rhadinovirus	Murid gammaherpesvirus 4	murine gammaherpesvirus 68; murid gammaherpesvirus 4	MHV68; MuGHV4	g2.4 (WUMS)
SR-VP_PHAGE_30_18_0_40064	40064	1.61937	31	12	11	-	jumbo_phage	NA	NA	NA	NA	NA
NC_004156.2_0_16653	16653	1.55767	6	2	1	-	Nudiviridae	Betanudivirus	Heliothis zea nudivirus	Helicoverpa zea nudivirus	HzNV-2; HzNV-MS1	2; MS1
LP_PHAGE_30_17_63591_11804	11804	1.455	10	3	3	-	jumbo_phage	NA	NA	NA	NA	NA
SR-VP_PHAGE_33_19_184841_7465	7465	1.43317	7	1	0	-	jumbo_phage	NA	NA	NA	NA	NA
LP_PHAGE_40_9_180933_31605	31605	1.41772	40	15	17	-	jumbo_phage	NA	NA	NA	NA	NA
GD_PHAGE_36_14_0_7412	7412	1.32962	8	2	1	-	jumbo_phage	NA	NA	NA	NA	NA
CG_PHAGE_34_22_158785_31716	31716	1.303	34	15	14	-	jumbo_phage	NA	NA	NA	NA	NA
PIG_PHAGE_COMPLETE_CIR-CU-CL_37_32_219946_17569	17569	1.28782	18	4	2	-	jumbo_phage	NA	NA	NA	NA	NA
LP_PHAGE_38_12_285744_53632	53632	1.27959	43	15	9	-	jumbo_phage	NA	NA	NA	NA	NA
BML_PHAGE_CIR_36_18_0_22527	22527	1.27308	22	6	7	-	jumbo_phage	NA	NA	NA	NA	NA
BML_PHAGE_COMPLETE_CIR-CU-CL_30_21_0_42372	42372	1.24789	36	11	12	-	jumbo_phage	NA	NA	NA	NA	NA
NC_003225.3_109243_10140	10140	1.0723	6	2	1	-	Nimaviridae	Whispovirus	White spot syndrome virus	white spot syndrome virus	WSSV-CN01	CN01
LP_PHAGE_CIR_36_41_234341_18468	18468	1.04019	13	5	5	-	jumbo_phage	NA	NA	NA	NA	NA
CG_PHAGE_34_22_65082_15950	15950	1.03045	17	4	5	-	jumbo_phage	NA	NA	NA	NA	NA
LP_PHAGE_COMPLETE_CIR-CU-CL_31_18_431234_38250	38250	1.0179	44	26	24	-	jumbo_phage	NA	NA	NA	NA	NA
SP_PHAGE_44_14_B_88948_21930	21930	0.990453	27	7	5	PolB:226.5	jumbo_phage	NA	NA	NA	NA	NA
SP_PHAGE_CIR_38_20_251005_17807	17807	0.959066	23	7	10	-	jumbo_phage	NA	NA	NA	NA	NA
A12_PHAGE_COMPLETE_CIR-CU-CL_32_1_47113_14205	14205	0.913476	18	3	4	-	jumbo_phage	NA	NA	NA	NA	NA
BML_PHAGE_39_25_167831_13283	13283	0.911672	16	11	10	-	jumbo_phage	NA	NA	NA	NA	NA
LP_PHAGE_COMPLETE_CIR-CU-CL_32_25_261636_76122	76122	0.807394	97	29	34	-	jumbo_phage	NA	NA	NA	NA	NA
MAD1_PHAGE_COMPLETE_CIR-CU-CL-ST_26_25_430984_35409	35409	0.786848	53	13	15	-	jumbo_phage	NA	NA	NA	NA	NA
ERM_PHAGE_CIR_39_151_0_11477	11477	0.762404	21	6	5	RNR:111.4	jumbo_phage	NA	NA	NA	NA	NA
SALIVA_PHAGE_CIR_29_15_25530_8878	8878	0.756726	12	2	2	SFII:105.7	jumbo_phage	NA	NA	NA	NA	NA
LP_PHAGE_31_18_98788_76820	76820	0.739781	73	22	23	-	jumbo_phage	NA	NA	NA	NA	NA
ERM_PHAGE_CIR_34_14_70666_9546	9546	0.732219	9	2	2	-	jumbo_phage	NA	NA	NA	NA	NA
F-21_PHAGE_50_48_261893_6207	6207	0.711395	11	1	0	-	jumbo_phage	NA	NA	NA	NA	NA
BM_PHAGE_CIR_35_55_197672_53604	53604	0.70345	30	6	4	-	jumbo_phage	NA	NA	NA	NA	NA
LP_PHAGE_27_44_62030_69301	69301	0.683493	98	23	25	-	jumbo_phage	NA	NA	NA	NA	NA
M01_PHAGE_CU_48_59_561177_19683	19683	0.660842	16	3	3	-	jumbo_phage	NA	NA	NA	NA	NA
SR-VP_PHAGE_32_29_221566_93178	93178	0.654003	81	15	15	-	jumbo_phage	NA	NA	NA	NA	NA
F31_PHAGE_CIR_26_47_287379_9670	9670	0.651184	9	1	0	-	jumbo_phage	NA	NA	NA	NA	NA
QH-7_PHAGE_41_19_301878_99428	99428	0.640031	116	44	46	-	jumbo_phage	NA	NA	NA	NA	NA
GD_PHAGE_46_9_154508_20717	20717	0.635986	26	9	9	PolB:224.4	jumbo_phage	NA	NA	NA	NA	NA
R3_PHAGE_CIR_58_19_94068_9957	9957	0.614848	11	2	1	-	jumbo_phage	NA	NA	NA	NA	NA
ERM_PHAGE_CIR_43_43_0_12157	12157	0.610744	13	3	4	-	jumbo_phage	NA	NA	NA	NA	NA
NC_001493.2_121718_12508	12508	0.59075	11	2	2	-	Alloherpesviridae	Ictalurivirus	Ictalurid herpesvirus 1	channel catfish virus; ictalurid herpesvirus 1	CCV; IcHV1	Auburn 1
GD_PHAGE_46_9_0_8753	8753	0.585356	11	6	3	-	jumbo_phage	NA	NA	NA	NA	NA
LP_PHAGE_27_44_131331_33565	33565	0.57331	36	7	6	-	jumbo_phage	NA	NA	NA	NA	NA
FFC_PHAGE_43_1208_172705_47695	47695	0.570997	39	6	6	-	jumbo_phage	NA	NA	NA	NA	NA
SCN_PHAGE_32_18_7129_82793	82793	0.554387	78	20	19	PolB:209.8,RNR:112.0	jumbo_phage	NA	NA	NA	NA	NA
SR-VP_PHAGE_38_25_162311_52493	52493	0.543103	77	26	29	PolB:203.0	jumbo_phage	NA	NA	NA	NA	NA
NC_013668.3_202484_46042	46042	0.497949	37	5	7	-	Alloherpesviridae	Cyprinivirus	Anguillid herpesvirus 1	Japanese eel herpesvirus; anguillid herpesvirus 1	AngHV1	500138
F31_PHAGE_CIR_26_47_297049_13761	13761	0.493763	18	2	1	-	jumbo_phage	NA	NA	NA	NA	NA
PIG_PHAGE_CU_27_28_139340_16430	16430	0.47925	24	4	5	-	jumbo_phage	NA	NA	NA	NA	NA
F09_PHAGE_CIR_32_37_152289_13487	13487	0.455158	12	2	2	-	jumbo_phage	NA	NA	NA	NA	NA
SR-VP_PHAGE_48_23_B_13655_9616	9616	0.442491	10	3	3	-	jumbo_phage	NA	NA	NA	NA	NA
QS-7_PHAGE_COMPLETE_CIR-CU-CL_40_25_292721_74178	74178	0.440874	93	27	27	-	jumbo_phage	NA	NA	NA	NA	NA
SR-VP_PHAGE_33_10_84060_54457	54457	0.44076	53	13	17	-	jumbo_phage	NA	NA	NA	NA	NA
SALIVA_PHAGE_CIR_34_48_69901_17530	17530	0.433631	25	4	2	-	jumbo_phage	NA	NA	NA	NA	NA
SALIVA_PHAGE_CIR-CU-GA_36_42_0_17909	17909	0.429818	21	3	3	-	jumbo_phage	NA	NA	NA	NA	NA
SR-VP_PHAGE_64_16_119620_35543	35543	0.407629	43	14	19	-	jumbo_phage	NA	NA	NA	NA	NA
LP_PHAGE_30_17_272060_28992	28992	0.380656	45	12	14	-	jumbo_phage	NA	NA	NA	NA	NA
SR-VP_PHAGE_CIR_39_14_176766_44752	44752	0.372839	43	5	5	-	jumbo_phage	NA	NA	NA	NA	NA
A4_PHAGE_COMPLETE_CIR-CU-CL_34_1_307673_24298	24298	0.370482	28	5	5	-	jumbo_phage	NA	NA	NA	NA	NA
SALIVA_PHAGE_COMPLETE_CIR-CU-CL-ST_27_31_261248_20273	20273	0.36859	16	2	3	-	jumbo_phage	NA	NA	NA	NA	NA
NC_009127.1_269670_25476	25476	0.364005	20	1	0	-	Alloherpesviridae	Cyprinivirus	Cyprinid herpesvirus 3	koi herpesvirus; cyprinid herpesvirus 3	KHV; CyHV3	KHV-U
NC_007151.1_109959_11930	11930	0.358552	14	5	7	RNR:392.8	Baculoviridae	Alphabaculovirus	Chrysodeixis chalcites nucleopolyhedrovirus	Chrysodeixis chalcites nucleopolyhedrovirus	ChchNPV	Complete genome
R2_PHAGE_CIR_46_26_387469_6412	6412	0.357019	15	1	1	-	jumbo_phage	NA	NA	NA	NA	NA
STOOL_PHAGE_27_12_159195_65560	65560	0.345716	50	3	4	-	jumbo_phage	NA	NA	NA	NA	NA
NC_019495.1_0_41489	41489	0.332476	39	1	1	RNR:456.3	Alloherpesviridae	Cyprinivirus	Cyprinid herpesvirus 2	goldfish hematopoietic necrosis virus; cyprinid herpesvirus 2	CyHV2	ST-J1
FFC_PHAGE_CIR_38_15_14613_60471	60471	0.331022	62	4	3	-	jumbo_phage	NA	NA	NA	NA	NA
NC_019495.1_169891_85442	85442	0.329385	73	8	9	-	Alloherpesviridae	Cyprinivirus	Cyprinid herpesvirus 2	goldfish hematopoietic necrosis virus; cyprinid herpesvirus 2	CyHV2	ST-J1
LP_PHAGE_COMPLETE_CIR-CU-CL_32_18_308320_19888	19888	0.32484	27	11	14	-	jumbo_phage	NA	NA	NA	NA	NA
CHG_PHAGE_CIR_31_47_0_14963	14963	0.321669	11	1	0	-	jumbo_phage	NA	NA	NA	NA	NA
LP_PHAGE_41_26_0_70321	70321	0.315706	73	18	20	SFII:134.4	jumbo_phage	NA	NA	NA	NA	NA
SALIVA_PHAGE_CIR-CU-GA_30_14_203251_22825	22825	0.313212	10	2	2	-	jumbo_phage	NA	NA	NA	NA	NA
LP_PHAGE_36_12_234608_72945	72945	0.313047	76	27	30	-	jumbo_phage	NA	NA	NA	NA	NA
NC_019491.1_121706_42387	42387	0.307472	32	3	2	-	Alloherpesviridae	Cyprinivirus	Cyprinid herpesvirus 1	carp pox herpesvirus; cyprinid herpesvirus 1	CyHV1	NG-J1
NC_009127.1_226057_43613	43613	0.297068	31	4	5	-	Alloherpesviridae	Cyprinivirus	Cyprinid herpesvirus 3	koi herpesvirus; cyprinid herpesvirus 3	KHV; CyHV3	KHV-U
BML_PHAGE_CIR_40_12_334074_10881	10881	0.289932	19	4	3	-	jumbo_phage	NA	NA	NA	NA	NA
GWB1_PHAGE_COMPLETE_CIR-CU-CL_25_34_310740_70857	70857	0.282178	95	19	20	-	jumbo_phage	NA	NA	NA	NA	NA
LP_PHAGE_31_15_153271_94647	94647	0.267912	97	32	29	-	jumbo_phage	NA	NA	NA	NA	NA
NC_024303.1_134630_10268	10268	0.266517	5	1	1	-	Herpesviridae	Macavirus	Bovine gammaherpesvirus 6	bovine lymphotropic herpesvirus; bovine gammaherpesvirus 6	BLV; BoGHV6	Pennsylvania 47
SR-VP_PHAGE_52_310_58892_69009	69009	0.255388	67	14	18	-	jumbo_phage	NA	NA	NA	NA	NA
QS-7_PHAGE_COMPLETE_CIR-CU-CL_40_25_202456_27298	27298	0.253086	27	5	3	-	jumbo_phage	NA	NA	NA	NA	NA
F16_PHAGE_CIR_32_22_0_7899	7899	0.214889	6	1	0	-	jumbo_phage	NA	NA	NA	NA	NA
NC_048037.1_0_37311	37311	0.209767	62	3	4	SFII:113.1	Lipothrixviridae	Alphalipothrixvirus	Alphalipothrixvirus SFV1	Sulfolobus filamentous virus 1	SFV1	SFV1 isolate S48
NC_001650.2_167116_16461	16461	0.20941	8	2	2	-	Herpesviridae	Percavirus	Equid gammaherpesvirus 2	equine herpesvirus 2; equid gammaherpesvirus 2	EHV2; EqGHV2	86/67
R2_PHAGE_CIR_49_23_132734_9285	9285	0.19933	15	1	1	-	jumbo_phage	NA	NA	NA	NA	NA
BML_PHAGE_CIR_31_29_B_306285_18563	18563	0.195108	8	4	4	-	jumbo_phage	NA	NA	NA	NA	NA
SALIVA_PHAGE_31_10_61458_12944	12944	0.19254	14	1	2	-	jumbo_phage	NA	NA	NA	NA	NA
F14_PHAGE_CIR_38_54_287217_8244	8244	0.180391	11	1	1	-	jumbo_phage	NA	NA	NA	NA	NA
BML_PHAGE_CIR_35_18_221283_16706	16706	0.169749	17	6	7	-	jumbo_phage	NA	NA	NA	NA	NA
QH-7_PHAGE_41_19_220367_61115	61115	0.169117	73	10	11	-	jumbo_phage	NA	NA	NA	NA	NA
BML_PHAGE_CIR_31_30_0_19710	19710	0.147681	11	4	4	-	jumbo_phage	NA	NA	NA	NA	NA
GD_PHAGE_62_180_263538_28375	28375	0.142936	28	4	4	-	jumbo_phage	NA	NA	NA	NA	NA
A11_PHAGE_COMPLETE_CIR-CU-CL_29_1_0_9728	9728	0.137805	21	1	1	-	jumbo_phage	NA	NA	NA	NA	NA
SR-VP_PHAGE_COMPLETE_CIR-CU-CL_42_23_74091_12911	12911	0.131477	28	1	1	-	jumbo_phage	NA	NA	NA	NA	NA
GWB1_PHAGE_COMPLETE_CIR-CU-CL_25_34_231451_10546	10546	0.129845	10	4	4	-	jumbo_phage	NA	NA	NA	NA	NA
R2_PHAGE_CIR_50_38_160518_26472	26472	0.127783	31	1	1	-	jumbo_phage	NA	NA	NA	NA	NA
QS-7_PHAGE_COMPLETE_CIR-CU-CL_40_25_387830_15041	15041	0.127651	32	1	1	-	jumbo_phage	NA	NA	NA	NA	NA
BML_PHAGE_COMPLETE_CIR-CU-CL_30_21_314610_17244	17244	0.126279	22	5	4	-	jumbo_phage	NA	NA	NA	NA	NA
R2_PHAGE_CIR_49_23_239802_11913	11913	0.123771	20	4	4	-	jumbo_phage	NA	NA	NA	NA	NA
GD_PHAGE_36_14_65583_68236	68236	0.123583	48	12	16	-	jumbo_phage	NA	NA	NA	NA	NA
GD_PHAGE_48_49_276819_11253	11253	0.118811	18	5	5	-	jumbo_phage	NA	NA	NA	NA	NA
SR-VP_PHAGE_48_23_A_0_16705	16705	0.106414	22	2	4	RNR:236.9	jumbo_phage	NA	NA	NA	NA	NA
NC_008210.1_183879_31893	31893	0.101158	22	2	2	-	Alloherpesviridae	Batrachovirus	Ranid herpesvirus 2	frog virus 4; ranid herpesvirus 2	FV4; RaHV2	Rafferty
F16_PHAGE_34_17_28464_17542	17542	0.0928891	20	1	1	-	jumbo_phage	NA	NA	NA	NA	NA
NC_019491.1_184014_97231	97231	0.0927493	87	5	9	-	Alloherpesviridae	Cyprinivirus	Cyprinid herpesvirus 1	carp pox herpesvirus; cyprinid herpesvirus 1	CyHV1	NG-J1
NC_034618.1_25587_31512	31512	0.0894832	20	1	2	-	Alloherpesviridae	Batrachovirus	Ranid herpesvirus 3	ranid herpesvirus 3	RaHV3	FO1_2015
M-09_PHAGE_50_88_68852_52631	52631	0.0843839	70	8	9	-	jumbo_phage	NA	NA	NA	NA	NA
R2_PHAGE_CIR_46_32_245550_32544	32544	0.0824015	57	8	9	-	jumbo_phage	NA	NA	NA	NA	NA
NC_038017.1_0_20222	20222	0.0759897	39	1	1	-	Portogloboviridae	Alphaportoglobovirus	Sulfolobus alphaportoglobovirus 1	Sulfolobus polyhedral virus 1	SPV1	S14
ALT_PHAGE_24_16_65014_55151	55151	0.0751613	107	10	12	-	jumbo_phage	NA	NA	NA	NA	NA
NC_009127.1_134982_91075	91075	0.0733655	64	5	7	-	Alloherpesviridae	Cyprinivirus	Cyprinid herpesvirus 3	koi herpesvirus; cyprinid herpesvirus 3	KHV; CyHV3	KHV-U
R2_PHAGE_CIR_50_795_134588_41623	41623	0.0685505	41	2	1	-	jumbo_phage	NA	NA	NA	NA	NA
RIF_PHAGE_CIR_34_124_168524_30221	30221	0.0654126	24	2	2	-	jumbo_phage	NA	NA	NA	NA	NA
S20_PHAGE_CIR_29_38_251261_15517	15517	0.0617939	18	1	1	-	jumbo_phage	NA	NA	NA	NA	NA
LP_PHAGE_29_14_38108_73576	73576	0.0587617	80	24	22	-	jumbo_phage	NA	NA	NA	NA	NA
S19_PHAGE_CIR_29_36_245592_21095	21095	0.0540761	26	1	1	-	jumbo_phage	NA	NA	NA	NA	NA
GD_PHAGE_46_9_148419_6089	6089	0.0515399	10	3	5	-	jumbo_phage	NA	NA	NA	NA	NA
GWC1_PHAGE_CIR_38_223_168553_32155	32155	0.0494624	18	1	1	-	jumbo_phage	NA	NA	NA	NA	NA
A8_PHAGE_COMPLETE_CIR-CU-CL_27_1_70221_36988	36988	0.048628	40	5	6	SFII:131.4	jumbo_phage	NA	NA	NA	NA	NA
NC_009240.1_91440_5504	5504	0.0450029	11	1	1	-	Nudiviridae	Alphanudivirus	Gryllus bimaculatus nudivirus	Gryllus bimaculatus nudivirus	GbNV	Complete genome
NC_018874.1_0_96238	96238	0.0435263	52	5	8	RNR:126.9	Malacoherpesviridae	Aurivirus	Haliotid herpesvirus 1	abalone herpesvirus; haliotid herpesvirus 1	AbHV1; HaHV1	Victoria/AUS/2009
SR-VP_PHAGE_52_310_0_58892	58892	0.0422944	47	5	8	-	jumbo_phage	NA	NA	NA	NA	NA
FFC_PHAGE_43_1208_122243_50462	50462	0.0404262	54	5	7	-	jumbo_phage	NA	NA	NA	NA	NA
NC_010356.1_46754_29503	29503	0.0398539	25	1	1	-	Hytrosaviridae	Glossinavirus	Glossina hytrosavirus	Glossina pallidipes salivary gland hypertrophy virus	GpSGHV	Complete genome
R2_PHAGE_CIR_49_23_59972_29317	29317	0.0318605	23	2	2	-	jumbo_phage	NA	NA	NA	NA	NA
RIF_PHAGE_CU_33_10_0_95888	95888	0.0292152	182	26	25	-	jumbo_phage	NA	NA	NA	NA	NA
SR-VP_PHAGE_43_18_196968_13054	13054	0.027153	34	1	0	-	jumbo_phage	NA	NA	NA	NA	NA
NC_036579.1_53248_87247	87247	0.020424	55	7	10	-	Alloherpesviridae	Ictalurivirus	Ictalurid herpesvirus 2	black bullhead herpesvirus; ictalurid herpesvirus 2	IcHV2	760/94
BML_PHAGE_39_34_198351_32392	32392	0.0171052	45	12	13	SFII:133.4	jumbo_phage	NA	NA	NA	NA	NA
R2_PHAGE_CIR_48_27_121860_45050	45050	0.0107487	38	1	1	-	jumbo_phage	NA	NA	NA	NA	NA
QH-7_PHAGE_41_19_401306_17723	17723	0.00884674	21	1	1	-	jumbo_phage	NA	NA	NA	NA	NA
NC_001493.2_59460_62258	62258	0.00186084	36	5	6	-	Alloherpesviridae	Ictalurivirus	Ictalurid herpesvirus 1	channel catfish virus; ictalurid herpesvirus 1	CCV; IcHV1	Auburn 1
BML_PHAGE_39_25_181114_54513	54513	0.00149351	65	15	17	SFII:133.4	jumbo_phage	NA	NA	NA	NA	NA
NC_013668.3_0_86535	86535	0.000138309	63	5	6	-	Alloherpesviridae	Cyprinivirus	Anguillid herpesvirus 1	Japanese eel herpesvirus; anguillid herpesvirus 1	AngHV1	500138
BML_PHAGE_COMPLETE_CIR-CU-CL_30_21_42372_5048	5048	0	7	0	0	-	jumbo_phage	NA	NA	NA	NA	NA
R2_PHAGE_49_14_350369_5414	5414	0	9	0	0	-	jumbo_phage	NA	NA	NA	NA	NA
F25_PHAGE_CIR-CU-GA_25_19_203339_5485	5485	0	3	0	0	-	jumbo_phage	NA	NA	NA	NA	NA
M05_PHAGE_CIR_32_31_166091_6065	6065	0	8	0	0	-	jumbo_phage	NA	NA	NA	NA	NA
NC_004367.1_143601_6095	6095	0	1	0	0	-	Herpesviridae	Lymphocryptovirus	Callitrichine gammaherpesvirus 3	marmoset lymphosarcoma virus; callitrichine gammaherpesvirus 3	ClGHV3	CJ0149
GWF1_PHAGE_CIR_26_9_129441_6116	6116	0	9	0	0	-	jumbo_phage	NA	NA	NA	NA	NA
NC_034266.1_0_6142	6142	0	8	0	0	-	Herpesviridae	Mardivirus	Columbid alphaherpesvirus 1	pigeon herpesvirus; columbid alphaherpesvirus 1	PHV; CoAHV1	HLJ
RIF_PHAGE_CIR_34_90_215330_6181	6181	0	14	0	0	-	jumbo_phage	NA	NA	NA	NA	NA
PIG_PHAGE_CU_27_28_261332_6371	6371	0	15	0	0	-	jumbo_phage	NA	NA	NA	NA	NA
BJP_PHAGE_COMPLETE_CIR-CU-CL-ST_29_18_628302_6478	6478	0	5	0	0	-	jumbo_phage	NA	NA	NA	NA	NA
NC_019491.1_281245_6683	6683	0	9	0	0	-	Alloherpesviridae	Cyprinivirus	Cyprinid herpesvirus 1	carp pox herpesvirus; cyprinid herpesvirus 1	CyHV1	NG-J1
GD_PHAGE_CIR_35_878_140932_6780	6780	0	13	0	0	-	jumbo_phage	NA	NA	NA	NA	NA
QS-7_PHAGE_COMPLETE_CIR-CU-CL_40_25_366899_7070	7070	0	26	0	0	-	jumbo_phage	NA	NA	NA	NA	NA
BML_PHAGE_COMPLETE_CIR-CU-CL_30_21_247622_7353	7353	0	18	0	0	-	jumbo_phage	NA	NA	NA	NA	NA
NC_009240.1_83984_7456	7456	0	7	0	0	-	Nudiviridae	Alphanudivirus	Gryllus bimaculatus nudivirus	Gryllus bimaculatus nudivirus	GbNV	Complete genome
GD_PHAGE_62_180_291913_7656	7656	0	10	0	0	-	jumbo_phage	NA	NA	NA	NA	NA
GWF2_PHAGE_CIR_41_11_0_7746	7746	0	18	0	0	-	jumbo_phage	NA	NA	NA	NA	NA
NZ_AJVG01000023.1_22364_8202	8202	0	11	0	0	-	Pleolipoviridae	Betapleolipovirus	Betapleolipovirus SNJ2	Saline Natrinema sp. J7‐1 virus 2	SNJ2	Complete genome
NC_016447.1_0_8283	8283	0	12	0	0	-	Herpesviridae	Cytomegalovirus	Aotine betaherpesvirus 1	owl monkey cytomegalovirus; aotine betaherpesvirus 1	OMCMV; AoBHV1	S34E
SHALE-W_PHAGE_CIR_53_0_0_8362	8362	0	11	0	0	-	jumbo_phage	NA	NA	NA	NA	NA
RIF_PHAGE_CIR_29_33_256328_8412	8412	0	9	0	0	-	jumbo_phage	NA	NA	NA	NA	NA
NC_017088.1_0_8770	8770	0	12	0	0	-	Pleolipoviridae	Betapleolipovirus	Betapleolipovirus HRPV3	Halorubrum pleomorphic virus 3	HRPV-3	Complete genome
SR-VP_PHAGE_48_23_A_16705_9096	9096	0	21	0	0	-	jumbo_phage	NA	NA	NA	NA	NA
M05_PHAGE_CIR_32_31_43655_9202	9202	0	13	0	0	-	jumbo_phage	NA	NA	NA	NA	NA
NC_028379.1_196690_9206	9206	0	10	0	0	-	Herpesviridae	Proboscivirus	Elephantid betaherpesvirus 4	elephantid endotheliotropic herpesvirus 4; elephantid betaherpesvirus 4	EEHV4; ElBHV4	NAP69
R2_PHAGE_CIR_50_38_249622_9508	9508	0	12	0	0	-	jumbo_phage	NA	NA	NA	NA	NA
SALIVA_PHAGE_33_36_330302_9581	9581	0	12	0	0	-	jumbo_phage	NA	NA	NA	NA	NA
M04_PHAGE_COMPLETE_CIR-CU-CL_33_59_250052_9729	9729	0	14	0	0	-	jumbo_phage	NA	NA	NA	NA	NA
TARA_PHAGE_44_1_199984_10278	10278	0	23	0	0	-	jumbo_phage	NA	NA	NA	NA	NA
NC_042347.1_0_10422	10422	0	22	0	0	-	Ovaliviridae	Alphaovalivirus	Sulfolobus ellipsoid virus 1	Sulfolobus ellipsoid virus 1 isolate CR_L	SEV1	CR_L
NC_036579.1_42657_10591	10591	0	9	0	0	-	Alloherpesviridae	Ictalurivirus	Ictalurid herpesvirus 2	black bullhead herpesvirus; ictalurid herpesvirus 2	IcHV2	760/94
NC_004156.2_135451_10685	10685	0	8	0	0	-	Nudiviridae	Betanudivirus	Heliothis zea nudivirus	Helicoverpa zea nudivirus	HzNV-2; HzNV-MS1	2; MS1
NC_033620.1_0_11193	11193	0	5	0	0	-	Herpesviridae	Roseolovirus	Murid betaherpesvirus 3	mouse thymic virus; murid betaherpesvirus 3	MTV; MuBHV3	YOK1
GD_PHAGE_36_14_7412_11253	11253	0	4	0	0	-	jumbo_phage	NA	NA	NA	NA	NA
SCN_PHAGE_52_81_197274_11459	11459	0	9	0	0	-	jumbo_phage	NA	NA	NA	NA	NA
ALT_PHAGE_CIR_40_13_0_11794	11794	0	6	0	0	-	jumbo_phage	NA	NA	NA	NA	NA
SALIVA_PHAGE_CIR_33_32_158354_12025	12025	0	9	0	0	-	jumbo_phage	NA	NA	NA	NA	NA
GWC2_PHAGE_CIR_38_18_319778_12919	12919	0	8	0	0	-	jumbo_phage	NA	NA	NA	NA	NA
ER_PHAGE_49_14_285381_13443	13443	0	34	0	0	-	jumbo_phage	NA	NA	NA	NA	NA
RIF_PHAGE_CIR_34_24_127971_15342	15342	0	8	0	0	-	jumbo_phage	NA	NA	NA	NA	NA
ERM_PHAGE_42_11_159643_15832	15832	0	14	0	0	-	jumbo_phage	NA	NA	NA	NA	NA
FFC_PHAGE_43_1208_106378_15865	15865	0	13	0	0	-	jumbo_phage	NA	NA	NA	NA	NA
NC_008210.1_215772_16029	16029	0	9	0	0	-	Alloherpesviridae	Batrachovirus	Ranid herpesvirus 2	frog virus 4; ranid herpesvirus 2	FV4; RaHV2	Rafferty
NC_007918.1_0_16067	16067	0	21	0	0	-	Pleolipoviridae	Gammapleolipovirus	Gammapleolipovirus His2	His2 virus	His2	Complete genome
CG_PHAGE_32_16_134874_16787	16787	0	12	0	0	-	jumbo_phage	NA	NA	NA	NA	NA
SALIVA_PHAGE_50_19_272393_17132	17132	0	26	0	0	-	jumbo_phage	NA	NA	NA	NA	NA
LP_PHAGE_52_35_213270_18698	18698	0	17	0	0	-	jumbo_phage	NA	NA	NA	NA	NA
NC_006556.1_0_20933	20933	0	40	0	0	-	Globuloviridae	Globulovirus	Thermoproteus tenax spherical virus 1	Thermoproteus tenax spherical virus 1	TTSV1	Complete genome
NC_008211.1_12789_22214	22214	0	13	0	0	-	Alloherpesviridae	Batrachovirus	Ranid herpesvirus 1	Lucké tumor herpesvirus; ranid herpesvirus 1	LTHV; RaHV1	McKinnell
STOOL_PHAGE_27_12_78279_25352	25352	0	21	0	0	-	jumbo_phage	NA	NA	NA	NA	NA
GOV_PHAGE_CIR_57_1_0_26143	26143	0	51	0	0	-	jumbo_phage	NA	NA	NA	NA	NA
NC_019495.1_255333_34971	34971	0	31	0	0	-	Alloherpesviridae	Cyprinivirus	Cyprinid herpesvirus 2	goldfish hematopoietic necrosis virus; cyprinid herpesvirus 2	CyHV2	ST-J1
LP_PHAGE_52_55_204329_40058	40058	0	86	0	0	-	jumbo_phage	NA	NA	NA	NA	NA
NC_001493.2_0_59460	59460	-0.00154026	49	3	5	-	Alloherpesviridae	Ictalurivirus	Ictalurid herpesvirus 1	channel catfish virus; ictalurid herpesvirus 1	CCV; IcHV1	Auburn 1
LP_PHAGE_30_17_169541_14127	14127	-0.00331083	37	1	1	-	jumbo_phage	NA	NA	NA	NA	NA
LP_PHAGE_39_54_198765_16543	16543	-0.00396367	31	2	3	-	jumbo_phage	NA	NA	NA	NA	NA
SALIVA_PHAGE_CIR_35_33_165885_24328	24328	-0.00522258	22	3	2	-	jumbo_phage	NA	NA	NA	NA	NA
ERM_PHAGE_CIR_40_28_0_77699	77699	-0.0158843	89	18	26	RNR:111.4,SFII:123.0	jumbo_phage	NA	NA	NA	NA	NA
GD_PHAGE_48_49_149809_43434	43434	-0.0203452	47	9	7	-	jumbo_phage	NA	NA	NA	NA	NA
ERM_PHAGE_CIR_40_15_0_33761	33761	-0.0221331	36	10	9	PolB:203.8	jumbo_phage	NA	NA	NA	NA	NA
M-09_PHAGE_50_88_121483_83475	83475	-0.0261432	125	6	8	SFII:100.2	jumbo_phage	NA	NA	NA	NA	NA
GWB1_PHAGE_COMPLETE_CIR-CU-CL_25_34_442978_19040	19040	-0.0264476	51	1	2	-	jumbo_phage	NA	NA	NA	NA	NA
GWB1_PHAGE_COMPLETE_CIR-CU-CL_25_34_396650_31233	31233	-0.0293161	68	6	10	-	jumbo_phage	NA	NA	NA	NA	NA
SW-7_PHAGE_46_16_287531_18220	18220	-0.0299598	25	2	1	-	jumbo_phage	NA	NA	NA	NA	NA
GWB1_PHAGE_COMPLETE_CIR-CU-CL_55_23_312796_50392	50392	-0.0311318	49	5	6	-	jumbo_phage	NA	NA	NA	NA	NA
SR-VP_PHAGE_38_15_0_24647	24647	-0.0327798	53	7	9	-	jumbo_phage	NA	NA	NA	NA	NA
F31_PHAGE_CIR_34_27_87361_59706	59706	-0.0340933	64	4	6	-	jumbo_phage	NA	NA	NA	NA	NA
SALIVA_PHAGE_53_32_154427_42607	42607	-0.0388871	52	1	1	-	jumbo_phage	NA	NA	NA	NA	NA
SCN_PHAGE_53_15_17770_12561	12561	-0.039753	18	0	1	-	jumbo_phage	NA	NA	NA	NA	NA
NC_008211.1_35003_99446	99446	-0.0406539	70	2	4	-	Alloherpesviridae	Batrachovirus	Ranid herpesvirus 1	Lucké tumor herpesvirus; ranid herpesvirus 1	LTHV; RaHV1	McKinnell
R2_PHAGE_CIR_48_27_219913_35685	35685	-0.0426723	70	4	6	-	jumbo_phage	NA	NA	NA	NA	NA
LP_PHAGE_27_15_0_44865	44865	-0.0494956	51	8	7	-	jumbo_phage	NA	NA	NA	NA	NA
NC_003225.3_0_88271	88271	-0.0501584	52	4	7	-	Nimaviridae	Whispovirus	White spot syndrome virus	white spot syndrome virus	WSSV-CN01	CN01
LP_PHAGE_29_14_217510_19727	19727	-0.0513989	42	4	4	-	jumbo_phage	NA	NA	NA	NA	NA
NC_034618.1_57099_95076	95076	-0.0579515	64	5	7	-	Alloherpesviridae	Batrachovirus	Ranid herpesvirus 3	ranid herpesvirus 3	RaHV3	FO1_2015
SALIVA_PHAGE_34_21_100303_32017	32017	-0.0592886	40	4	3	-	jumbo_phage	NA	NA	NA	NA	NA
F-21_PHAGE_50_48_185267_76626	76626	-0.0622987	102	5	6	SFII:100.2	jumbo_phage	NA	NA	NA	NA	NA
BM_PHAGE_48_13_162184_19200	19200	-0.0627742	15	8	6	-	jumbo_phage	NA	NA	NA	NA	NA
LP_PHAGE_COMPLETE_CIR-CU-CL_31_18_610546_31882	31882	-0.063694	80	6	8	-	jumbo_phage	NA	NA	NA	NA	NA
LP_PHAGE_COMPLETE_CIR-CU-CL_32_25_560008_23580	23580	-0.0669221	36	1	2	-	jumbo_phage	NA	NA	NA	NA	NA
NC_009127.1_0_71268	71268	-0.0818505	50	4	8	RNR:454.0	Alloherpesviridae	Cyprinivirus	Cyprinid herpesvirus 3	koi herpesvirus; cyprinid herpesvirus 3	KHV; CyHV3	KHV-U
SW-7_PHAGE_46_16_41558_6001	6001	-0.0843037	6	1	1	-	jumbo_phage	NA	NA	NA	NA	NA
SALIVA_PHAGE_CIR_33_32_245806_8511	8511	-0.0851125	9	0	1	-	jumbo_phage	NA	NA	NA	NA	NA
LP_PHAGE_52_55_187007_17322	17322	-0.0872562	48	3	4	-	jumbo_phage	NA	NA	NA	NA	NA
GWF1_PHAGE_CIR_26_9_166060_47751	47751	-0.0992608	78	19	24	-	jumbo_phage	NA	NA	NA	NA	NA
SP_PHAGE_CIR_40_14_207394_8958	8958	-0.0996733	14	0	1	-	jumbo_phage	NA	NA	NA	NA	NA
RTP_PHAGE_33_21_248595_90157	90157	-0.100518	84	21	26	-	jumbo_phage	NA	NA	NA	NA	NA
R2_PHAGE_CIR_48_45_236193_25594	25594	-0.109552	19	4	4	-	jumbo_phage	NA	NA	NA	NA	NA
NC_019491.1_85497_36209	36209	-0.113991	21	1	3	-	Alloherpesviridae	Cyprinivirus	Cyprinid herpesvirus 1	carp pox herpesvirus; cyprinid herpesvirus 1	CyHV1	NG-J1
SALIVA_PHAGE_COMPLETE_CIR-CU-CL-ST_27_31_236208_25040	25040	-0.115902	24	1	2	-	jumbo_phage	NA	NA	NA	NA	NA
R2_PHAGE_CIR_48_113_188240_68139	68139	-0.116157	55	1	2	-	jumbo_phage	NA	NA	NA	NA	NA
ALT_PHAGE_CIR_40_22_90585_28519	28519	-0.117973	25	2	4	-	jumbo_phage	NA	NA	NA	NA	NA
F-21_PHAGE_50_48_0_46483	46483	-0.11849	56	7	10	-	jumbo_phage	NA	NA	NA	NA	NA
QH-7_PHAGE_41_19_432051_36528	36528	-0.119342	81	1	2	-	jumbo_phage	NA	NA	NA	NA	NA
NC_005881.2_0_77749	77749	-0.120841	56	3	8	RNR:196.4	Malacoherpesviridae	Ostreavirus	Ostreid herpesvirus 1	oyster herpesvirus; ostreid herpesvirus 1	OHV; OsHV1	Complete genome
M16_PHAGE_50_27_68128_83261	83261	-0.121417	111	9	12	SFII:100.2	jumbo_phage	NA	NA	NA	NA	NA
M05_PHAGE_CIR_32_31_12561_31094	31094	-0.122121	45	0	1	-	jumbo_phage	NA	NA	NA	NA	NA
NC_009127.1_80355_54627	54627	-0.122511	24	1	3	-	Alloherpesviridae	Cyprinivirus	Cyprinid herpesvirus 3	koi herpesvirus; cyprinid herpesvirus 3	KHV; CyHV3	KHV-U
NC_008210.1_37924_60119	60119	-0.123514	47	0	1	-	Alloherpesviridae	Batrachovirus	Ranid herpesvirus 2	frog virus 4; ranid herpesvirus 2	FV4; RaHV2	Rafferty
SR-VP_PHAGE_48_23_B_85170_23272	23272	-0.126238	37	5	5	-	jumbo_phage	NA	NA	NA	NA	NA
SR-VP_PHAGE_CIR_49_18_358574_11039	11039	-0.127367	13	2	1	-	jumbo_phage	NA	NA	NA	NA	NA
TARA_PHAGE_44_1_282553_27983	27983	-0.129931	28	3	4	-	jumbo_phage	NA	NA	NA	NA	NA
SR-VP_PHAGE_38_16_145647_67993	67993	-0.130631	58	10	14	-	jumbo_phage	NA	NA	NA	NA	NA
RTP_PHAGE_33_21_195180_53415	53415	-0.132587	109	10	11	-	jumbo_phage	NA	NA	NA	NA	NA
NC_019495.1_135520_34371	34371	-0.132841	23	1	2	-	Alloherpesviridae	Cyprinivirus	Cyprinid herpesvirus 2	goldfish hematopoietic necrosis virus; cyprinid herpesvirus 2	CyHV2	ST-J1
QS-7_PHAGE_COMPLETE_CIR-CU-CL_40_25_278618_14103	14103	-0.140283	13	7	7	-	jumbo_phage	NA	NA	NA	NA	NA
SR-VP_PHAGE_40_16_156828_76778	76778	-0.144866	51	10	14	-	jumbo_phage	NA	NA	NA	NA	NA
NC_004156.2_146136_56489	56489	-0.146276	25	3	5	-	Nudiviridae	Betanudivirus	Heliothis zea nudivirus	Helicoverpa zea nudivirus	HzNV-2; HzNV-MS1	2; MS1
ER_PHAGE_58_11_154173_12831	12831	-0.14706	30	1	3	-	jumbo_phage	NA	NA	NA	NA	NA
LP_PHAGE_COMPLETE_CIR-CU-CL_32_25_236593_25043	25043	-0.151262	37	6	9	-	jumbo_phage	NA	NA	NA	NA	NA
LP_PHAGE_40_9_153444_27489	27489	-0.155883	31	8	9	-	jumbo_phage	NA	NA	NA	NA	NA
NC_005264.1_128712_6986	6986	-0.15842	9	1	2	-	Herpesviridae	Iltovirus	Psittacid alphaherpesvirus 1	Pacheco's disease virus; psittacid alphaherpesvirus 1	PDV; PsAHV1	97-0001
RIF_PHAGE_CIR_34_24_151095_70210	70210	-0.159838	58	8	6	-	jumbo_phage	NA	NA	NA	NA	NA
M11_PHAGE_CU_31_24_247346_15795	15795	-0.163508	37	0	1	-	jumbo_phage	NA	NA	NA	NA	NA
LP_PHAGE_CIR_34_34_113206_46380	46380	-0.164971	114	4	10	-	jumbo_phage	NA	NA	NA	NA	NA
LP_PHAGE_52_9_81780_85699	85699	-0.167169	171	12	14	-	jumbo_phage	NA	NA	NA	NA	NA
R2_PHAGE_46_15_170603_24710	24710	-0.168406	16	2	3	-	jumbo_phage	NA	NA	NA	NA	NA
F21_PHAGE_CIR_32_21_0_7966	7966	-0.17224	9	1	1	-	jumbo_phage	NA	NA	NA	NA	NA
PIG_PHAGE_CU_25_19_237378_25838	25838	-0.177244	28	3	5	-	jumbo_phage	NA	NA	NA	NA	NA
RIF_PHAGE_CIR_34_15_90339_45673	45673	-0.179798	25	3	3	-	jumbo_phage	NA	NA	NA	NA	NA
NC_008211.1_184698_36161	36161	-0.180739	30	0	1	-	Alloherpesviridae	Batrachovirus	Ranid herpesvirus 1	Lucké tumor herpesvirus; ranid herpesvirus 1	LTHV; RaHV1	McKinnell
LP_PHAGE_COMPLETE_CIR-CU-CL_31_18_29707_48675	48675	-0.18392	97	6	10	-	jumbo_phage	NA	NA	NA	NA	NA
BC_PHAGE_31_62_0_44516	44516	-0.185875	77	4	5	-	jumbo_phage	NA	NA	NA	NA	NA
LP_PHAGE_COMPLETE_CIR-CU-CL_31_18_0_29707	29707	-0.189372	73	0	3	-	jumbo_phage	NA	NA	NA	NA	NA
R2_PHAGE_46_15_257107_44175	44175	-0.189979	75	6	9	-	jumbo_phage	NA	NA	NA	NA	NA
GWE2_PHAGE_CIR_37_172_142938_17583	17583	-0.191021	40	0	2	-	jumbo_phage	NA	NA	NA	NA	NA
SR-VP_PHAGE_64_16_224983_70154	70154	-0.19438	145	9	12	-	jumbo_phage	NA	NA	NA	NA	NA
M05_PHAGE_CIR_32_31_0_12561	12561	-0.199444	30	0	1	-	jumbo_phage	NA	NA	NA	NA	NA
NC_001650.2_0_19354	19354	-0.202897	16	2	3	-	Herpesviridae	Percavirus	Equid gammaherpesvirus 2	equine herpesvirus 2; equid gammaherpesvirus 2	EHV2; EqGHV2	86/67
BML_PHAGE_39_22_0_50195	50195	-0.203806	65	14	17	SFII:133.4	jumbo_phage	NA	NA	NA	NA	NA
NC_036579.1_0_42657	42657	-0.20561	36	4	5	-	Alloherpesviridae	Ictalurivirus	Ictalurid herpesvirus 2	black bullhead herpesvirus; ictalurid herpesvirus 2	IcHV2	760/94
RIF_PHAGE_CIR_34_124_198745_22559	22559	-0.20594	32	5	3	-	jumbo_phage	NA	NA	NA	NA	NA
NC_016448.1_180088_16603	16603	-0.208513	16	1	2	-	Herpesviridae	Cytomegalovirus	Saimiriine betaherpesvirus 4	squirrel monkey cytomegalovirus; saimiriine betaherpesvirus 4	SMCMV; SaBHV4	SqSHV
NC_019491.1_164093_19921	19921	-0.209427	12	1	2	-	Alloherpesviridae	Cyprinivirus	Cyprinid herpesvirus 1	carp pox herpesvirus; cyprinid herpesvirus 1	CyHV1	NG-J1
FFC_PHAGE_CIR_42_59_179624_18256	18256	-0.214485	20	1	2	-	jumbo_phage	NA	NA	NA	NA	NA
SALIVA_PHAGE_53_32_197034_25056	25056	-0.215123	36	0	1	-	jumbo_phage	NA	NA	NA	NA	NA
SP_PHAGE_CIR_40_14_118943_17899	17899	-0.216317	28	3	6	-	jumbo_phage	NA	NA	NA	NA	NA
GWB1_PHAGE_COMPLETE_CIR-CU-CL_25_34_0_10819	10819	-0.2208	21	0	1	-	jumbo_phage	NA	NA	NA	NA	NA
BML_PHAGE_CIR_31_13_71876_35585	35585	-0.221332	51	11	8	-	jumbo_phage	NA	NA	NA	NA	NA
F-05_PHAGE_36_45_242262_29177	29177	-0.222073	32	0	1	-	jumbo_phage	NA	NA	NA	NA	NA
NC_010671.1_0_45488	45488	-0.222678	39	5	9	PolB:394.6	Hytrosaviridae	Muscavirus	Musca hytrosavirus	Musca domestica salivary gland hypertrophy virus	MdSGHV	Complete genome
A8_PHAGE_COMPLETE_CIR-CU-CL_27_1_0_16697	16697	-0.223425	20	3	4	-	jumbo_phage	NA	NA	NA	NA	NA
SP_PHAGE_44_14_B_300552_31728	31728	-0.223874	54	2	4	-	jumbo_phage	NA	NA	NA	NA	NA
FFC_PHAGE_43_1208_0_50970	50970	-0.226089	53	6	8	-	jumbo_phage	NA	NA	NA	NA	NA
GD_PHAGE_CIR_35_878_95829_45103	45103	-0.228362	93	5	9	-	jumbo_phage	NA	NA	NA	NA	NA
FFC_PHAGE_43_1208_50970_55408	55408	-0.22861	52	7	8	-	jumbo_phage	NA	NA	NA	NA	NA
NC_027016.1_204655_21429	21429	-0.236828	31	0	1	-	Herpesviridae	Cytomegalovirus	Papiine betaherpesvirus 4	chacma baboon cytomegalovirus; papiine betaherpesvirus 4	PaBHV4	OCOM4-52
SALIVA_PHAGE_CIR_31_11_243177_35702	35702	-0.238019	35	0	1	-	jumbo_phage	NA	NA	NA	NA	NA
BML_PHAGE_CIR_57_32_167309_39170	39170	-0.244667	42	3	5	-	jumbo_phage	NA	NA	NA	NA	NA
CHG_PHAGE_27_52_88828_66066	66066	-0.247299	67	5	8	-	jumbo_phage	NA	NA	NA	NA	NA
CG_PHAGE_34_22_399565_15655	15655	-0.247363	33	6	7	-	jumbo_phage	NA	NA	NA	NA	NA
GD_PHAGE_CIR_54_81_209224_59043	59043	-0.250473	35	4	5	-	jumbo_phage	NA	NA	NA	NA	NA
F21_PHAGE_CIR_34_7_29258_51881	51881	-0.251246	87	11	8	-	jumbo_phage	NA	NA	NA	NA	NA
ALT_PHAGE_CIR_40_13_178022_45168	45168	-0.251547	41	2	3	-	jumbo_phage	NA	NA	NA	NA	NA
MAD1_PHAGE_COMPLETE_CIR-CU-CL-ST_26_25_50465_49887	49887	-0.252256	99	2	5	-	jumbo_phage	NA	NA	NA	NA	NA
BML_PHAGE_CIR_35_18_0_20795	20795	-0.252294	20	4	5	-	jumbo_phage	NA	NA	NA	NA	NA
NC_029548.1_0_8269	8269	-0.255007	23	0	1	-	Tristromaviridae	Alphatristromavirus	Pyrobaculum filamentous virus 1	Pyrobaculum filamentous virus 1	PFV1	1
SR-VP_PHAGE_33_19_113326_71515	71515	-0.25531	70	14	20	-	jumbo_phage	NA	NA	NA	NA	NA
GD_PHAGE_46_9_141432_6987	6987	-0.256119	10	4	6	-	jumbo_phage	NA	NA	NA	NA	NA
BML_PHAGE_COMPLETE_CIR-CU-CL_30_21_112422_58948	58948	-0.256134	111	7	11	-	jumbo_phage	NA	NA	NA	NA	NA
SHALE-W_PHAGE_25_0_255938_38829	38829	-0.257499	91	1	4	-	jumbo_phage	NA	NA	NA	NA	NA
NC_006150.1_0_23679	23679	-0.258277	29	1	2	-	Herpesviridae	Cytomegalovirus	Macacine betaherpesvirus 3	rhesus cytomegalovirus; macacine betaherpesvirus 3	RhCMV; McBHV3	68-1
BML_PHAGE_39_22_133668_34314	34314	-0.259385	29	5	6	-	jumbo_phage	NA	NA	NA	NA	NA
RIF_PHAGE_CIR_34_145_141682_47710	47710	-0.260958	30	4	4	-	jumbo_phage	NA	NA	NA	NA	NA
SCN_PHAGE_53_15_30331_27411	27411	-0.266319	27	1	2	-	jumbo_phage	NA	NA	NA	NA	NA
SHALE-W_PHAGE_CIR_53_0_8362_91836	91836	-0.266957	99	5	8	-	jumbo_phage	NA	NA	NA	NA	NA
ER_PHAGE_49_29_335655_14763	14763	-0.270204	34	0	1	-	jumbo_phage	NA	NA	NA	NA	NA
A10_PHAGE_COMPLETE_CIR-CU-CL_30_1_170177_84905	84905	-0.272897	83	4	7	-	jumbo_phage	NA	NA	NA	NA	NA
STOOL_PHAGE_27_12_0_21316	21316	-0.276883	22	0	1	-	jumbo_phage	NA	NA	NA	NA	NA
SALIVA_PHAGE_CIR_31_11_183184_59993	59993	-0.277144	68	3	7	-	jumbo_phage	NA	NA	NA	NA	NA
R2_PHAGE_CIR_48_45_132768_23980	23980	-0.277229	42	4	4	-	jumbo_phage	NA	NA	NA	NA	NA
SALIVA_PHAGE_CIR_31_15_0_88262	88262	-0.281851	96	3	8	-	jumbo_phage	NA	NA	NA	NA	NA
F21_PHAGE_CIR_34_7_167463_35413	35413	-0.283575	47	2	4	-	jumbo_phage	NA	NA	NA	NA	NA
M01_PHAGE_31_130_233560_28332	28332	-0.287558	48	0	3	-	jumbo_phage	NA	NA	NA	NA	NA
CHG_PHAGE_CIR_31_47_221475_44568	44568	-0.288851	55	13	11	-	jumbo_phage	NA	NA	NA	NA	NA
R2_PHAGE_CIR_48_27_56077_40659	40659	-0.29146	46	0	3	-	jumbo_phage	NA	NA	NA	NA	NA
CHG_PHAGE_27_52_219280_15731	15731	-0.295857	23	2	4	-	jumbo_phage	NA	NA	NA	NA	NA
LP_PHAGE_COMPLETE_CIR-CU-CL_32_25_167676_8767	8767	-0.299374	17	2	3	-	jumbo_phage	NA	NA	NA	NA	NA
NC_019491.1_0_85497	85497	-0.303987	62	4	8	RNR:461.7	Alloherpesviridae	Cyprinivirus	Cyprinid herpesvirus 1	carp pox herpesvirus; cyprinid herpesvirus 1	CyHV1	NG-J1
R2_PHAGE_CIR_46_26_74392_7482	7482	-0.305464	7	2	3	-	jumbo_phage	NA	NA	NA	NA	NA
SALIVA_PHAGE_COMPLETE_CIR-CU-CL-ST_27_31_17254_81588	81588	-0.308709	87	3	8	-	jumbo_phage	NA	NA	NA	NA	NA
BML_PHAGE_CIR_57_14_79545_29712	29712	-0.310224	30	2	4	-	jumbo_phage	NA	NA	NA	NA	NA
LP_PHAGE_46_12_173123_37339	37339	-0.310746	112	1	6	-	jumbo_phage	NA	NA	NA	NA	NA
PIG_PHAGE_CU_25_19_172220_18089	18089	-0.312699	17	4	6	-	jumbo_phage	NA	NA	NA	NA	NA
F-16_PHAGE_38_16_41313_6773	6773	-0.314296	14	1	2	-	jumbo_phage	NA	NA	NA	NA	NA
R2_PHAGE_CIR_46_26_393881_29557	29557	-0.315131	62	2	1	-	jumbo_phage	NA	NA	NA	NA	NA
SALIVA_PHAGE_34_21_132320_54880	54880	-0.316627	55	1	5	-	jumbo_phage	NA	NA	NA	NA	NA
BML_PHAGE_39_22_50195_45127	45127	-0.316889	34	18	15	-	jumbo_phage	NA	NA	NA	NA	NA
LP_PHAGE_36_12_69353_47137	47137	-0.322201	86	4	12	-	jumbo_phage	NA	NA	NA	NA	NA
SALIVA_PHAGE_CIR_34_48_87431_46507	46507	-0.322488	45	2	5	-	jumbo_phage	NA	NA	NA	NA	NA
NC_013668.3_159795_42689	42689	-0.322803	19	1	3	RNR:349.9	Alloherpesviridae	Cyprinivirus	Anguillid herpesvirus 1	Japanese eel herpesvirus; anguillid herpesvirus 1	AngHV1	500138
QH-7_PHAGE_41_19_281482_20396	20396	-0.323311	23	3	2	-	jumbo_phage	NA	NA	NA	NA	NA
GOV_PHAGE_CIR_57_1_26143_79206	79206	-0.330155	172	6	9	-	jumbo_phage	NA	NA	NA	NA	NA
R2_PHAGE_CIR_48_113_0_69693	69693	-0.331597	91	4	9	-	jumbo_phage	NA	NA	NA	NA	NA
R2_PHAGE_CIR_50_38_28532_87690	87690	-0.334059	87	3	5	-	jumbo_phage	NA	NA	NA	NA	NA
GWC2_PHAGE_CIR_38_18_114079_47579	47579	-0.33823	117	4	7	-	jumbo_phage	NA	NA	NA	NA	NA
R2_PHAGE_CIR_50_38_186990_62632	62632	-0.340037	63	3	3	-	jumbo_phage	NA	NA	NA	NA	NA
NC_008210.1_0_37924	37924	-0.341589	33	0	2	-	Alloherpesviridae	Batrachovirus	Ranid herpesvirus 2	frog virus 4; ranid herpesvirus 2	FV4; RaHV2	Rafferty
ALT_PHAGE_CIR_40_22_119104_70606	70606	-0.345575	59	5	7	-	jumbo_phage	NA	NA	NA	NA	NA
NC_008210.1_98043_24072	24072	-0.345893	19	0	1	-	Alloherpesviridae	Batrachovirus	Ranid herpesvirus 2	frog virus 4; ranid herpesvirus 2	FV4; RaHV2	Rafferty
LP_PHAGE_39_54_309914_42320	42320	-0.345897	76	5	7	-	jumbo_phage	NA	NA	NA	NA	NA
RIF_PHAGE_CIR_34_90_143840_71490	71490	-0.34768	53	8	7	-	jumbo_phage	NA	NA	NA	NA	NA
RIF_PHAGE_CIR_34_145_189392_32062	32062	-0.347767	56	4	4	-	jumbo_phage	NA	NA	NA	NA	NA
NC_048156.1_0_9944	9944	-0.352082	16	0	1	-	Pleolipoviridae	Betapleolipovirus	Betapleolipovirus HRPV12	Halorubrum pleomorphic virus 12	HRPV12	Complete genome
NC_005872.1_0_28337	28337	-0.353069	49	0	2	-	Globuloviridae	Globulovirus	Pyrobaculum spherical virus	Pyrobaculum spherical virus	PSV	Complete genome
CHG_PHAGE_27_52_208102_11178	11178	-0.356245	13	2	2	-	jumbo_phage	NA	NA	NA	NA	NA
ALT_PHAGE_40_9_111056_94105	94105	-0.356694	102	23	31	-	jumbo_phage	NA	NA	NA	NA	NA
MAD1_PHAGE_COMPLETE_CIR-CU-CL-ST_26_25_578932_57431	57431	-0.358635	124	7	11	-	jumbo_phage	NA	NA	NA	NA	NA
F-26_PHAGE_31_64_0_27795	27795	-0.363814	48	0	3	-	jumbo_phage	NA	NA	NA	NA	NA
RIF_PHAGE_CU_29_17_251907_40856	40856	-0.36418	84	3	6	-	jumbo_phage	NA	NA	NA	NA	NA
R2_PHAGE_CIR_46_26_81874_75396	75396	-0.366084	56	5	8	-	jumbo_phage	NA	NA	NA	NA	NA
R2_PHAGE_CIR_50_795_0_47919	47919	-0.367381	54	2	4	-	jumbo_phage	NA	NA	NA	NA	NA
M16_PHAGE_50_27_242166_13893	13893	-0.371142	13	1	3	-	jumbo_phage	NA	NA	NA	NA	NA
NC_008586.1_120978_10226	10226	-0.372571	8	2	4	-	Baculoviridae	Alphabaculovirus	Ectropis obliqua nucleopolyhedrovirus	Ectropis obliqua nucleopolyhedrovirus	EcobNPV	A1
ERM_PHAGE_42_11_0_67736	67736	-0.37265	84	2	8	-	jumbo_phage	NA	NA	NA	NA	NA
SALIVA_PHAGE_CIR_35_58_0_66908	66908	-0.374344	73	6	9	-	jumbo_phage	NA	NA	NA	NA	NA
NC_048158.1_0_9368	9368	-0.375554	15	0	1	-	Pleolipoviridae	Betapleolipovirus	Betapleolipovirus HRPV11	Halorubrum pleomorphic virus 11	HRPV11	Complete genome
GWD1_PHAGE_CIR_38_79_218535_40376	40376	-0.377106	93	2	5	-	jumbo_phage	NA	NA	NA	NA	NA
R2_PHAGE_CIR_48_27_96736_25124	25124	-0.377614	18	0	1	-	jumbo_phage	NA	NA	NA	NA	NA
NC_010155.1_17034_23415	23415	-0.384884	34	1	4	-	Lipothrixviridae	Betalipothrixvirus	Acidianus filamentous virus 3	Acidianus filamentous virus 3	AFV3	Complete genome
BM_PHAGE_CIR_35_55_69947_78956	78956	-0.38511	167	14	18	-	jumbo_phage	NA	NA	NA	NA	NA
NC_008211.1_134449_26533	26533	-0.390233	19	1	2	-	Alloherpesviridae	Batrachovirus	Ranid herpesvirus 1	Lucké tumor herpesvirus; ranid herpesvirus 1	LTHV; RaHV1	McKinnell
F-04_PHAGE_36_18_213561_15898	15898	-0.3957	16	1	1	-	jumbo_phage	NA	NA	NA	NA	NA
M09_PHAGE_37_31_217512_17160	17160	-0.3957	16	1	1	-	jumbo_phage	NA	NA	NA	NA	NA
SP_PHAGE_CIR_38_20_226142_24863	24863	-0.399567	22	7	9	-	jumbo_phage	NA	NA	NA	NA	NA
RIF_PHAGE_35_13_213728_25329	25329	-0.402523	26	6	6	-	jumbo_phage	NA	NA	NA	NA	NA
ERM_PHAGE_38_12_0_34373	34373	-0.404348	105	5	10	-	jumbo_phage	NA	NA	NA	NA	NA
F31_PHAGE_CIR_34_27_238834_11006	11006	-0.405792	14	1	2	-	jumbo_phage	NA	NA	NA	NA	NA
SCN_PHAGE_53_104_182146_15731	15731	-0.40754	15	1	1	-	jumbo_phage	NA	NA	NA	NA	NA
SP_PHAGE_CIR_40_14_84371_34572	34572	-0.409514	51	3	6	-	jumbo_phage	NA	NA	NA	NA	NA
GWE1_PHAGE_CIR_37_418_38385_20735	20735	-0.409733	14	3	5	-	jumbo_phage	NA	NA	NA	NA	NA
BML_PHAGE_CIR_57_14_109257_44245	44245	-0.410815	86	2	4	-	jumbo_phage	NA	NA	NA	NA	NA
NC_010356.1_125933_64099	64099	-0.414439	80	5	9	-	Hytrosaviridae	Glossinavirus	Glossina hytrosavirus	Glossina pallidipes salivary gland hypertrophy virus	GpSGHV	Complete genome
LP_PHAGE_22_14_88395_7568	7568	-0.415867	14	0	1	-	jumbo_phage	NA	NA	NA	NA	NA
SALIVA_PHAGE_CIR_33_32_254317_15333	15333	-0.416136	13	0	1	-	jumbo_phage	NA	NA	NA	NA	NA
NC_008211.1_0_12789	12789	-0.422566	14	0	1	-	Alloherpesviridae	Batrachovirus	Ranid herpesvirus 1	Lucké tumor herpesvirus; ranid herpesvirus 1	LTHV; RaHV1	McKinnell
SR-VP_PHAGE_CIR_63_141_282981_23804	23804	-0.425029	13	1	1	-	jumbo_phage	NA	NA	NA	NA	NA
SR-VP_PHAGE_CIR_63_139_353445_24087	24087	-0.425029	13	1	1	-	jumbo_phage	NA	NA	NA	NA	NA
NC_048157.1_0_9296	9296	-0.426752	13	0	1	-	Pleolipoviridae	Betapleolipovirus	Betapleolipovirus HRPV10	Halorubrum pleomorphic virus 10	HRPV10	Complete genome
NC_043030.1_0_5278	5278	-0.427976	14	0	1	-	Clavaviridae	Clavavirus	Aeropyrum pernix bacilliform virus 1	Aeropyrum pernix bacilliform virus 1	APBV1	Complete genome
TARA_PHAGE_44_1_131804_44299	44299	-0.432441	57	8	11	RNR:132.1	jumbo_phage	NA	NA	NA	NA	NA
NC_010155.1_0_17034	17034	-0.433441	32	2	5	SFII:130.5	Lipothrixviridae	Betalipothrixvirus	Acidianus filamentous virus 3	Acidianus filamentous virus 3	AFV3	Complete genome
R2_PHAGE_CIR_48_27_166910_53003	53003	-0.434061	51	2	5	-	jumbo_phage	NA	NA	NA	NA	NA
NC_010154.1_0_38179	38179	-0.435898	60	3	9	SFII:142.3	Lipothrixviridae	Betalipothrixvirus	Acidianus filamentous virus 8	Acidianus filamentous virus 8	AFV8	Complete genome
LP_PHAGE_52_55_244387_19237	19237	-0.439268	32	6	6	-	jumbo_phage	NA	NA	NA	NA	NA
SALIVA_PHAGE_53_32_222090_10884	10884	-0.439802	17	0	1	-	jumbo_phage	NA	NA	NA	NA	NA
ERM_PHAGE_42_11_67736_91907	91907	-0.440341	95	9	8	-	jumbo_phage	NA	NA	NA	NA	NA
F21_PHAGE_CIR_34_7_137896_29567	29567	-0.440472	46	4	4	-	jumbo_phage	NA	NA	NA	NA	NA
FFC_PHAGE_CIR_38_15_75084_43419	43419	-0.444037	64	4	6	-	jumbo_phage	NA	NA	NA	NA	NA
F-03_PHAGE_30_20_59551_40388	40388	-0.444201	32	1	4	-	jumbo_phage	NA	NA	NA	NA	NA
M04_PHAGE_COMPLETE_CIR-CU-CL_33_59_161441_35295	35295	-0.445157	38	1	5	-	jumbo_phage	NA	NA	NA	NA	NA
NC_019495.1_41489_94031	94031	-0.447188	57	4	7	-	Alloherpesviridae	Cyprinivirus	Cyprinid herpesvirus 2	goldfish hematopoietic necrosis virus; cyprinid herpesvirus 2	CyHV2	ST-J1
BM_PHAGE_48_13_0_92903	92903	-0.449532	103	31	42	PolB:207.0	jumbo_phage	NA	NA	NA	NA	NA
SR-VP_PHAGE_48_20_177045_46521	46521	-0.450059	66	12	19	-	jumbo_phage	NA	NA	NA	NA	NA
M11_PHAGE_CU_31_24_164792_63736	63736	-0.4561	33	0	3	-	jumbo_phage	NA	NA	NA	NA	NA
OS_PHAGE_40_40_98343_79075	79075	-0.457571	131	9	9	-	jumbo_phage	NA	NA	NA	NA	NA
PIG_PHAGE_CU_31_108_0_21092	21092	-0.45922	39	3	6	-	jumbo_phage	NA	NA	NA	NA	NA
BML_PHAGE_CIR_40_15_A_0_48646	48646	-0.459861	72	20	31	SFII:142.1	jumbo_phage	NA	NA	NA	NA	NA
GWB1_PHAGE_COMPLETE_CIR-CU-CL_25_34_381597_15053	15053	-0.460165	39	2	5	-	jumbo_phage	NA	NA	NA	NA	NA
F22_PHAGE_CIR_34_47_0_37108	37108	-0.460315	50	3	8	-	jumbo_phage	NA	NA	NA	NA	NA
SCN_PHAGE_53_104_0_60573	60573	-0.462288	53	4	5	-	jumbo_phage	NA	NA	NA	NA	NA
SALIVA_PHAGE_CIR-CU-GA_30_14_162990_40261	40261	-0.467744	34	0	2	-	jumbo_phage	NA	NA	NA	NA	NA
CG_PHAGE_CIR_35_156_13281_23423	23423	-0.468939	43	3	5	-	jumbo_phage	NA	NA	NA	NA	NA
NC_012783.2_0_11172	11172	-0.470382	15	1	2	-	Herpesviridae	Cytomegalovirus	Cercopithecine betaherpesvirus 5	simian cytomegalovirus; cercopithecine betaherpesvirus 5	SCMV; CeBHV5	2715
MOOSE-W_PHAGE_CIR_22_0_93729_16291	16291	-0.470415	25	5	5	-	jumbo_phage	NA	NA	NA	NA	NA
AOT-PERU_PHAGE_COMPLETE_CIR-CU-CL-ST_331_34_0_89497	89497	-0.47294	149	8	12	-	jumbo_phage	NA	NA	NA	NA	NA
F-05_PHAGE_36_45_24579_64819	64819	-0.473624	65	5	9	-	jumbo_phage	NA	NA	NA	NA	NA
NC_010152.1_0_39577	39577	-0.47447	63	3	10	SFII:137.7	Lipothrixviridae	Betalipothrixvirus	Acidianus filamentous virus 6	Acidianus filamentous virus 6	AFV6	Complete genome
R2_PHAGE_CIR_48_113_139185_49055	49055	-0.474646	50	1	5	-	jumbo_phage	NA	NA	NA	NA	NA
NC_005881.2_143287_38538	38538	-0.475733	29	2	4	-	Malacoherpesviridae	Ostreavirus	Ostreid herpesvirus 1	oyster herpesvirus; ostreid herpesvirus 1	OHV; OsHV1	Complete genome
BML_PHAGE_CIR_47_13_218059_14871	14871	-0.476349	25	5	4	-	jumbo_phage	NA	NA	NA	NA	NA
NC_009884.1_0_31787	31787	-0.477557	51	0	5	-	Lipothrixviridae	Deltalipothrixvirus	Acidianus filamentous virus 2	Acidianus filamentous virus 2	AFV2	Complete genome
BJP_PHAGE_COMPLETE_CIR-CU-CL_29_15_554029_10678	10678	-0.477775	12	1	2	-	jumbo_phage	NA	NA	NA	NA	NA
NC_017090.1_0_9694	9694	-0.478049	15	0	1	-	Pleolipoviridae	Betapleolipovirus	Betapleolipovirus HGPV1	Halogeometricum pleomorphic virus 1	HGPV-1	Complete genome
GWB1_PHAGE_COMPLETE_CIR-CU-CL_25_34_89617_8294	8294	-0.480358	15	1	2	-	jumbo_phage	NA	NA	NA	NA	NA
SR-VP_PHAGE_48_23_B_0_13655	13655	-0.480699	27	2	5	-	jumbo_phage	NA	NA	NA	NA	NA
SR-VP_PHAGE_COMPLETE_CIR-CU-CL_42_23_0_74091	74091	-0.480701	191	9	10	-	jumbo_phage	NA	NA	NA	NA	NA
SALIVA_PHAGE_CIR_35_33_190213_52959	52959	-0.480726	47	4	5	-	jumbo_phage	NA	NA	NA	NA	NA
A9_PHAGE_COMPLETE_CIR-CU-CL_39_1_151703_66241	66241	-0.480911	40	0	3	-	jumbo_phage	NA	NA	NA	NA	NA
F31_PHAGE_CIR_26_47_0_53002	53002	-0.482777	77	6	8	-	jumbo_phage	NA	NA	NA	NA	NA
SR-VP_PHAGE_57_11_99145_57930	57930	-0.485756	51	1	3	-	jumbo_phage	NA	NA	NA	NA	NA
ALT_PHAGE_51_12_212515_43325	43325	-0.491878	97	5	10	SFII:128.4	jumbo_phage	NA	NA	NA	NA	NA
GWB1_PHAGE_CIR_38_192_99252_14579	14579	-0.492872	31	1	4	-	jumbo_phage	NA	NA	NA	NA	NA
ERM_PHAGE_CIR_34_117_291979_13408	13408	-0.49365	16	1	4	-	jumbo_phage	NA	NA	NA	NA	NA
NC_010537.1_0_41172	41172	-0.495141	71	3	11	SFII:141.0	Lipothrixviridae	Betalipothrixvirus	Acidianus filamentous virus 9	Acidianus filamentous virus 9	AFV9	Complete genome
SR-VP_PHAGE_30_18_40064_84450	84450	-0.495722	89	15	19	-	jumbo_phage	NA	NA	NA	NA	NA
SALIVA_PHAGE_CIR_33_32_213121_32685	32685	-0.496875	32	1	4	-	jumbo_phage	NA	NA	NA	NA	NA
SHALE-W_PHAGE_25_0_223608_32330	32330	-0.497067	76	2	5	-	jumbo_phage	NA	NA	NA	NA	NA
R2_PHAGE_46_15_218126_38981	38981	-0.49769	90	5	9	-	jumbo_phage	NA	NA	NA	NA	NA
LP_PHAGE_52_9_167479_16840	16840	-0.498446	34	3	5	-	jumbo_phage	NA	NA	NA	NA	NA
ALT_PHAGE_24_16_0_40982	40982	-0.499861	48	6	10	-	jumbo_phage	NA	NA	NA	NA	NA
NC_048199.1_0_27548	27548	-0.500853	48	2	3	-	Thaspiviridae	Nitmarvirus	Nitmarvirus NSV1	Nitrosopumilus spindle-shaped virus 1	NSV1	NSV1
NC_001813.1_26426_6787	6787	-0.50346	12	0	1	-	Adenoviridae	Atadenovirus	Duck atadenovirus A	duck adenovirus 1	DAdV-1	127
GWF2_PHAGE_CIR_37_22_159928_38438	38438	-0.505634	72	0	5	-	jumbo_phage	NA	NA	NA	NA	NA
SALIVA_PHAGE_CIR-CU-GA_36_42_208641_35351	35351	-0.50822	24	0	2	-	jumbo_phage	NA	NA	NA	NA	NA
SCN_PHAGE_52_48_187176_40265	40265	-0.508572	43	1	3	-	jumbo_phage	NA	NA	NA	NA	NA
LP_PHAGE_CIR_36_41_179901_54440	54440	-0.511306	70	18	20	-	jumbo_phage	NA	NA	NA	NA	NA
R2_PHAGE_CIR_50_795_176211_73732	73732	-0.513589	96	7	11	-	jumbo_phage	NA	NA	NA	NA	NA
ERM_PHAGE_CIR_52_47_157856_69909	69909	-0.515083	98	6	9	-	jumbo_phage	NA	NA	NA	NA	NA
QS-7_PHAGE_COMPLETE_CIR-CU-CL_40_25_373969_13861	13861	-0.522735	30	0	1	-	jumbo_phage	NA	NA	NA	NA	NA
SR-VP_PHAGE_64_16_0_59174	59174	-0.523475	36	4	5	-	jumbo_phage	NA	NA	NA	NA	NA
BML_PHAGE_45_11_242668_54368	54368	-0.525314	68	6	7	-	jumbo_phage	NA	NA	NA	NA	NA
RIF_PHAGE_CIR_34_124_126871_34462	34462	-0.529085	17	0	1	-	jumbo_phage	NA	NA	NA	NA	NA
PIG_PHAGE_COMPLETE_CIR-CU-CL_37_51_27869_75761	75761	-0.529699	53	2	3	-	jumbo_phage	NA	NA	NA	NA	NA
SR-VP_PHAGE_CIR_49_18_308783_49791	49791	-0.531808	68	9	12	-	jumbo_phage	NA	NA	NA	NA	NA
FFC_PHAGE_44_113_225867_45448	45448	-0.533454	89	1	4	-	jumbo_phage	NA	NA	NA	NA	NA
BML_PHAGE_CIR_57_14_179129_27350	27350	-0.535593	34	3	11	-	jumbo_phage	NA	NA	NA	NA	NA
A6_PHAGE_COMPLETE_CIR-CU-CL_34_1_0_51115	51115	-0.536395	70	8	10	-	jumbo_phage	NA	NA	NA	NA	NA
R2_PHAGE_CIR_48_113_256379_10831	10831	-0.536793	15	1	2	-	jumbo_phage	NA	NA	NA	NA	NA
CHG_PHAGE_27_52_154894_10133	10133	-0.538428	7	1	1	-	jumbo_phage	NA	NA	NA	NA	NA
ERM_PHAGE_42_11_175475_43203	43203	-0.539417	41	2	6	-	jumbo_phage	NA	NA	NA	NA	NA
ERM_PHAGE_CIR_75_34_257247_14243	14243	-0.540085	15	5	7	-	jumbo_phage	NA	NA	NA	NA	NA
SR-VP_PHAGE_CIR_49_18_0_65503	65503	-0.541185	90	14	17	-	jumbo_phage	NA	NA	NA	NA	NA
LP_PHAGE_COMPLETE_CIR-CU-CL_32_18_78994_84558	84558	-0.542468	88	20	22	-	jumbo_phage	NA	NA	NA	NA	NA
NC_010671.1_45488_63899	63899	-0.543096	53	5	13	RNR:502.6	Hytrosaviridae	Muscavirus	Musca hytrosavirus	Musca domestica salivary gland hypertrophy virus	MdSGHV	Complete genome
NC_010153.1_0_36895	36895	-0.548838	57	2	9	SFII:130.7	Lipothrixviridae	Betalipothrixvirus	Acidianus filamentous virus 7	Acidianus filamentous virus 7	AFV7	Complete genome
BJP_PHAGE_COMPLETE_CIR-CU-CL-ST_29_18_128057_94003	94003	-0.550837	126	27	33	-	jumbo_phage	NA	NA	NA	NA	NA
SALIVA_PHAGE_50_20_139456_83916	83916	-0.551711	97	1	5	-	jumbo_phage	NA	NA	NA	NA	NA
NC_009452.1_0_23814	23814	-0.552232	45	0	3	-	Ampullaviridae	Ampullavirus	Acidianus bottle-shaped virus	Acidianus bottle-shaped virus	ABV	Complete genome
BML_PHAGE_CIR_47_13_302482_29650	29650	-0.553617	79	10	12	-	jumbo_phage	NA	NA	NA	NA	NA
SR-VP_PHAGE_30_18_154194_56914	56914	-0.55733	113	2	7	-	jumbo_phage	NA	NA	NA	NA	NA
R2_PHAGE_CIR_46_26_0_74392	74392	-0.558193	129	15	27	RNR:182.7,SFII:143.9	jumbo_phage	NA	NA	NA	NA	NA
NC_042347.1_10422_12797	12797	-0.559017	16	0	1	-	Ovaliviridae	Alphaovalivirus	Sulfolobus ellipsoid virus 1	Sulfolobus ellipsoid virus 1 isolate CR_L	SEV1	CR_L
S9_PHAGE_34_1_79571_89272	89272	-0.559662	87	22	25	-	jumbo_phage	NA	NA	NA	NA	NA
PIG_PHAGE_COMPLETE_CIR-CU-CL_37_32_69865_92800	92800	-0.560707	95	4	11	-	jumbo_phage	NA	NA	NA	NA	NA
ERM_PHAGE_CIR_34_117_256594_35385	35385	-0.56281	82	4	6	-	jumbo_phage	NA	NA	NA	NA	NA
GM_PHAGE_38_38_184001_47460	47460	-0.568975	114	6	10	-	jumbo_phage	NA	NA	NA	NA	NA
STOOL_PHAGE_27_12_103631_55564	55564	-0.572509	55	1	6	-	jumbo_phage	NA	NA	NA	NA	NA
LP_PHAGE_COMPLETE_CIR-CU-CL_32_18_210049_98271	98271	-0.573865	148	23	30	-	jumbo_phage	NA	NA	NA	NA	NA
NC_005881.2_77749_65538	65538	-0.582575	54	3	8	-	Malacoherpesviridae	Ostreavirus	Ostreid herpesvirus 1	oyster herpesvirus; ostreid herpesvirus 1	OHV; OsHV1	Complete genome
RIF_PHAGE_CIR_29_13_154401_52010	52010	-0.58428	101	8	18	-	jumbo_phage	NA	NA	NA	NA	NA
SALIVA_PHAGE_CIR_35_33_72559_93326	93326	-0.585082	87	4	9	-	jumbo_phage	NA	NA	NA	NA	NA
MOOSE-W_PHAGE_30_1_25602_32916	32916	-0.587453	33	3	5	-	jumbo_phage	NA	NA	NA	NA	NA
PPR-W_PHAGE_36_0_186248_37250	37250	-0.588478	19	2	4	-	jumbo_phage	NA	NA	NA	NA	NA
NC_010356.1_27414_19340	19340	-0.588695	19	2	4	-	Hytrosaviridae	Glossinavirus	Glossina hytrosavirus	Glossina pallidipes salivary gland hypertrophy virus	GpSGHV	Complete genome
S27_PHAGE_CIR_29_425_178903_52317	52317	-0.590989	108	5	8	-	jumbo_phage	NA	NA	NA	NA	NA
S17_PHAGE_CIR_29_32_96332_58049	58049	-0.593298	58	5	10	-	jumbo_phage	NA	NA	NA	NA	NA
SR-VP_PHAGE_50_14_240542_35202	35202	-0.59907	36	9	15	-	jumbo_phage	NA	NA	NA	NA	NA
NC_016989.1_0_30578	30578	-0.600075	47	0	2	-	Sphaerolipoviridae	Alphasphaerolipovirus	Haloarcula hispanica icosahedral virus 2	Haloarcula hispanica icosahedral virus 2	HhI-2	Complete genome
SALIVA_PHAGE_CIR_35_58_66908_71902	71902	-0.601008	63	7	11	-	jumbo_phage	NA	NA	NA	NA	NA
BML_PHAGE_CIR_31_29_A_108150_51153	51153	-0.602094	47	13	21	-	jumbo_phage	NA	NA	NA	NA	NA
M09_PHAGE_37_31_0_13193	13193	-0.603157	16	3	5	-	jumbo_phage	NA	NA	NA	NA	NA
SP_PHAGE_CIR_37_21_264737_13825	13825	-0.604826	16	2	5	SFII:128.4	jumbo_phage	NA	NA	NA	NA	NA
R2_PHAGE_CIR_49_23_142019_69948	69948	-0.607053	102	4	9	-	jumbo_phage	NA	NA	NA	NA	NA
BJP_PHAGE_COMPLETE_CIR-CU-CL-ST_29_18_318480_32531	32531	-0.610173	54	11	11	-	jumbo_phage	NA	NA	NA	NA	NA
LP_PHAGE_27_44_0_62030	62030	-0.610424	129	10	13	-	jumbo_phage	NA	NA	NA	NA	NA
NC_048160.1_0_16159	16159	-0.610905	27	0	3	-	Pleolipoviridae	Betapleolipovirus	Betapleolipovirus HRPV9	Halorubrum pleomorphic virus 9	HRPV9	Complete genome
RIF_PHAGE_CIR_47_33_20267_56966	56966	-0.613614	126	5	7	-	jumbo_phage	NA	NA	NA	NA	NA
SR-VP_PHAGE_54_15_28178_12731	12731	-0.617163	25	0	2	-	jumbo_phage	NA	NA	NA	NA	NA
BML_PHAGE_CIR_57_32_86699_80610	80610	-0.619273	94	6	8	-	jumbo_phage	NA	NA	NA	NA	NA
FFC_PHAGE_CIR_38_15_141244_72770	72770	-0.619567	77	2	11	-	jumbo_phage	NA	NA	NA	NA	NA
DGJ_PHAGE_43_837_128044_42626	42626	-0.623028	46	18	26	PolB:238.0,SFII:112.3	jumbo_phage	NA	NA	NA	NA	NA
GD_PHAGE_48_10_244414_65142	65142	-0.623806	97	19	17	-	jumbo_phage	NA	NA	NA	NA	NA
NC_013758.1_0_8082	8082	-0.627694	10	0	1	-	Pleolipoviridae	Alphapleolipovirus	Alphapleolipovirus HHPV1	Haloarcula hispanica pleomorphic virus 1	HHPV-1	Complete genome
NC_007217.1_0_30889	30889	-0.631177	48	0	2	-	Sphaerolipoviridae	Alphasphaerolipovirus	Haloarcula hispanica virus SH1	Haloarcula hispanica virus SH1	HhVSH1	Complete genome
BML_PHAGE_COMPLETE_CIR-CU-CL_30_21_210379_37243	37243	-0.63209	79	3	7	-	jumbo_phage	NA	NA	NA	NA	NA
BM_PHAGE_48_13_127503_9047	9047	-0.632893	8	1	3	-	jumbo_phage	NA	NA	NA	NA	NA
FFC_PHAGE_CIR_42_59_0_52375	52375	-0.635066	49	0	4	-	jumbo_phage	NA	NA	NA	NA	NA
LP_PHAGE_CIR_34_34_159586_82028	82028	-0.635142	100	14	20	-	jumbo_phage	NA	NA	NA	NA	NA
F16_PHAGE_34_17_10835_17629	17629	-0.639223	41	1	5	-	jumbo_phage	NA	NA	NA	NA	NA
GWE2_PHAGE_CIR_37_172_223389_20660	20660	-0.639641	47	4	5	-	jumbo_phage	NA	NA	NA	NA	NA
A4_PHAGE_COMPLETE_CIR-CU-CL_34_1_331971_24310	24310	-0.639785	19	2	4	-	jumbo_phage	NA	NA	NA	NA	NA
PIG_PHAGE_CU_31_47_170334_29131	29131	-0.6399	29	4	5	-	jumbo_phage	NA	NA	NA	NA	NA
GD_PHAGE_CIR_35_52_214650_39134	39134	-0.640196	24	2	3	-	jumbo_phage	NA	NA	NA	NA	NA
RIF_PHAGE_CIR_47_33_155029_55545	55545	-0.641815	70	4	10	-	jumbo_phage	NA	NA	NA	NA	NA
LP_PHAGE_52_35_132720_80550	80550	-0.644112	162	10	16	-	jumbo_phage	NA	NA	NA	NA	NA
GOV_PHAGE_CIR_57_1_235767_50167	50167	-0.647013	47	6	8	-	jumbo_phage	NA	NA	NA	NA	NA
GD_PHAGE_CIR_48_40_226732_62324	62324	-0.650636	93	19	17	-	jumbo_phage	NA	NA	NA	NA	NA
M11_PHAGE_COMPLETE_CIR-CU-CL_36_25_0_40390	40390	-0.65088	60	17	21	-	jumbo_phage	NA	NA	NA	NA	NA
ERM_PHAGE_CIR_34_14_51207_19459	19459	-0.654865	41	1	5	-	jumbo_phage	NA	NA	NA	NA	NA
LP_PHAGE_38_17_282111_20503	20503	-0.65548	49	5	7	-	jumbo_phage	NA	NA	NA	NA	NA
SALIVA_PHAGE_CIR_32_22_0_59509	59509	-0.655653	91	8	13	-	jumbo_phage	NA	NA	NA	NA	NA
LP_PHAGE_COMPLETE_CIR-CU-CL_32_25_0_60221	60221	-0.655914	72	8	15	-	jumbo_phage	NA	NA	NA	NA	NA
LP_PHAGE_40_9_54758_33678	33678	-0.656716	47	5	11	-	jumbo_phage	NA	NA	NA	NA	NA
SALIVA_PHAGE_31_10_95795_89371	89371	-0.659532	87	1	7	-	jumbo_phage	NA	NA	NA	NA	NA
BML_PHAGE_47_7_0_23206	23206	-0.662428	62	6	8	-	jumbo_phage	NA	NA	NA	NA	NA
SALIVA_PHAGE_CIR_35_35_187082_12357	12357	-0.662786	14	0	1	-	jumbo_phage	NA	NA	NA	NA	NA
CHG_PHAGE_CIR_31_47_266043_27810	27810	-0.664803	27	3	4	-	jumbo_phage	NA	NA	NA	NA	NA
SALIVA_PHAGE_CIR_35_35_112838_74244	74244	-0.66552	65	7	10	-	jumbo_phage	NA	NA	NA	NA	NA
NC_028379.1_0_86432	86432	-0.666133	62	1	7	-	Herpesviridae	Proboscivirus	Elephantid betaherpesvirus 4	elephantid endotheliotropic herpesvirus 4; elephantid betaherpesvirus 4	EEHV4; ElBHV4	NAP69
R2_PHAGE_CIR_46_26_335271_52198	52198	-0.667162	112	5	11	-	jumbo_phage	NA	NA	NA	NA	NA
BJP_PHAGE_COMPLETE_CIR-CU-CL_29_15_227439_41294	41294	-0.66948	57	8	10	-	jumbo_phage	NA	NA	NA	NA	NA
BML_PHAGE_COMPLETE_CIR-CU-CL_47_17_239070_39792	39792	-0.676431	52	10	16	SFII:123.4	jumbo_phage	NA	NA	NA	NA	NA
F09_PHAGE_CIR_33_145_0_22074	22074	-0.676927	37	2	3	-	jumbo_phage	NA	NA	NA	NA	NA
SR-VP_PHAGE_40_16_67397_7469	7469	-0.678254	19	1	2	-	jumbo_phage	NA	NA	NA	NA	NA
SR-VP_PHAGE_CIR_49_18_133154_22586	22586	-0.679942	25	3	6	-	jumbo_phage	NA	NA	NA	NA	NA
M-05_PHAGE_37_37_0_10464	10464	-0.681748	12	3	4	-	jumbo_phage	NA	NA	NA	NA	NA
F09_PHAGE_CIR_33_145_95259_83423	83423	-0.684767	141	6	14	-	jumbo_phage	NA	NA	NA	NA	NA
BML_PHAGE_CIR_57_32_0_41296	41296	-0.685115	54	6	15	-	jumbo_phage	NA	NA	NA	NA	NA
AOT-PERU_PHAGE_COMPLETE_CIR-CU-CL_183_33_176978_19856	19856	-0.688657	56	0	4	-	jumbo_phage	NA	NA	NA	NA	NA
SALIVA_PHAGE_50_20_72456_67000	67000	-0.690727	86	3	8	-	jumbo_phage	NA	NA	NA	NA	NA
NC_029548.1_8269_9445	9445	-0.692153	18	0	2	-	Tristromaviridae	Alphatristromavirus	Pyrobaculum filamentous virus 1	Pyrobaculum filamentous virus 1	PFV1	1
GD_PHAGE_CIR_48_49_0_23628	23628	-0.692798	24	0	3	-	jumbo_phage	NA	NA	NA	NA	NA
ERM_PHAGE_CIR_47_18_37687_82284	82284	-0.693977	118	7	10	-	jumbo_phage	NA	NA	NA	NA	NA
FFC_PHAGE_CIR_42_59_52375_75582	75582	-0.694126	80	4	9	-	jumbo_phage	NA	NA	NA	NA	NA
PIG_PHAGE_COMPLETE_CIR-CU-CL_36_38_B_34944_64800	64800	-0.694734	51	7	11	-	jumbo_phage	NA	NA	NA	NA	NA
NC_018875.1_26001_6905	6905	-0.697154	8	2	3	-	Baculoviridae	Betabaculovirus	Epinotia aporema granulovirus	Epinotia aporema granulovirus	EpapGV	Complete genome
SP_PHAGE_33_24_0_64754	64754	-0.698452	93	14	20	-	jumbo_phage	NA	NA	NA	NA	NA
NC_008211.1_160982_23716	23716	-0.699644	24	1	3	-	Alloherpesviridae	Batrachovirus	Ranid herpesvirus 1	Lucké tumor herpesvirus; ranid herpesvirus 1	LTHV; RaHV1	McKinnell
SALIVA_PHAGE_CIR-CU-GA_36_42_243992_36224	36224	-0.700191	18	3	4	-	jumbo_phage	NA	NA	NA	NA	NA
GD_PHAGE_CIR_60_59_172004_36339	36339	-0.700464	70	1	5	-	jumbo_phage	NA	NA	NA	NA	NA
R2_PHAGE_CIR_50_795_249943_9286	9286	-0.700925	15	2	2	-	jumbo_phage	NA	NA	NA	NA	NA
SALIVA_PHAGE_31_10_199219_25539	25539	-0.701751	23	1	4	-	jumbo_phage	NA	NA	NA	NA	NA
S9_PHAGE_34_1_0_40114	40114	-0.702199	70	2	4	-	jumbo_phage	NA	NA	NA	NA	NA
R2_PHAGE_47_28_215167_75966	75966	-0.702729	173	9	18	-	jumbo_phage	NA	NA	NA	NA	NA
NC_014099.1_0_16622	16622	-0.703246	32	0	3	-	Turriviridae	Alphaturrivirus	Sulfolobus turreted icosahedral virus 2	Sulfolobus turreted icosahedral virus 2	STIV2	Complete genome
BML_PHAGE_46_119_90768_7392	7392	-0.703307	11	2	4	-	jumbo_phage	NA	NA	NA	NA	NA
SALIVA_PHAGE_CIR_31_15_250791_29492	29492	-0.706241	27	1	3	-	jumbo_phage	NA	NA	NA	NA	NA
GD_PHAGE_48_10_59504_88293	88293	-0.706329	98	29	40	PolB:207.0	jumbo_phage	NA	NA	NA	NA	NA
GD_PHAGE_CIR_48_49_23628_72780	72780	-0.707169	82	24	33	PolB:207.0	jumbo_phage	NA	NA	NA	NA	NA
SR-VP_PHAGE_32_29_0_36664	36664	-0.707414	73	7	10	-	jumbo_phage	NA	NA	NA	NA	NA
NC_005892.1_0_17663	17663	-0.709192	37	0	4	-	Turriviridae	Alphaturrivirus	Sulfolobus turreted icosahedral virus 1	Sulfolobus turreted icosahedral virus 1	STIV1	Complete genome
LP_PHAGE_27_44_215917_36883	36883	-0.711254	51	10	14	RNR:111.6	jumbo_phage	NA	NA	NA	NA	NA
PIG_PHAGE_COMPLETE_CIR-CU-CL_36_38_A_149457_96044	96044	-0.711682	87	13	20	-	jumbo_phage	NA	NA	NA	NA	NA
M01_PHAGE_CU_48_59_531693_29484	29484	-0.712091	32	1	4	-	jumbo_phage	NA	NA	NA	NA	NA
F01_PHAGE_CIR_32_27_166425_33236	33236	-0.714633	42	6	8	-	jumbo_phage	NA	NA	NA	NA	NA
BJP_PHAGE_COMPLETE_CIR-CU-CL-ST_29_18_594289_34013	34013	-0.714896	41	7	10	-	jumbo_phage	NA	NA	NA	NA	NA
CG_PHAGE_CIR_35_156_217796_46358	46358	-0.715169	27	0	3	-	jumbo_phage	NA	NA	NA	NA	NA
SALIVA_PHAGE_CIR_31_11_0_89718	89718	-0.716378	81	9	15	-	jumbo_phage	NA	NA	NA	NA	NA
NC_013668.3_86535_73260	73260	-0.716559	46	7	9	RNR:85.7	Alloherpesviridae	Cyprinivirus	Anguillid herpesvirus 1	Japanese eel herpesvirus; anguillid herpesvirus 1	AngHV1	500138
GR_PHAGE_54_16_B_158613_57763	57763	-0.717428	74	2	10	SFII:109.4	jumbo_phage	NA	NA	NA	NA	NA
F16_PHAGE_CIR_32_22_138884_75365	75365	-0.718682	68	6	14	-	jumbo_phage	NA	NA	NA	NA	NA
LP_PHAGE_29_14_111684_72576	72576	-0.71909	88	10	14	-	jumbo_phage	NA	NA	NA	NA	NA
M-05_PHAGE_29_57_58990_87706	87706	-0.719496	95	4	10	-	jumbo_phage	NA	NA	NA	NA	NA
FFSP_PHAGE_34_11_216541_38716	38716	-0.719735	51	16	22	RNR:114.1	jumbo_phage	NA	NA	NA	NA	NA
LS_PHAGE_46_8_360165_52896	52896	-0.720279	65	12	17	-	jumbo_phage	NA	NA	NA	NA	NA
BM_PHAGE_48_13_181384_93596	93596	-0.721036	105	22	19	-	jumbo_phage	NA	NA	NA	NA	NA
SR-VP_PHAGE_40_16_0_47004	47004	-0.722732	74	11	15	-	jumbo_phage	NA	NA	NA	NA	NA
BML_PHAGE_CIR_35_14_168718_69076	69076	-0.723139	131	20	21	-	jumbo_phage	NA	NA	NA	NA	NA
GD_PHAGE_CIR_48_40_17918_97989	97989	-0.725483	125	43	53	PolB:207.0	jumbo_phage	NA	NA	NA	NA	NA
QS-7_PHAGE_COMPLETE_CIR-CU-CL_40_25_106323_96133	96133	-0.725592	104	19	24	-	jumbo_phage	NA	NA	NA	NA	NA
R2_PHAGE_CIR_43_124_111885_80636	80636	-0.7256	162	16	18	RNR:118.4	jumbo_phage	NA	NA	NA	NA	NA
TARA_PHAGE_44_1_210262_72291	72291	-0.726244	125	4	13	PolB:202.8	jumbo_phage	NA	NA	NA	NA	NA
BJP_PHAGE_COMPLETE_CIR-CU-CL_29_15_578559_56221	56221	-0.728573	119	5	9	-	jumbo_phage	NA	NA	NA	NA	NA
CHG_PHAGE_27_52_0_79282	79282	-0.730447	110	11	19	SFII:129.3	jumbo_phage	NA	NA	NA	NA	NA
H18-TANZANIA_PHAGE_33_33_0_96117	96117	-0.73306	164	4	16	-	jumbo_phage	NA	NA	NA	NA	NA
S26_PHAGE_CU_47_66_145428_46154	46154	-0.736287	36	0	3	-	jumbo_phage	NA	NA	NA	NA	NA
LP_PHAGE_COMPLETE_CIR-CU-CL_31_18_561323_29410	29410	-0.738717	54	5	7	-	jumbo_phage	NA	NA	NA	NA	NA
RIF_PHAGE_29_7_122522_99708	99708	-0.744454	230	11	18	-	jumbo_phage	NA	NA	NA	NA	NA
ALT_PHAGE_CIR_40_9_154888_25617	25617	-0.749679	17	4	7	-	jumbo_phage	NA	NA	NA	NA	NA
BML_PHAGE_CIR_35_18_142951_78332	78332	-0.750877	169	20	19	-	jumbo_phage	NA	NA	NA	NA	NA
GWB1_PHAGE_COMPLETE_CIR-CU-CL_25_34_427883_15095	15095	-0.751279	33	1	3	-	jumbo_phage	NA	NA	NA	NA	NA
NC_020231.1_0_13595	13595	-0.751857	11	0	1	-	Herpesviridae	Caviid betaherpesvirus 2	guinea pig cytomegalovirus; caviid betaherpesvirus 2	GPCMV; CdBHV2	21222	Complete genome
R2_PHAGE_CIR_43_124_91511_20374	20374	-0.755735	39	2	4	-	jumbo_phage	NA	NA	NA	NA	NA
R2_PHAGE_49_14_355783_27236	27236	-0.760308	64	1	4	-	jumbo_phage	NA	NA	NA	NA	NA
F16_PHAGE_34_17_0_10835	10835	-0.761627	10	2	3	-	jumbo_phage	NA	NA	NA	NA	NA
ER_PHAGE_35_11_0_81870	81870	-0.764553	175	5	13	-	jumbo_phage	NA	NA	NA	NA	NA
SR-VP_PHAGE_COMPLETE_CIR-CU-CL_42_23_410660_5051	5051	-0.764676	12	1	2	-	jumbo_phage	NA	NA	NA	NA	NA
BJP_PHAGE_COMPLETE_CIR-CU-CL_29_15_144182_76651	76651	-0.765126	80	11	15	-	jumbo_phage	NA	NA	NA	NA	NA
SR-VP_PHAGE_62_16_146446_83817	83817	-0.767009	102	15	19	-	jumbo_phage	NA	NA	NA	NA	NA
BML_PHAGE_CIR_57_32_41296_45403	45403	-0.767716	90	1	4	-	jumbo_phage	NA	NA	NA	NA	NA
SCN_PHAGE_41_19_206301_53649	53649	-0.768886	118	4	14	-	jumbo_phage	NA	NA	NA	NA	NA
LS_PHAGE_CIR_60_22_0_86258	86258	-0.773194	104	9	20	-	jumbo_phage	NA	NA	NA	NA	NA
MAD1_PHAGE_COMPLETE_CIR-CU-CL-ST_26_25_0_50465	50465	-0.773562	146	3	6	-	jumbo_phage	NA	NA	NA	NA	NA
A9_PHAGE_COMPLETE_CIR-CU-CL_39_1_217944_18992	18992	-0.777506	19	0	2	-	jumbo_phage	NA	NA	NA	NA	NA
NC_003214.2_0_40900	40900	-0.777577	70	2	11	SFII:133.1	Lipothrixviridae	Betalipothrixvirus	Sulfolobus islandicus filamentous virus	Sulfolobus islandicus filamentous virus	SIFV	Complete genome
NC_020231.1_13595_15986	15986	-0.777791	11	0	1	-	Herpesviridae	Caviid betaherpesvirus 2	guinea pig cytomegalovirus; caviid betaherpesvirus 2	GPCMV; CdBHV2	21222	Complete genome
M-09_PHAGE_50_88_0_45685	45685	-0.779717	70	1	6	-	jumbo_phage	NA	NA	NA	NA	NA
RIF_PHAGE_CIR_34_90_0_16770	16770	-0.782258	32	1	3	-	jumbo_phage	NA	NA	NA	NA	NA
SALIVA_PHAGE_CIR_29_15_129988_73929	73929	-0.783152	75	4	9	-	jumbo_phage	NA	NA	NA	NA	NA
SR-VP_PHAGE_CIR_49_18_247768_11885	11885	-0.783751	11	2	3	-	jumbo_phage	NA	NA	NA	NA	NA
F-16_PHAGE_38_16_28820_12493	12493	-0.790874	25	0	2	-	jumbo_phage	NA	NA	NA	NA	NA
SCN_PHAGE_41_19_173524_32777	32777	-0.791168	83	1	7	-	jumbo_phage	NA	NA	NA	NA	NA
S25_PHAGE_CIR_29_217_33984_26213	26213	-0.79294	30	5	6	-	jumbo_phage	NA	NA	NA	NA	NA
NC_011588.1_71385_40092	40092	-0.794271	38	4	6	-	Nudiviridae	Alphanudivirus	Oryctes rhinoceros nudivirus	Oryctes rhinoceros nudivirus	OrNV	Ma07
SALIVA_PHAGE_CIR_35_58_260380_8651	8651	-0.801873	10	0	1	-	jumbo_phage	NA	NA	NA	NA	NA
GR_PHAGE_54_16_A_56422_22999	22999	-0.803519	19	1	3	-	jumbo_phage	NA	NA	NA	NA	NA
SR-VP_PHAGE_38_16_0_91958	91958	-0.80454	169	39	51	-	jumbo_phage	NA	NA	NA	NA	NA
QC4_PHAGE_CIR_51_52_182125_30538	30538	-0.804821	33	0	4	-	jumbo_phage	NA	NA	NA	NA	NA
SALIVA_PHAGE_CIR_33_32_0_97655	97655	-0.806798	101	12	18	-	jumbo_phage	NA	NA	NA	NA	NA
RIF_PHAGE_CIR_29_14_174928_24899	24899	-0.808909	34	2	8	-	jumbo_phage	NA	NA	NA	NA	NA
SR-VP_PHAGE_CIR_63_139_143853_51512	51512	-0.8101	91	4	12	-	jumbo_phage	NA	NA	NA	NA	NA
CG_PHAGE_32_16_34623_68797	68797	-0.813008	82	12	13	-	jumbo_phage	NA	NA	NA	NA	NA
BC_PHAGE_31_62_248102_47937	47937	-0.816548	58	4	6	-	jumbo_phage	NA	NA	NA	NA	NA
NC_007914.1_0_14462	14462	-0.81824	25	0	3	-	Halspiviridae	Salterprovirus	Salterprovirus His1	His1	His1	Complete genome
SALIVA_PHAGE_CIR_31_15_159933_90858	90858	-0.818515	83	11	16	-	jumbo_phage	NA	NA	NA	NA	NA
SALIVA_PHAGE_COMPLETE_CIR-CU-CL-ST_27_31_0_17254	17254	-0.819004	19	1	2	-	jumbo_phage	NA	NA	NA	NA	NA
BJP_PHAGE_COMPLETE_CIR-CU-CL-ST_29_18_15215_32475	32475	-0.820303	43	6	7	-	jumbo_phage	NA	NA	NA	NA	NA
SALIVA_PHAGE_31_10_0_61458	61458	-0.823139	57	5	9	-	jumbo_phage	NA	NA	NA	NA	NA
R2_PHAGE_CIR_48_45_51285_81483	81483	-0.83286	115	5	12	-	jumbo_phage	NA	NA	NA	NA	NA
SALIVA_PHAGE_CIR_35_35_199439_56291	56291	-0.833307	64	3	9	-	jumbo_phage	NA	NA	NA	NA	NA
ALT_PHAGE_39_18_309123_45237	45237	-0.834442	50	8	13	SFII:135.4	jumbo_phage	NA	NA	NA	NA	NA
BML_PHAGE_CIR_57_14_0_79545	79545	-0.835076	80	7	10	-	jumbo_phage	NA	NA	NA	NA	NA
LP_PHAGE_31_15_0_56172	56172	-0.835469	91	9	15	-	jumbo_phage	NA	NA	NA	NA	NA
ER_PHAGE_58_11_0_14412	14412	-0.835836	22	5	9	-	jumbo_phage	NA	NA	NA	NA	NA
LP_PHAGE_22_14_195008_37418	37418	-0.837736	62	7	9	-	jumbo_phage	NA	NA	NA	NA	NA
SP_PHAGE_44_14_A_259154_32461	32461	-0.83834	54	3	6	-	jumbo_phage	NA	NA	NA	NA	NA
R2_PHAGE_CIR_50_38_116222_44296	44296	-0.839311	65	7	11	-	jumbo_phage	NA	NA	NA	NA	NA
R2_PHAGE_CIR_49_23_0_59972	59972	-0.841982	66	5	10	-	jumbo_phage	NA	NA	NA	NA	NA
GD_PHAGE_CIR_54_81_0_42603	42603	-0.842381	101	3	7	-	jumbo_phage	NA	NA	NA	NA	NA
CHG_PHAGE_27_52_79282_9546	9546	-0.842445	17	0	2	-	jumbo_phage	NA	NA	NA	NA	NA
SALIVA_PHAGE_CIR_34_48_0_69901	69901	-0.844292	60	7	12	-	jumbo_phage	NA	NA	NA	NA	NA
ERM_PHAGE_CIR_40_15_153262_29772	29772	-0.847223	36	5	11	RNR:111.4	jumbo_phage	NA	NA	NA	NA	NA
GWB1_PHAGE_COMPLETE_CIR-CU-CL_55_23_0_95763	95763	-0.849036	196	10	20	-	jumbo_phage	NA	NA	NA	NA	NA
BML_PHAGE_CIR_40_12_119704_79943	79943	-0.853127	100	24	43	SFII:142.1	jumbo_phage	NA	NA	NA	NA	NA
LP_PHAGE_COMPLETE_CIR-CU-CL_32_25_82533_85143	85143	-0.855751	88	18	23	-	jumbo_phage	NA	NA	NA	NA	NA
QS-7_PHAGE_COMPLETE_CIR-CU-CL_40_25_229754_48864	48864	-0.856618	50	11	18	-	jumbo_phage	NA	NA	NA	NA	NA
NC_010356.1_76257_49676	49676	-0.856819	33	2	5	PolB:484.8	Hytrosaviridae	Glossinavirus	Glossina hytrosavirus	Glossina pallidipes salivary gland hypertrophy virus	GpSGHV	Complete genome
SALIVA_PHAGE_45_12_86828_81261	81261	-0.857828	96	11	20	-	jumbo_phage	NA	NA	NA	NA	NA
SR-VP_PHAGE_52_310_158918_81546	81546	-0.858238	166	5	17	-	jumbo_phage	NA	NA	NA	NA	NA
SR-VP_PHAGE_50_14_0_92883	92883	-0.860786	209	8	23	-	jumbo_phage	NA	NA	NA	NA	NA
F09_PHAGE_CIR_33_145_22074_33639	33639	-0.862266	59	1	5	-	jumbo_phage	NA	NA	NA	NA	NA
BML_PHAGE_CIR_31_29_A_26236_58571	58571	-0.862912	71	20	18	-	jumbo_phage	NA	NA	NA	NA	NA
A7_PHAGE_COMPLETE_CIR-CU-CL-ST_29_1_218665_48589	48589	-0.863825	48	4	10	-	jumbo_phage	NA	NA	NA	NA	NA
LP_PHAGE_52_35_231968_62388	62388	-0.863872	107	10	16	-	jumbo_phage	NA	NA	NA	NA	NA
GD_PHAGE_CIR_35_52_105768_27593	27593	-0.868248	46	17	18	-	jumbo_phage	NA	NA	NA	NA	NA
BML_PHAGE_COMPLETE_CIR-CU-CL_30_21_171370_39009	39009	-0.868601	89	4	7	-	jumbo_phage	NA	NA	NA	NA	NA
RIF_PHAGE_CIR_29_33_173261_83067	83067	-0.870306	159	10	21	-	jumbo_phage	NA	NA	NA	NA	NA
ER_PHAGE_49_14_267748_17633	17633	-0.876061	42	5	5	-	jumbo_phage	NA	NA	NA	NA	NA
GD_PHAGE_48_49_114522_35287	35287	-0.880347	62	11	12	-	jumbo_phage	NA	NA	NA	NA	NA
GWB1_PHAGE_CIR_42_15_71616_31899	31899	-0.884207	59	8	8	-	jumbo_phage	NA	NA	NA	NA	NA
SALIVA_PHAGE_53_32_232974_57335	57335	-0.885033	60	1	3	-	jumbo_phage	NA	NA	NA	NA	NA
SR-VP_PHAGE_COMPLETE_CIR-CU-CL_42_23_564842_30321	30321	-0.885676	54	4	7	-	jumbo_phage	NA	NA	NA	NA	NA
PIG_PHAGE_CU_25_19_74117_98103	98103	-0.889282	112	13	15	-	jumbo_phage	NA	NA	NA	NA	NA
GWB1_PHAGE_COMPLETE_CIR-CU-CL_25_34_241997_68743	68743	-0.891463	65	14	21	SFII:136.3	jumbo_phage	NA	NA	NA	NA	NA
ERM_PHAGE_CIR_43_43_318352_13796	13796	-0.892781	17	2	4	-	jumbo_phage	NA	NA	NA	NA	NA
RIF_PHAGE_CU_29_17_0_89310	89310	-0.893009	113	34	32	-	jumbo_phage	NA	NA	NA	NA	NA
BML_PHAGE_39_34_151322_47029	47029	-0.89456	48	18	19	-	jumbo_phage	NA	NA	NA	NA	NA
SR-VP_PHAGE_CIR_49_18_259653_49130	49130	-0.896466	59	5	13	-	jumbo_phage	NA	NA	NA	NA	NA
ZODLETONE_PHAGE_CIR_29_75_0_43350	43350	-0.898348	53	1	3	-	jumbo_phage	NA	NA	NA	NA	NA
SCN_PHAGE_53_15_165176_87626	87626	-0.899147	73	5	8	-	jumbo_phage	NA	NA	NA	NA	NA
S17_PHAGE_CIR_29_32_154381_46947	46947	-0.899809	52	1	4	-	jumbo_phage	NA	NA	NA	NA	NA
R2_PHAGE_CIR_48_113_69693_69492	69492	-0.900235	77	7	10	-	jumbo_phage	NA	NA	NA	NA	NA
M01_PHAGE_CIR_33_48_32661_90195	90195	-0.902671	145	12	21	-	jumbo_phage	NA	NA	NA	NA	NA
LP_PHAGE_39_54_232542_77372	77372	-0.90648	189	8	11	-	jumbo_phage	NA	NA	NA	NA	NA
SR-VP_PHAGE_40_16_47004_20393	20393	-0.907013	44	3	5	-	jumbo_phage	NA	NA	NA	NA	NA
LP_PHAGE_52_55_0_30280	30280	-0.907362	48	6	8	-	jumbo_phage	NA	NA	NA	NA	NA
LP_PHAGE_22_14_249481_42519	42519	-0.907918	80	8	10	-	jumbo_phage	NA	NA	NA	NA	NA
SR-VP_PHAGE_62_16_25628_95324	95324	-0.9082	133	6	19	-	jumbo_phage	NA	NA	NA	NA	NA
PIG_PHAGE_COMPLETE_CIR-CU-CL_37_32_0_29070	29070	-0.913803	28	1	2	-	jumbo_phage	NA	NA	NA	NA	NA
NC_009127.1_71268_9087	9087	-0.916919	5	0	1	-	Alloherpesviridae	Cyprinivirus	Cyprinid herpesvirus 3	koi herpesvirus; cyprinid herpesvirus 3	KHV; CyHV3	KHV-U
BML_PHAGE_34_18_201921_39503	39503	-0.921032	28	3	6	-	jumbo_phage	NA	NA	NA	NA	NA
SALIVA_PHAGE_CIR_29_15_34408_95580	95580	-0.921614	91	2	11	-	jumbo_phage	NA	NA	NA	NA	NA
LP_PHAGE_COMPLETE_CIR-CU-CL_32_18_658299_62956	62956	-0.923995	112	14	21	-	jumbo_phage	NA	NA	NA	NA	NA
BML_PHAGE_CIR_40_12_259090_28128	28128	-0.924907	46	6	11	-	jumbo_phage	NA	NA	NA	NA	NA
SR-VP_PHAGE_49_13_17653_83192	83192	-0.929042	154	12	23	-	jumbo_phage	NA	NA	NA	NA	NA
PIG_PHAGE_COMPLETE_CIR-CU-CL_31_57_207931_19172	19172	-0.930426	22	2	5	-	jumbo_phage	NA	NA	NA	NA	NA
NC_034618.1_166124_41790	41790	-0.930515	44	2	7	-	Alloherpesviridae	Batrachovirus	Ranid herpesvirus 3	ranid herpesvirus 3	RaHV3	FO1_2015
M16_PHAGE_50_27_0_68128	68128	-0.931398	107	6	15	-	jumbo_phage	NA	NA	NA	NA	NA
F31_PHAGE_CIR_34_27_22108_65253	65253	-0.932272	85	4	8	-	jumbo_phage	NA	NA	NA	NA	NA
SW-7_PHAGE_46_16_156715_76439	76439	-0.932477	96	12	17	-	jumbo_phage	NA	NA	NA	NA	NA
LP_PHAGE_39_54_0_57692	57692	-0.932591	88	15	22	SFII:143.4	jumbo_phage	NA	NA	NA	NA	NA
SALIVA_PHAGE_34_21_82400_17903	17903	-0.935675	18	1	5	-	jumbo_phage	NA	NA	NA	NA	NA
SALIVA_PHAGE_50_19_0_97973	97973	-0.937152	125	5	9	-	jumbo_phage	NA	NA	NA	NA	NA
SR-VP_PHAGE_54_15_40909_30964	30964	-0.938034	54	4	6	-	jumbo_phage	NA	NA	NA	NA	NA
SR-VP_PHAGE_57_11_157075_26328	26328	-0.941602	23	2	4	-	jumbo_phage	NA	NA	NA	NA	NA
CHG_PHAGE_CIR_31_47_46280_43214	43214	-0.942505	41	3	5	-	jumbo_phage	NA	NA	NA	NA	NA
OS_PHAGE_40_40_177418_48444	48444	-0.94368	125	10	7	-	jumbo_phage	NA	NA	NA	NA	NA
ER_PHAGE_CIR_36_10_0_87295	87295	-0.944439	88	24	33	-	jumbo_phage	NA	NA	NA	NA	NA
LP_PHAGE_22_14_95963_22734	22734	-0.944929	46	1	3	-	jumbo_phage	NA	NA	NA	NA	NA
M05_PHAGE_CIR_32_31_172156_28609	28609	-0.945236	47	0	5	-	jumbo_phage	NA	NA	NA	NA	NA
GD_PHAGE_CIR_35_52_299193_67049	67049	-0.94533	97	11	18	-	jumbo_phage	NA	NA	NA	NA	NA
GD_PHAGE_48_10_309556_52180	52180	-0.945952	90	8	9	-	jumbo_phage	NA	NA	NA	NA	NA
SCN_PHAGE_52_81_123600_73674	73674	-0.947295	78	1	8	-	jumbo_phage	NA	NA	NA	NA	NA
ERM_PHAGE_CIR_39_151_11477_50945	50945	-0.947364	88	9	22	SFII:123.0	jumbo_phage	NA	NA	NA	NA	NA
BML_PHAGE_CIR_31_13_289025_34977	34977	-0.948507	38	10	19	-	jumbo_phage	NA	NA	NA	NA	NA
PPR-W_PHAGE_36_0_117036_69212	69212	-0.948742	60	11	11	-	jumbo_phage	NA	NA	NA	NA	NA
SR-VP_PHAGE_54_15_0_28178	28178	-0.94888	60	2	7	-	jumbo_phage	NA	NA	NA	NA	NA
BML_PHAGE_CIR_35_14_129762_38956	38956	-0.951703	53	7	6	-	jumbo_phage	NA	NA	NA	NA	NA
NC_018874.1_96238_87885	87885	-0.952088	59	3	8	-	Malacoherpesviridae	Aurivirus	Haliotid herpesvirus 1	abalone herpesvirus; haliotid herpesvirus 1	AbHV1; HaHV1	Victoria/AUS/2009
NC_002512.2_201215_28923	28923	-0.95267	33	1	4	-	Herpesviridae	Muromegalovirus	Murid betaherpesvirus 2	rat cytomegalovirus strain Maastricht; murid betaherpesvirus 2	RCMV; MuBHV2	Maastricht
SR-VP_PHAGE_38_25_0_68722	68722	-0.9601	68	12	12	-	jumbo_phage	NA	NA	NA	NA	NA
SR-VP_PHAGE_CIR_63_141_0_96119	96119	-0.963316	159	4	20	-	jumbo_phage	NA	NA	NA	NA	NA
M09_PHAGE_CIR_32_33_227917_33031	33031	-0.964381	31	6	7	-	jumbo_phage	NA	NA	NA	NA	NA
GWB1_PHAGE_CIR_38_192_0_99252	99252	-0.965616	206	18	26	SFII:130.2	jumbo_phage	NA	NA	NA	NA	NA
NC_018874.1_184123_27395	27395	-0.968787	22	2	3	-	Malacoherpesviridae	Aurivirus	Haliotid herpesvirus 1	abalone herpesvirus; haliotid herpesvirus 1	AbHV1; HaHV1	Victoria/AUS/2009
CG_PHAGE_CIR_59_29_250753_69228	69228	-0.973345	116	8	17	-	jumbo_phage	NA	NA	NA	NA	NA
SW-7_PHAGE_46_16_305751_16696	16696	-0.974545	24	4	4	-	jumbo_phage	NA	NA	NA	NA	NA
GD_PHAGE_CIR_54_81_133746_75478	75478	-0.975727	81	4	8	-	jumbo_phage	NA	NA	NA	NA	NA
NC_004156.2_45273_77771	77771	-0.976038	48	2	9	-	Nudiviridae	Betanudivirus	Heliothis zea nudivirus	Helicoverpa zea nudivirus	HzNV-2; HzNV-MS1	2; MS1
LP_PHAGE_38_17_0_76755	76755	-0.976419	86	21	24	-	jumbo_phage	NA	NA	NA	NA	NA
RIF_PHAGE_CIR_29_14_28349_64421	64421	-0.976811	130	9	19	-	jumbo_phage	NA	NA	NA	NA	NA
S20_PHAGE_CIR_29_38_140245_47667	47667	-0.98099	43	8	12	-	jumbo_phage	NA	NA	NA	NA	NA
NC_027016.1_28458_17870	17870	-0.982279	21	4	8	-	Herpesviridae	Cytomegalovirus	Papiine betaherpesvirus 4	chacma baboon cytomegalovirus; papiine betaherpesvirus 4	PaBHV4	OCOM4-52
F09_PHAGE_CIR_32_37_124679_27610	27610	-0.984379	31	2	5	-	jumbo_phage	NA	NA	NA	NA	NA
A12_PHAGE_COMPLETE_CIR-CU-CL_32_1_19311_27802	27802	-0.98758	37	1	4	-	jumbo_phage	NA	NA	NA	NA	NA
GWA1_PHAGE_CIR_38_15_199111_82167	82167	-0.988055	162	17	23	SFII:130.2	jumbo_phage	NA	NA	NA	NA	NA
SALIVA_PHAGE_CIR_35_35_0_52073	52073	-0.990226	57	3	8	-	jumbo_phage	NA	NA	NA	NA	NA
ER_PHAGE_49_29_0_72840	72840	-0.991147	113	19	22	-	jumbo_phage	NA	NA	NA	NA	NA
NC_008210.1_122115_61764	61764	-0.992069	36	3	6	-	Alloherpesviridae	Batrachovirus	Ranid herpesvirus 2	frog virus 4; ranid herpesvirus 2	FV4; RaHV2	Rafferty
F-24_PHAGE_27_21_121274_14672	14672	-0.992201	30	0	4	-	jumbo_phage	NA	NA	NA	NA	NA
DGJ_PHAGE_43_837_48379_79665	79665	-0.994057	65	14	15	-	jumbo_phage	NA	NA	NA	NA	NA
RIVER-W_PHAGE_42_0_347623_35237	35237	-0.994123	65	6	6	-	jumbo_phage	NA	NA	NA	NA	NA
M14_PHAGE_31_35_129747_80733	80733	-0.994446	31	2	7	-	jumbo_phage	NA	NA	NA	NA	NA
CG_PHAGE_32_16_183727_65181	65181	-0.996945	53	13	18	-	jumbo_phage	NA	NA	NA	NA	NA
M01_PHAGE_CU_48_59_599228_35447	35447	-1.0001	43	2	7	-	jumbo_phage	NA	NA	NA	NA	NA
LP_PHAGE_29_14_184260_33250	33250	-1.00041	72	2	5	-	jumbo_phage	NA	NA	NA	NA	NA
F01_PHAGE_CIR_32_27_199661_10825	10825	-1.00186	20	0	2	-	jumbo_phage	NA	NA	NA	NA	NA
BJP_PHAGE_COMPLETE_CIR-CU-CL_29_15_0_19167	19167	-1.00304	45	3	6	-	jumbo_phage	NA	NA	NA	NA	NA
MOOSE-W_PHAGE_37_0_118267_62390	62390	-1.00481	59	3	7	-	jumbo_phage	NA	NA	NA	NA	NA
ALT_PHAGE_51_12_121327_91188	91188	-1.00796	150	8	21	-	jumbo_phage	NA	NA	NA	NA	NA
SCN_PHAGE_53_104_197877_52874	52874	-1.00845	50	1	4	-	jumbo_phage	NA	NA	NA	NA	NA
LP_PHAGE_38_17_302614_60628	60628	-1.0172	126	20	21	-	jumbo_phage	NA	NA	NA	NA	NA
ALT_PHAGE_24_16_120165_38030	38030	-1.0205	97	9	9	-	jumbo_phage	NA	NA	NA	NA	NA
BML_PHAGE_CIR_30_13_207709_51627	51627	-1.02069	66	16	20	-	jumbo_phage	NA	NA	NA	NA	NA
QH-7_PHAGE_41_19_0_60656	60656	-1.02087	90	15	21	-	jumbo_phage	NA	NA	NA	NA	NA
A3_PHAGE_COMPLETE_CIR-CU-CL_34_1_189647_64775	64775	-1.02304	120	4	12	-	jumbo_phage	NA	NA	NA	NA	NA
SR-VP_PHAGE_62_16_120952_25494	25494	-1.02372	33	2	4	-	jumbo_phage	NA	NA	NA	NA	NA
R2_PHAGE_CIR_48_45_156748_79445	79445	-1.02494	97	7	14	-	jumbo_phage	NA	NA	NA	NA	NA
BC_PHAGE_31_62_137248_24099	24099	-1.0252	30	2	6	-	jumbo_phage	NA	NA	NA	NA	NA
OS_PHAGE_40_40_324218_22869	22869	-1.02651	32	3	7	SFII:124.8	jumbo_phage	NA	NA	NA	NA	NA
GOV_PHAGE_CIR_57_1_138278_97489	97489	-1.03163	109	7	16	RNR:160.4	jumbo_phage	NA	NA	NA	NA	NA
GWA1_PHAGE_CIR_38_15_13789_44384	44384	-1.0328	50	7	8	-	jumbo_phage	NA	NA	NA	NA	NA
GWB1_PHAGE_CIR_34_21_52475_38650	38650	-1.03336	49	22	23	-	jumbo_phage	NA	NA	NA	NA	NA
R2_PHAGE_CIR_48_27_255598_12705	12705	-1.03364	20	2	2	-	jumbo_phage	NA	NA	NA	NA	NA
NC_003225.3_193471_66967	66967	-1.03986	30	1	3	-	Nimaviridae	Whispovirus	White spot syndrome virus	white spot syndrome virus	WSSV-CN01	CN01
GD_PHAGE_62_180_49697_77569	77569	-1.03988	150	3	19	-	jumbo_phage	NA	NA	NA	NA	NA
ERM_PHAGE_CIR_39_151_237241_47317	47317	-1.04108	40	10	16	-	jumbo_phage	NA	NA	NA	NA	NA
GD_PHAGE_60_8_164455_52777	52777	-1.04267	82	14	16	-	jumbo_phage	NA	NA	NA	NA	NA
RIF_PHAGE_CIR_29_18_0_60604	60604	-1.04393	123	7	17	-	jumbo_phage	NA	NA	NA	NA	NA
GD_PHAGE_CIR_35_878_322029_28124	28124	-1.04483	47	15	16	-	jumbo_phage	NA	NA	NA	NA	NA
RIF_PHAGE_29_7_222230_59037	59037	-1.04554	139	11	19	-	jumbo_phage	NA	NA	NA	NA	NA
NC_011588.1_27024_44361	44361	-1.04571	47	3	8	-	Nudiviridae	Alphanudivirus	Oryctes rhinoceros nudivirus	Oryctes rhinoceros nudivirus	OrNV	Ma07
PIG_PHAGE_COMPLETE_CIR-CU-CL_37_51_238321_9100	9100	-1.04573	7	0	2	-	jumbo_phage	NA	NA	NA	NA	NA
SW-7_PHAGE_46_16_0_41558	41558	-1.04796	62	9	13	-	jumbo_phage	NA	NA	NA	NA	NA
SP_PHAGE_CIR_41_28_0_36364	36364	-1.05036	57	14	22	-	jumbo_phage	NA	NA	NA	NA	NA
PIG_PHAGE_CU_27_27_76359_77940	77940	-1.05042	99	23	31	-	jumbo_phage	NA	NA	NA	NA	NA
BM_PHAGE_48_13_92903_34600	34600	-1.05263	36	2	5	-	jumbo_phage	NA	NA	NA	NA	NA
LP_PHAGE_52_9_293825_26549	26549	-1.05296	31	3	4	-	jumbo_phage	NA	NA	NA	NA	NA
F-03_PHAGE_30_20_0_59551	59551	-1.05404	69	3	6	-	jumbo_phage	NA	NA	NA	NA	NA
SALIVA_PHAGE_33_36_339883_31520	31520	-1.05654	39	3	6	-	jumbo_phage	NA	NA	NA	NA	NA
RIF_PHAGE_CU_29_17_183193_68714	68714	-1.06236	117	9	19	-	jumbo_phage	NA	NA	NA	NA	NA
ER_PHAGE_CIR_36_10_129612_55972	55972	-1.0682	140	6	10	-	jumbo_phage	NA	NA	NA	NA	NA
SALIVA_PHAGE_33_36_0_48124	48124	-1.07023	65	3	7	-	jumbo_phage	NA	NA	NA	NA	NA
M01_PHAGE_56_67_325445_5531	5531	-1.07108	6	0	1	-	jumbo_phage	NA	NA	NA	NA	NA
SR-VP_PHAGE_50_14_92883_53956	53956	-1.07268	116	7	15	-	jumbo_phage	NA	NA	NA	NA	NA
SALIVA_PHAGE_45_12_168089_70084	70084	-1.07368	55	3	9	-	jumbo_phage	NA	NA	NA	NA	NA
LP_PHAGE_COMPLETE_CIR-CU-CL_32_18_0_78994	78994	-1.07628	91	10	19	-	jumbo_phage	NA	NA	NA	NA	NA
SR-VP_PHAGE_52_310_240464_45675	45675	-1.07805	89	4	9	-	jumbo_phage	NA	NA	NA	NA	NA
ZODLETONE_PHAGE_CIR_29_75_70524_23351	23351	-1.08066	41	4	4	-	jumbo_phage	NA	NA	NA	NA	NA
GWB1_PHAGE_COMPLETE_CIR-CU-CL_55_23_363188_82925	82925	-1.0817	90	15	21	-	jumbo_phage	NA	NA	NA	NA	NA
SR-VP_PHAGE_57_11_267293_16230	16230	-1.08174	27	1	4	-	jumbo_phage	NA	NA	NA	NA	NA
DGJ_PHAGE_43_837_0_48379	48379	-1.0823	90	10	12	-	jumbo_phage	NA	NA	NA	NA	NA
CG_PHAGE_CIR_35_156_162671_21982	21982	-1.08461	30	14	15	-	jumbo_phage	NA	NA	NA	NA	NA
FFC_PHAGE_44_113_90987_26176	26176	-1.08642	24	3	8	-	jumbo_phage	NA	NA	NA	NA	NA
S19_PHAGE_CIR_29_36_0_84929	84929	-1.0865	86	6	11	-	jumbo_phage	NA	NA	NA	NA	NA
M04_PHAGE_COMPLETE_CIR-CU-CL_33_59_98602_62839	62839	-1.08857	66	6	9	-	jumbo_phage	NA	NA	NA	NA	NA
RIF_PHAGE_34_14_78271_90166	90166	-1.08946	68	15	27	SFII:119.0	jumbo_phage	NA	NA	NA	NA	NA
BML_PHAGE_CIR_41_12_64802_5007	5007	-1.09149	8	0	1	-	jumbo_phage	NA	NA	NA	NA	NA
SR-VP_PHAGE_CIR_39_14_0_71344	71344	-1.09291	93	10	20	SFII:131.7	jumbo_phage	NA	NA	NA	NA	NA
SP_PHAGE_CIR_38_20_268812_33502	33502	-1.09558	64	3	11	SFII:125.4	jumbo_phage	NA	NA	NA	NA	NA
R3_PHAGE_CIR_58_19_23447_70621	70621	-1.0976	98	7	15	-	jumbo_phage	NA	NA	NA	NA	NA
ALT_PHAGE_35_11_91531_79111	79111	-1.0981	129	27	40	RNR:487.3,SFII:138.2	jumbo_phage	NA	NA	NA	NA	NA
LP_PHAGE_40_9_0_54758	54758	-1.09883	80	13	25	-	jumbo_phage	NA	NA	NA	NA	NA
BML_PHAGE_CIR_57_14_153502_25627	25627	-1.09916	47	1	3	-	jumbo_phage	NA	NA	NA	NA	NA
CG_PHAGE_CIR_59_29_319981_48884	48884	-1.10044	46	7	9	-	jumbo_phage	NA	NA	NA	NA	NA
F30_PHAGE_CIR_32_75_26133_83528	83528	-1.10109	141	8	15	-	jumbo_phage	NA	NA	NA	NA	NA
PIG_PHAGE_CU_37_17_170668_79657	79657	-1.1012	57	8	15	-	jumbo_phage	NA	NA	NA	NA	NA
AP_PHAGE_CIR_35_225_49219_68365	68365	-1.10305	94	13	20	-	jumbo_phage	NA	NA	NA	NA	NA
RIF_PHAGE_29_7_60231_62291	62291	-1.10874	89	9	20	-	jumbo_phage	NA	NA	NA	NA	NA
SR-VP_PHAGE_52_310_301381_52945	52945	-1.11136	67	13	21	-	jumbo_phage	NA	NA	NA	NA	NA
ALT_PHAGE_CIR_40_9_334003_12697	12697	-1.11295	14	3	3	-	jumbo_phage	NA	NA	NA	NA	NA
RIF_PHAGE_CU_33_10_95888_64197	64197	-1.11336	86	22	33	-	jumbo_phage	NA	NA	NA	NA	NA
F16_PHAGE_34_17_84052_81995	81995	-1.1136	64	1	6	-	jumbo_phage	NA	NA	NA	NA	NA
RIF_PHAGE_CU_29_17_379027_49619	49619	-1.11546	88	12	18	-	jumbo_phage	NA	NA	NA	NA	NA
LP_PHAGE_38_12_0_76145	76145	-1.11607	93	13	29	SFII:126.9	jumbo_phage	NA	NA	NA	NA	NA
A12_PHAGE_COMPLETE_CIR-CU-CL_32_1_0_19311	19311	-1.1176	25	8	10	-	jumbo_phage	NA	NA	NA	NA	NA
SR-VP_PHAGE_CIR_35_26_390151_72016	72016	-1.11807	137	9	17	-	jumbo_phage	NA	NA	NA	NA	NA
GWA1_PHAGE_CIR_42_18_182911_50748	50748	-1.11853	74	6	20	-	jumbo_phage	NA	NA	NA	NA	NA
SR-VP_PHAGE_48_20_223566_77254	77254	-1.12137	125	8	14	RNR:236.9,SFII:123.7	jumbo_phage	NA	NA	NA	NA	NA
GD_PHAGE_CIR_35_52_366242_71530	71530	-1.12165	147	14	24	-	jumbo_phage	NA	NA	NA	NA	NA
F-16_PHAGE_38_16_48086_55288	55288	-1.12237	76	4	6	-	jumbo_phage	NA	NA	NA	NA	NA
RIF_PHAGE_CIR_29_33_152157_21104	21104	-1.12324	35	5	7	-	jumbo_phage	NA	NA	NA	NA	NA
CG_PHAGE_59_93_174717_99353	99353	-1.12643	127	12	20	-	jumbo_phage	NA	NA	NA	NA	NA
S19_PHAGE_CIR_29_36_227058_18534	18534	-1.12705	17	1	2	-	jumbo_phage	NA	NA	NA	NA	NA
RIF_PHAGE_CIR_34_15_0_90339	90339	-1.12855	152	16	25	-	jumbo_phage	NA	NA	NA	NA	NA
LP_PHAGE_29_14_237237_24711	24711	-1.1292	44	5	5	-	jumbo_phage	NA	NA	NA	NA	NA
AOT-USA_PHAGE_CU_74_48_94193_23436	23436	-1.12921	27	1	5	-	jumbo_phage	NA	NA	NA	NA	NA
A4_PHAGE_COMPLETE_CIR-CU-CL_34_1_171620_87119	87119	-1.13103	156	11	23	-	jumbo_phage	NA	NA	NA	NA	NA
BM_PHAGE_CIR_35_55_428573_9199	9199	-1.13359	13	3	6	-	jumbo_phage	NA	NA	NA	NA	NA
BML_PHAGE_CIR_31_30_271605_53441	53441	-1.13475	56	11	22	-	jumbo_phage	NA	NA	NA	NA	NA
CHG_PHAGE_CIR_31_47_181049_40426	40426	-1.13479	64	2	6	-	jumbo_phage	NA	NA	NA	NA	NA
GOV_PHAGE_CIR_57_1_105349_32929	32929	-1.13587	44	7	13	SFII:123.4	jumbo_phage	NA	NA	NA	NA	NA
LP_PHAGE_COMPLETE_CIR-CU-CL_32_18_497026_87160	87160	-1.13958	158	8	17	-	jumbo_phage	NA	NA	NA	NA	NA
OS_PHAGE_40_40_225862_62024	62024	-1.14054	77	12	14	-	jumbo_phage	NA	NA	NA	NA	NA
SCN_PHAGE_53_104_153102_29044	29044	-1.14173	31	0	2	-	jumbo_phage	NA	NA	NA	NA	NA
SCN_PHAGE_52_48_95046_92130	92130	-1.14208	110	5	14	-	jumbo_phage	NA	NA	NA	NA	NA
RIF_PHAGE_CIR_29_14_159293_15635	15635	-1.14214	19	5	9	-	jumbo_phage	NA	NA	NA	NA	NA
SP_PHAGE_CIR_52_25_93375_55013	55013	-1.14215	70	5	11	-	jumbo_phage	NA	NA	NA	NA	NA
NC_034618.1_0_25587	25587	-1.14859	17	0	1	-	Alloherpesviridae	Batrachovirus	Ranid herpesvirus 3	ranid herpesvirus 3	RaHV3	FO1_2015
SR-VP_PHAGE_COMPLETE_CIR-CU-CL_42_23_87002_92770	92770	-1.14918	186	28	46	-	jumbo_phage	NA	NA	NA	NA	NA
ZODLETONE_PHAGE_CIR_29_75_43350_27174	27174	-1.14926	33	1	6	-	jumbo_phage	NA	NA	NA	NA	NA
LP_PHAGE_30_11_190280_38677	38677	-1.14933	78	16	21	-	jumbo_phage	NA	NA	NA	NA	NA
BML_PHAGE_32_10_126437_10514	10514	-1.14979	16	6	7	SFII:106.5	jumbo_phage	NA	NA	NA	NA	NA
ERM_PHAGE_CIR_40_15_183034_71864	71864	-1.15153	121	18	35	SFII:123.0	jumbo_phage	NA	NA	NA	NA	NA
NC_028256.1_0_13769	13769	-1.15648	24	0	3	-	Guttaviridae	Betaguttavirus	Aeropyrum pernix ovoid virus 1	Aeropyrum pernix ovoid virus 1	ApOV1	Complete genome
ERM_PHAGE_38_12_254921_60366	60366	-1.15946	77	14	22	RNR:84.0,SFII:135.4	jumbo_phage	NA	NA	NA	NA	NA
R2_PHAGE_CIR_46_26_283567_51704	51704	-1.16161	105	10	16	-	jumbo_phage	NA	NA	NA	NA	NA
ERM_PHAGE_CIR_52_47_227765_17054	17054	-1.16374	27	1	1	-	jumbo_phage	NA	NA	NA	NA	NA
M01_PHAGE_CU_48_59_634675_15791	15791	-1.16576	16	3	5	-	jumbo_phage	NA	NA	NA	NA	NA
GWF1_PHAGE_CIR_26_9_261482_30618	30618	-1.16638	52	9	11	-	jumbo_phage	NA	NA	NA	NA	NA
LP_PHAGE_COMPLETE_CIR-CU-CL_31_18_238776_78518	78518	-1.16677	108	12	22	-	jumbo_phage	NA	NA	NA	NA	NA
NC_030848.1_0_31314	31314	-1.16783	45	0	3	-	Sphaerolipoviridae	Alphasphaerolipovirus	Haloarcula virus HCIV1	Haloarcula californiae icosahedral virus 1	HcIV1	SS13-6
GD_PHAGE_46_9_175225_62042	62042	-1.17105	96	29	29	-	jumbo_phage	NA	NA	NA	NA	NA
SR-VP_PHAGE_COMPLETE_CIR-CU-CL_42_23_415711_98927	98927	-1.17642	157	22	34	-	jumbo_phage	NA	NA	NA	NA	NA
RIF_PHAGE_CU_29_17_292763_86264	86264	-1.17937	207	12	22	-	jumbo_phage	NA	NA	NA	NA	NA
SALIVA_PHAGE_50_20_0_31985	31985	-1.17993	25	0	3	-	jumbo_phage	NA	NA	NA	NA	NA
F-26_PHAGE_31_64_55238_95399	95399	-1.18029	46	2	10	-	jumbo_phage	NA	NA	NA	NA	NA
F09_PHAGE_CIR_32_37_165776_64994	64994	-1.18273	43	0	3	-	jumbo_phage	NA	NA	NA	NA	NA
M04_PHAGE_COMPLETE_CIR-CU-CL_33_59_31897_66705	66705	-1.18368	72	4	10	-	jumbo_phage	NA	NA	NA	NA	NA
BJP_PHAGE_COMPLETE_CIR-CU-CL_29_15_369279_64035	64035	-1.1842	92	19	26	-	jumbo_phage	NA	NA	NA	NA	NA
SALIVA_PHAGE_CIR_31_15_88262_71671	71671	-1.18925	59	6	9	-	jumbo_phage	NA	NA	NA	NA	NA
RIF_PHAGE_CIR_47_33_309788_28843	28843	-1.18938	59	3	7	-	jumbo_phage	NA	NA	NA	NA	NA
SR-VP_PHAGE_COMPLETE_CIR-CU-CL_42_23_257009_91839	91839	-1.19143	149	22	37	-	jumbo_phage	NA	NA	NA	NA	NA
GOV_PHAGE_CIR_57_1_285934_31816	31816	-1.19183	42	8	8	-	jumbo_phage	NA	NA	NA	NA	NA
ER_PHAGE_49_29_257160_78495	78495	-1.19292	157	6	18	-	jumbo_phage	NA	NA	NA	NA	NA
M05_PHAGE_CIR-CU-GA_31_25_216868_7066	7066	-1.19366	8	1	3	-	jumbo_phage	NA	NA	NA	NA	NA
SCN_PHAGE_53_15_0_17770	17770	-1.19651	16	0	2	-	jumbo_phage	NA	NA	NA	NA	NA
ERM_PHAGE_CIR_34_14_9485_41722	41722	-1.20024	92	4	7	-	jumbo_phage	NA	NA	NA	NA	NA
BJP_PHAGE_COMPLETE_CIR-CU-CL-ST_29_18_387643_74148	74148	-1.20206	163	12	22	-	jumbo_phage	NA	NA	NA	NA	NA
CG_PHAGE_CIR_59_29_179397_9690	9690	-1.2032	21	0	3	-	jumbo_phage	NA	NA	NA	NA	NA
CG_PHAGE_37_32_91656_34648	34648	-1.20322	62	9	12	-	jumbo_phage	NA	NA	NA	NA	NA
SALIVA_PHAGE_CIR-CU-GA_36_42_164811_43830	43830	-1.21094	54	0	3	-	jumbo_phage	NA	NA	NA	NA	NA
LP_PHAGE_CIR_34_34_41762_71444	71444	-1.21402	110	38	36	-	jumbo_phage	NA	NA	NA	NA	NA
LP_PHAGE_52_55_357497_14587	14587	-1.21427	20	1	3	-	jumbo_phage	NA	NA	NA	NA	NA
SALIVA_PHAGE_CIR_35_58_178833_81547	81547	-1.21556	60	2	6	-	jumbo_phage	NA	NA	NA	NA	NA
CG_PHAGE_34_22_0_65082	65082	-1.21827	123	8	17	-	jumbo_phage	NA	NA	NA	NA	NA
LP_PHAGE_27_15_44865_68055	68055	-1.22004	96	26	27	RNR:114.5	jumbo_phage	NA	NA	NA	NA	NA
GWA1_PHAGE_CIR_34_16_55485_90976	90976	-1.22008	159	27	34	-	jumbo_phage	NA	NA	NA	NA	NA
SR-VP_PHAGE_CIR_35_26_297520_92631	92631	-1.22043	194	17	26	-	jumbo_phage	NA	NA	NA	NA	NA
NC_011588.1_0_27024	27024	-1.22417	24	5	6	-	Nudiviridae	Alphanudivirus	Oryctes rhinoceros nudivirus	Oryctes rhinoceros nudivirus	OrNV	Ma07
PIG_PHAGE_CU_31_108_96055_89972	89972	-1.22471	119	10	17	-	jumbo_phage	NA	NA	NA	NA	NA
RIF_PHAGE_CIR_34_145_29841_29975	29975	-1.22496	49	6	14	-	jumbo_phage	NA	NA	NA	NA	NA
SALIVA_PHAGE_33_36_318627_11675	11675	-1.23019	11	2	3	-	jumbo_phage	NA	NA	NA	NA	NA
GWB1_PHAGE_COMPLETE_CIR-CU-CL_55_23_95763_68761	68761	-1.23037	108	7	16	-	jumbo_phage	NA	NA	NA	NA	NA
GD_PHAGE_62_180_0_49697	49697	-1.23104	75	7	15	-	jumbo_phage	NA	NA	NA	NA	NA
R2_PHAGE_CIR_43_124_288399_28307	28307	-1.23245	33	6	11	SFII:129.4	jumbo_phage	NA	NA	NA	NA	NA
GWC1_PHAGE_CIR_42_18_214334_33270	33270	-1.23352	31	5	9	-	jumbo_phage	NA	NA	NA	NA	NA
BJP_PHAGE_COMPLETE_CIR-CU-CL-ST_29_18_298323_20157	20157	-1.2342	33	5	9	-	jumbo_phage	NA	NA	NA	NA	NA
SP_PHAGE_33_24_160574_7075	7075	-1.2359	12	0	1	-	jumbo_phage	NA	NA	NA	NA	NA
BML_PHAGE_45_11_180401_62267	62267	-1.23654	94	5	13	-	jumbo_phage	NA	NA	NA	NA	NA
ERM_PHAGE_CIR_75_34_0_99076	99076	-1.23743	191	19	30	-	jumbo_phage	NA	NA	NA	NA	NA
LS_PHAGE_CIR_60_22_86258_85308	85308	-1.23906	57	8	13	-	jumbo_phage	NA	NA	NA	NA	NA
ALT_PHAGE_24_16_158195_5732	5732	-1.2402	10	3	3	-	jumbo_phage	NA	NA	NA	NA	NA
GWC1_PHAGE_CIR_34_18_115422_65065	65065	-1.24182	66	24	26	-	jumbo_phage	NA	NA	NA	NA	NA
LP_PHAGE_COMPLETE_CIR-CU-CL_31_18_160795_77981	77981	-1.2426	83	8	13	-	jumbo_phage	NA	NA	NA	NA	NA
LP_PHAGE_39_54_352234_26064	26064	-1.24306	61	2	4	-	jumbo_phage	NA	NA	NA	NA	NA
LP_PHAGE_39_54_215308_17234	17234	-1.24441	34	7	8	-	jumbo_phage	NA	NA	NA	NA	NA
ER_PHAGE_49_14_0_95773	95773	-1.24475	172	20	35	-	jumbo_phage	NA	NA	NA	NA	NA
SR-VP_PHAGE_CIR_38_25_140493_72142	72142	-1.24758	102	4	15	-	jumbo_phage	NA	NA	NA	NA	NA
SR-VP_PHAGE_38_15_24647_49297	49297	-1.24935	82	28	35	-	jumbo_phage	NA	NA	NA	NA	NA
FFC_PHAGE_CIR_42_59_127957_51667	51667	-1.24969	48	3	8	-	jumbo_phage	NA	NA	NA	NA	NA
TARA_PHAGE_44_1_0_41391	41391	-1.25161	49	7	6	-	jumbo_phage	NA	NA	NA	NA	NA
SALIVA_PHAGE_COMPLETE_CIR-CU-CL-ST_27_31_98842_90999	90999	-1.25187	82	6	9	-	jumbo_phage	NA	NA	NA	NA	NA
RIVER-W_PHAGE_42_0_40611_32707	32707	-1.2526	65	7	11	-	jumbo_phage	NA	NA	NA	NA	NA
SALIVA_PHAGE_CIR_35_33_0_72559	72559	-1.25306	74	7	13	-	jumbo_phage	NA	NA	NA	NA	NA
SHALE-W_PHAGE_CIR_53_0_192124_39738	39738	-1.25446	45	5	10	-	jumbo_phage	NA	NA	NA	NA	NA
BML_PHAGE_CIR_31_29_B_178134_91925	91925	-1.25454	141	23	29	-	jumbo_phage	NA	NA	NA	NA	NA
SP_PHAGE_CIR_52_25_148388_52197	52197	-1.25464	76	9	11	-	jumbo_phage	NA	NA	NA	NA	NA
R2_PHAGE_CIR_49_23_211967_27835	27835	-1.2568	35	2	4	-	jumbo_phage	NA	NA	NA	NA	NA
NC_005881.2_181825_25614	25614	-1.25739	20	0	5	-	Malacoherpesviridae	Ostreavirus	Ostreid herpesvirus 1	oyster herpesvirus; ostreid herpesvirus 1	OHV; OsHV1	Complete genome
SALIVA_PHAGE_CIR-CU-GA_36_42_102674_62137	62137	-1.25886	84	3	10	-	jumbo_phage	NA	NA	NA	NA	NA
SCN_PHAGE_52_81_90772_32828	32828	-1.26142	48	4	6	-	jumbo_phage	NA	NA	NA	NA	NA
FFC_PHAGE_CIR_38_15_118503_22741	22741	-1.26213	21	0	1	-	jumbo_phage	NA	NA	NA	NA	NA
GD_PHAGE_62_180_299569_9805	9805	-1.26311	9	2	3	-	jumbo_phage	NA	NA	NA	NA	NA
BML_PHAGE_CIR_35_14_0_21117	21117	-1.26512	20	4	4	-	jumbo_phage	NA	NA	NA	NA	NA
F-05_PHAGE_36_45_89398_90115	90115	-1.2668	91	10	14	-	jumbo_phage	NA	NA	NA	NA	NA
BML_PHAGE_32_10_196703_41301	41301	-1.26719	58	7	13	-	jumbo_phage	NA	NA	NA	NA	NA
GD_PHAGE_CIR_48_40_0_17918	17918	-1.26789	18	1	3	-	jumbo_phage	NA	NA	NA	NA	NA
BML_PHAGE_47_7_248077_79208	79208	-1.2696	105	25	33	RNR:109.6,SFII:123.4	jumbo_phage	NA	NA	NA	NA	NA
NC_024696.1_97420_80680	80680	-1.27388	72	1	11	-	Herpesviridae	Proboscivirus	Elephantid betaherpesvirus 5	elephantid endotheliotropic herpesvirus 5; elephantid betaherpesvirus 5	EEHV5; ElBHV5	Vijay
R2_PHAGE_49_14_383019_6431	6431	-1.27547	9	0	1	-	jumbo_phage	NA	NA	NA	NA	NA
SR-VP_PHAGE_48_20_95881_81164	81164	-1.27549	138	15	24	-	jumbo_phage	NA	NA	NA	NA	NA
BML_PHAGE_CIR_36_18_22527_59552	59552	-1.27751	89	14	15	-	jumbo_phage	NA	NA	NA	NA	NA
LP_PHAGE_COMPLETE_CIR-CU-CL_31_18_502365_58958	58958	-1.27766	72	16	22	-	jumbo_phage	NA	NA	NA	NA	NA
ALT_PHAGE_CIR_40_13_88785_89237	89237	-1.2785	98	12	21	-	jumbo_phage	NA	NA	NA	NA	NA
NC_003225.3_260438_48848	48848	-1.27937	30	3	6	-	Nimaviridae	Whispovirus	White spot syndrome virus	white spot syndrome virus	WSSV-CN01	CN01
BML_PHAGE_CIR_31_29_A_159303_82012	82012	-1.27941	101	27	41	PolB:222.1	jumbo_phage	NA	NA	NA	NA	NA
LP_PHAGE_22_14_232426_17055	17055	-1.28	37	3	5	-	jumbo_phage	NA	NA	NA	NA	NA
F21_PHAGE_55_22_0_36299	36299	-1.28044	38	2	8	-	jumbo_phage	NA	NA	NA	NA	NA
PIG_PHAGE_CU_27_27_192746_47937	47937	-1.28331	89	7	12	-	jumbo_phage	NA	NA	NA	NA	NA
RIF_PHAGE_CIR_34_24_143313_7782	7782	-1.28492	7	0	1	-	jumbo_phage	NA	NA	NA	NA	NA
SW-7_PHAGE_46_16_133171_23544	23544	-1.28518	54	2	7	-	jumbo_phage	NA	NA	NA	NA	NA
BJP_PHAGE_COMPLETE_CIR-CU-CL-ST_29_18_351011_36632	36632	-1.2888	65	2	7	-	jumbo_phage	NA	NA	NA	NA	NA
M01_PHAGE_CU_48_59_650466_9561	9561	-1.29053	8	1	2	-	jumbo_phage	NA	NA	NA	NA	NA
LP_PHAGE_36_12_116490_43963	43963	-1.29461	62	10	15	-	jumbo_phage	NA	NA	NA	NA	NA
ER_PHAGE_CIR_36_10_87295_42317	42317	-1.29533	62	6	11	-	jumbo_phage	NA	NA	NA	NA	NA
F31_PHAGE_CIR_34_27_147067_91767	91767	-1.2954	80	7	11	-	jumbo_phage	NA	NA	NA	NA	NA
BML_PHAGE_32_10_92254_34183	34183	-1.29679	40	4	9	-	jumbo_phage	NA	NA	NA	NA	NA
R2_PHAGE_CIR_50_795_47919_75320	75320	-1.29714	69	2	5	-	jumbo_phage	NA	NA	NA	NA	NA
RIF_PHAGE_CIR_29_13_75052_79349	79349	-1.29859	91	20	27	-	jumbo_phage	NA	NA	NA	NA	NA
NC_003225.3_119383_74088	74088	-1.30118	43	1	6	-	Nimaviridae	Whispovirus	White spot syndrome virus	white spot syndrome virus	WSSV-CN01	CN01
BML_PHAGE_COMPLETE_CIR-CU-CL_32_14_112004_51106	51106	-1.30231	66	17	23	PolB:253.1,SFII:109.1	jumbo_phage	NA	NA	NA	NA	NA
SALIVA_PHAGE_CIR_31_11_89718_93466	93466	-1.30669	79	7	11	-	jumbo_phage	NA	NA	NA	NA	NA
R2_PHAGE_46_52_211564_72242	72242	-1.30728	146	9	23	-	jumbo_phage	NA	NA	NA	NA	NA
BML_PHAGE_34_18_241424_82905	82905	-1.31244	104	17	31	-	jumbo_phage	NA	NA	NA	NA	NA
BML_PHAGE_COMPLETE_CIR-CU-CL_30_21_47420_65002	65002	-1.31281	79	10	15	-	jumbo_phage	NA	NA	NA	NA	NA
SR-VP_PHAGE_64_16_59174_60446	60446	-1.31407	64	10	9	-	jumbo_phage	NA	NA	NA	NA	NA
SHALE-W_PHAGE_25_0_180849_42759	42759	-1.31496	88	7	14	-	jumbo_phage	NA	NA	NA	NA	NA
F21_PHAGE_CIR_35_63_9597_83240	83240	-1.31675	104	8	20	-	jumbo_phage	NA	NA	NA	NA	NA
ALT_PHAGE_24_16_177727_7111	7111	-1.31992	4	3	3	-	jumbo_phage	NA	NA	NA	NA	NA
NC_009240.1_0_51928	51928	-1.32047	47	1	8	-	Nudiviridae	Alphanudivirus	Gryllus bimaculatus nudivirus	Gryllus bimaculatus nudivirus	GbNV	Complete genome
GWC1_PHAGE_CIR_38_223_261234_71463	71463	-1.32073	159	8	19	-	jumbo_phage	NA	NA	NA	NA	NA
A5_PHAGE_COMPLETE_CIR-CU-CL_32_1_133528_95751	95751	-1.32128	169	12	21	-	jumbo_phage	NA	NA	NA	NA	NA
SR-VP_PHAGE_32_29_130799_45662	45662	-1.32252	74	24	35	-	jumbo_phage	NA	NA	NA	NA	NA
NC_010356.1_0_27414	27414	-1.32468	19	2	5	-	Hytrosaviridae	Glossinavirus	Glossina hytrosavirus	Glossina pallidipes salivary gland hypertrophy virus	GpSGHV	Complete genome
R2_PHAGE_CIR_46_32_278094_94684	94684	-1.32605	161	13	28	-	jumbo_phage	NA	NA	NA	NA	NA
GWD1_PHAGE_CIR_38_79_258911_73786	73786	-1.3266	108	19	28	SFII:130.2	jumbo_phage	NA	NA	NA	NA	NA
A10_PHAGE_COMPLETE_CIR-CU-CL_30_1_94506_75671	75671	-1.32747	73	14	21	-	jumbo_phage	NA	NA	NA	NA	NA
NC_020998.1_0_28072	28072	-1.32886	43	0	3	-	Sphaerolipoviridae	Alphasphaerolipovirus	Haloarcula hispanica virus PH1	Haloarcula hispanica virus PH1	HhVPH1	1
BML_PHAGE_48_21_94097_24744	24744	-1.33049	35	6	9	SFII:120.8	jumbo_phage	NA	NA	NA	NA	NA
SR-VP_PHAGE_49_13_100845_14564	14564	-1.33558	28	3	6	-	jumbo_phage	NA	NA	NA	NA	NA
NC_033620.1_149265_24596	24596	-1.33887	9	0	2	-	Herpesviridae	Roseolovirus	Murid betaherpesvirus 3	mouse thymic virus; murid betaherpesvirus 3	MTV; MuBHV3	YOK1
A7_PHAGE_COMPLETE_CIR-CU-CL-ST_29_1_138228_80437	80437	-1.33977	80	16	21	-	jumbo_phage	NA	NA	NA	NA	NA
BML_PHAGE_45_11_0_92744	92744	-1.34064	146	14	24	RNR:93.3	jumbo_phage	NA	NA	NA	NA	NA
SR-VP_PHAGE_30_18_211108_70921	70921	-1.34081	154	9	16	-	jumbo_phage	NA	NA	NA	NA	NA
R2_PHAGE_47_28_94884_60832	60832	-1.34289	90	17	22	PolB:206.6	jumbo_phage	NA	NA	NA	NA	NA
SR-VP_PHAGE_CIR_63_139_79521_64332	64332	-1.34351	115	3	17	-	jumbo_phage	NA	NA	NA	NA	NA
GD_PHAGE_CIR_48_40_393102_8279	8279	-1.34459	7	1	2	-	jumbo_phage	NA	NA	NA	NA	NA
SR-VP_PHAGE_CIR_35_26_58052_96779	96779	-1.3461	103	21	31	-	jumbo_phage	NA	NA	NA	NA	NA
AOT-USA_PHAGE_CU_74_48_236610_5300	5300	-1.34761	6	2	2	-	jumbo_phage	NA	NA	NA	NA	NA
R2_PHAGE_CIR_43_124_192521_15336	15336	-1.34957	18	2	6	-	jumbo_phage	NA	NA	NA	NA	NA
BML_PHAGE_47_7_68093_43003	43003	-1.35227	64	15	22	-	jumbo_phage	NA	NA	NA	NA	NA
BML_PHAGE_32_10_136951_48690	48690	-1.35694	55	8	13	PolB:253.1	jumbo_phage	NA	NA	NA	NA	NA
R3_PHAGE_CIR_58_19_0_23447	23447	-1.35696	34	2	5	SFII:126.7	jumbo_phage	NA	NA	NA	NA	NA
M01_PHAGE_CU_48_59_689674_15911	15911	-1.3574	19	4	6	-	jumbo_phage	NA	NA	NA	NA	NA
LP_PHAGE_38_17_218017_64094	64094	-1.35982	89	10	16	-	jumbo_phage	NA	NA	NA	NA	NA
A7_PHAGE_COMPLETE_CIR-CU-CL-ST_29_1_0_69551	69551	-1.36313	68	2	6	-	jumbo_phage	NA	NA	NA	NA	NA
M09_PHAGE_CIR_32_33_0_36169	36169	-1.36335	43	3	6	-	jumbo_phage	NA	NA	NA	NA	NA
DGJ_PHAGE_43_837_257936_52974	52974	-1.3639	119	5	12	-	jumbo_phage	NA	NA	NA	NA	NA
F21_PHAGE_CIR_32_21_95215_47980	47980	-1.36468	65	5	10	-	jumbo_phage	NA	NA	NA	NA	NA
GR_PHAGE_54_16_A_151588_55366	55366	-1.36815	83	6	15	-	jumbo_phage	NA	NA	NA	NA	NA
BJP_PHAGE_COMPLETE_CIR-CU-CL_29_15_351264_18015	18015	-1.3709	21	2	3	-	jumbo_phage	NA	NA	NA	NA	NA
SP_PHAGE_46_14_48139_27002	27002	-1.3746	48	3	9	-	jumbo_phage	NA	NA	NA	NA	NA
BML_PHAGE_CIR_40_15_A_113461_43551	43551	-1.37561	83	10	17	-	jumbo_phage	NA	NA	NA	NA	NA
M09_PHAGE_CIR_32_33_36169_40912	40912	-1.37711	78	2	6	-	jumbo_phage	NA	NA	NA	NA	NA
BJP_PHAGE_COMPLETE_CIR-CU-CL_29_15_497277_56752	56752	-1.37743	97	16	21	-	jumbo_phage	NA	NA	NA	NA	NA
M01_PHAGE_CIR_33_48_0_32661	32661	-1.37758	47	4	5	-	jumbo_phage	NA	NA	NA	NA	NA
NC_042083.1_0_16523	16523	-1.37788	33	0	5	-	Tectiviridae	Gammatectivirus	Gluconobacter virus GC1	Gluconobacter phage GC1	Complete genome
GD_PHAGE_62_180_180022_33974	33974	-1.38426	41	6	13	-	jumbo_phage	NA	NA	NA	NA	NA
R2_PHAGE_CIR_48_27_0_56077	56077	-1.38603	52	5	10	-	jumbo_phage	NA	NA	NA	NA	NA
SCN_PHAGE_52_48_0_95046	95046	-1.38743	96	8	14	-	jumbo_phage	NA	NA	NA	NA	NA
CG_PHAGE_32_16_103420_31454	31454	-1.38924	39	3	7	-	jumbo_phage	NA	NA	NA	NA	NA
GWF1_PHAGE_CIR_37_20_82550_84698	84698	-1.38991	61	1	8	-	jumbo_phage	NA	NA	NA	NA	NA
MOOSE-W_PHAGE_CIR_22_0_61106_32623	32623	-1.39336	69	4	7	-	jumbo_phage	NA	NA	NA	NA	NA
RIF_PHAGE_CIR_47_33_265532_44256	44256	-1.3936	77	9	15	-	jumbo_phage	NA	NA	NA	NA	NA
SALIVA_PHAGE_31_10_74402_21393	21393	-1.39431	21	4	5	-	jumbo_phage	NA	NA	NA	NA	NA
SR-VP_PHAGE_30_18_124514_29680	29680	-1.39509	47	4	10	-	jumbo_phage	NA	NA	NA	NA	NA
SR-VP_PHAGE_CIR_38_25_0_90202	90202	-1.40921	195	18	29	-	jumbo_phage	NA	NA	NA	NA	NA
LP_PHAGE_27_15_112920_20667	20667	-1.40927	26	3	6	-	jumbo_phage	NA	NA	NA	NA	NA
SALIVA_PHAGE_CIR_50_129_185717_12141	12141	-1.41074	12	0	2	-	jumbo_phage	NA	NA	NA	NA	NA
NC_005830.1_0_20869	20869	-1.41096	38	1	7	-	Lipothrixviridae	Gammalipothrixvirus	Acidianus filamentous virus 1	Acidianus filamentous virus 1	AFV1	Complete genome
F21_PHAGE_CIR_32_21_7966_62353	62353	-1.41278	103	5	12	-	jumbo_phage	NA	NA	NA	NA	NA
R2_PHAGE_49_14_264091_86278	86278	-1.41392	146	12	26	-	jumbo_phage	NA	NA	NA	NA	NA
NC_003158.1_0_16341	16341	-1.41724	34	0	4	-	Sphaerolipoviridae	Betasphaerolipovirus	Natrinema virus SNJ1	Natrinema virus SNJ1	NVSNJ1	Complete genome
F-16_PHAGE_38_16_103374_26174	26174	-1.41907	45	2	6	-	jumbo_phage	NA	NA	NA	NA	NA
SALIVA_PHAGE_53_32_112499_41928	41928	-1.42015	46	1	7	-	jumbo_phage	NA	NA	NA	NA	NA
BC_PHAGE_31_62_44516_36275	36275	-1.42082	60	3	10	-	jumbo_phage	NA	NA	NA	NA	NA
SP_PHAGE_CIR_37_21_174880_89857	89857	-1.42125	144	25	39	-	jumbo_phage	NA	NA	NA	NA	NA
GWF1_PHAGE_CIR_26_9_213811_47671	47671	-1.42238	83	8	14	-	jumbo_phage	NA	NA	NA	NA	NA
RIF_PHAGE_CIR_34_124_0_49495	49495	-1.42714	91	9	16	-	jumbo_phage	NA	NA	NA	NA	NA
SHALE-W_PHAGE_CIR_53_0_100198_91926	91926	-1.4289	90	8	16	-	jumbo_phage	NA	NA	NA	NA	NA
ER_PHAGE_58_11_167004_73315	73315	-1.43022	137	7	21	-	jumbo_phage	NA	NA	NA	NA	NA
SR-VP_PHAGE_40_16_372884_53312	53312	-1.43163	84	15	21	-	jumbo_phage	NA	NA	NA	NA	NA
RTP_PHAGE_33_21_14197_64008	64008	-1.43276	82	18	17	-	jumbo_phage	NA	NA	NA	NA	NA
BML_PHAGE_46_119_8946_81822	81822	-1.43614	109	23	34	RNR:109.6,SFII:123.4	jumbo_phage	NA	NA	NA	NA	NA
SR-VP_PHAGE_43_18_133239_63729	63729	-1.43681	102	18	29	-	jumbo_phage	NA	NA	NA	NA	NA
F21_PHAGE_CIR_35_63_92837_81800	81800	-1.43918	59	1	6	-	jumbo_phage	NA	NA	NA	NA	NA
SALIVA_PHAGE_CIR_50_129_165471_20246	20246	-1.44261	27	1	2	-	jumbo_phage	NA	NA	NA	NA	NA
M05_PHAGE_CIR-CU-GA_31_25_76410_44933	44933	-1.44313	18	2	6	-	jumbo_phage	NA	NA	NA	NA	NA
F31_PHAGE_CIR_34_27_0_22108	22108	-1.44885	26	1	4	-	jumbo_phage	NA	NA	NA	NA	NA
M05_PHAGE_CIR_32_31_131222_34869	34869	-1.4536	60	4	10	-	jumbo_phage	NA	NA	NA	NA	NA
NC_011588.1_111477_16138	16138	-1.45362	14	1	3	-	Nudiviridae	Alphanudivirus	Oryctes rhinoceros nudivirus	Oryctes rhinoceros nudivirus	OrNV	Ma07
SR-VP_PHAGE_48_23_A_282926_28621	28621	-1.45372	52	8	11	-	jumbo_phage	NA	NA	NA	NA	NA
RIF_PHAGE_35_13_0_77150	77150	-1.45414	161	13	24	-	jumbo_phage	NA	NA	NA	NA	NA
LP_PHAGE_30_17_75395_94146	94146	-1.4547	134	20	27	-	jumbo_phage	NA	NA	NA	NA	NA
F14_PHAGE_CIR_38_54_214979_72238	72238	-1.45574	65	9	18	-	jumbo_phage	NA	NA	NA	NA	NA
BML_PHAGE_COMPLETE_CIR-CU-CL_47_17_314640_17432	17432	-1.45596	42	3	6	-	jumbo_phage	NA	NA	NA	NA	NA
F-21_PHAGE_50_48_46483_93230	93230	-1.4619	125	5	19	-	jumbo_phage	NA	NA	NA	NA	NA
M14_PHAGE_31_35_210480_52064	52064	-1.46247	66	1	6	-	jumbo_phage	NA	NA	NA	NA	NA
SR-VP_PHAGE_62_16_0_25628	25628	-1.46288	26	1	3	-	jumbo_phage	NA	NA	NA	NA	NA
CG_PHAGE_CIR_59_29_189087_61666	61666	-1.4632	131	5	11	-	jumbo_phage	NA	NA	NA	NA	NA
MOOSE-W_PHAGE_CIR_22_0_0_21644	21644	-1.46345	39	5	7	-	jumbo_phage	NA	NA	NA	NA	NA
SR-VP_PHAGE_40_16_338576_34308	34308	-1.46417	53	12	19	-	jumbo_phage	NA	NA	NA	NA	NA
RIF_PHAGE_34_14_0_78271	78271	-1.46444	109	9	19	-	jumbo_phage	NA	NA	NA	NA	NA
SP_PHAGE_CIR_37_21_150420_24460	24460	-1.46692	41	6	14	-	jumbo_phage	NA	NA	NA	NA	NA
BML_PHAGE_CIR-CU-GA_51_12_131966_64902	64902	-1.46807	107	22	34	-	jumbo_phage	NA	NA	NA	NA	NA
NC_013197.1_0_17036	17036	-1.46902	36	0	5	-	Sphaerolipoviridae	Gammasphaerolipovirus	Thermus virus P23-77	Thermus phage P23-77	TVP23-77	Complete genome
LP_PHAGE_COMPLETE_CIR-CU-CL_32_25_676593_58818	58818	-1.47264	94	10	20	-	jumbo_phage	NA	NA	NA	NA	NA
LP_PHAGE_COMPLETE_CIR-CU-CL_32_25_60221_22312	22312	-1.47303	27	3	5	-	jumbo_phage	NA	NA	NA	NA	NA
GWC1_PHAGE_CIR_42_18_59208_39198	39198	-1.47538	64	11	12	-	jumbo_phage	NA	NA	NA	NA	NA
RIF_PHAGE_CIR_34_124_49495_11415	11415	-1.47721	20	2	5	-	jumbo_phage	NA	NA	NA	NA	NA
M-05_PHAGE_29_57_0_58990	58990	-1.47846	64	10	14	SFII:135.6	jumbo_phage	NA	NA	NA	NA	NA
BML_PHAGE_CIR_42_5_187604_88703	88703	-1.48046	113	18	34	RNR:82.5	jumbo_phage	NA	NA	NA	NA	NA
BJP_PHAGE_COMPLETE_CIR-CU-CL_29_15_97462_22438	22438	-1.48113	28	1	6	-	jumbo_phage	NA	NA	NA	NA	NA
BML_PHAGE_CIR_31_30_74214_55909	55909	-1.48688	83	15	17	-	jumbo_phage	NA	NA	NA	NA	NA
RIF_PHAGE_CIR_34_24_0_74506	74506	-1.48699	129	14	28	-	jumbo_phage	NA	NA	NA	NA	NA
GD_PHAGE_54_55_256787_69769	69769	-1.48886	60	7	13	-	jumbo_phage	NA	NA	NA	NA	NA
GWB1_PHAGE_COMPLETE_CIR-CU-CL_55_23_164524_51044	51044	-1.48904	103	7	14	-	jumbo_phage	NA	NA	NA	NA	NA
LP_PHAGE_COMPLETE_CIR-CU-CL_32_25_500083_59925	59925	-1.49281	119	7	15	-	jumbo_phage	NA	NA	NA	NA	NA
RIF_PHAGE_CIR_47_33_0_20267	20267	-1.49289	51	2	6	-	jumbo_phage	NA	NA	NA	NA	NA
QS-7_PHAGE_COMPLETE_CIR-CU-CL_40_25_402871_61327	61327	-1.50037	107	7	16	-	jumbo_phage	NA	NA	NA	NA	NA
LS_PHAGE_CIR_60_22_370125_66501	66501	-1.50419	77	9	15	-	jumbo_phage	NA	NA	NA	NA	NA
LS_PHAGE_46_8_249125_56610	56610	-1.50459	38	6	12	-	jumbo_phage	NA	NA	NA	NA	NA
NC_003084.1_56991_17462	17462	-1.50481	15	0	1	-	Baculoviridae	Deltabaculovirus	Culex nigripalpus nucleopolyhedrovirus	Culex nigripalpus nucleopolyhedrovirus	CuniNPV	Florida1997
SR-VP_PHAGE_54_15_195835_34631	34631	-1.50583	67	4	8	-	jumbo_phage	NA	NA	NA	NA	NA
GD_PHAGE_CIR_35_878_147712_97768	97768	-1.50952	181	23	40	-	jumbo_phage	NA	NA	NA	NA	NA
F21_PHAGE_55_22_115229_19791	19791	-1.51006	23	1	4	-	jumbo_phage	NA	NA	NA	NA	NA
PIG_PHAGE_COMPLETE_CIR-CU-CL_37_51_0_27869	27869	-1.51218	24	4	6	-	jumbo_phage	NA	NA	NA	NA	NA
SR-VP_PHAGE_40_16_74866_81962	81962	-1.51795	157	15	37	SFII:169.0	jumbo_phage	NA	NA	NA	NA	NA
F22_PHAGE_CIR_34_47_63817_59792	59792	-1.5184	39	1	4	-	jumbo_phage	NA	NA	NA	NA	NA
SR-VP_PHAGE_CIR_63_141_132805_64619	64619	-1.52019	105	9	22	-	jumbo_phage	NA	NA	NA	NA	NA
ER_PHAGE_58_11_105792_48381	48381	-1.5214	101	4	11	-	jumbo_phage	NA	NA	NA	NA	NA
RIF_PHAGE_CU_29_17_480225_19511	19511	-1.52167	23	3	5	-	jumbo_phage	NA	NA	NA	NA	NA
LP_PHAGE_22_14_0_88395	88395	-1.52452	165	15	24	-	jumbo_phage	NA	NA	NA	NA	NA
GD_PHAGE_48_49_193243_26711	26711	-1.52508	59	3	6	-	jumbo_phage	NA	NA	NA	NA	NA
GWE1_PHAGE_CIR_37_418_219178_24871	24871	-1.52651	55	6	9	-	jumbo_phage	NA	NA	NA	NA	NA
CG_PHAGE_34_22_295852_42354	42354	-1.52845	66	19	19	-	jumbo_phage	NA	NA	NA	NA	NA
GD_PHAGE_46_9_237267_37012	37012	-1.52899	72	11	15	-	jumbo_phage	NA	NA	NA	NA	NA
ERM_PHAGE_CIR_43_54_0_38920	38920	-1.532	73	11	19	-	jumbo_phage	NA	NA	NA	NA	NA
F-03_PHAGE_30_20_99939_96754	96754	-1.53344	100	6	14	-	jumbo_phage	NA	NA	NA	NA	NA
SR-VP_PHAGE_40_16_317335_21241	21241	-1.53575	31	14	18	-	jumbo_phage	NA	NA	NA	NA	NA
GWC1_PHAGE_CIR_38_223_0_93590	93590	-1.53633	129	20	31	SFII:130.2	jumbo_phage	NA	NA	NA	NA	NA
NC_047928.1_0_11648	11648	-1.53956	17	0	1	-	Pleolipoviridae	Betapleolipovirus	Betapleolipovirus HHPV3	Haloarcula hispanica pleomorphic virus 3	HHPV3	Complete genome
GD_PHAGE_62_180_309374_40080	40080	-1.54198	30	1	3	-	jumbo_phage	NA	NA	NA	NA	NA
MOOSE-W_PHAGE_30_1_15658_9944	9944	-1.54226	14	2	1	-	jumbo_phage	NA	NA	NA	NA	NA
F16_PHAGE_CIR_32_22_130876_8008	8008	-1.54236	7	1	3	-	jumbo_phage	NA	NA	NA	NA	NA
GWF2_PHAGE_CIR_41_11_250922_54944	54944	-1.54251	94	10	21	-	jumbo_phage	NA	NA	NA	NA	NA
GD_PHAGE_CIR_32_9_198822_15747	15747	-1.54332	16	0	1	-	jumbo_phage	NA	NA	NA	NA	NA
GWD2_PHAGE_CIR_40_276_71521_21617	21617	-1.54406	28	0	6	-	jumbo_phage	NA	NA	NA	NA	NA
ER_PHAGE_58_11_14412_91380	91380	-1.54688	147	15	33	-	jumbo_phage	NA	NA	NA	NA	NA
SR-VP_PHAGE_48_23_B_23271_61899	61899	-1.54742	105	10	21	-	jumbo_phage	NA	NA	NA	NA	NA
F16_PHAGE_CIR_32_22_109233_21643	21643	-1.54899	20	3	6	-	jumbo_phage	NA	NA	NA	NA	NA
F09_PHAGE_CIR_33_145_178682_34826	34826	-1.5494	49	3	6	-	jumbo_phage	NA	NA	NA	NA	NA
GD_PHAGE_48_10_0_59504	59504	-1.54974	87	26	28	-	jumbo_phage	NA	NA	NA	NA	NA
M01_PHAGE_31_130_122224_45368	45368	-1.55096	23	2	7	-	jumbo_phage	NA	NA	NA	NA	NA
BML_PHAGE_48_9_134697_61599	61599	-1.55115	78	13	23	RNR:96.2,SFII:119.9	jumbo_phage	NA	NA	NA	NA	NA
F-24_PHAGE_27_21_52318_10859	10859	-1.55642	15	2	3	-	jumbo_phage	NA	NA	NA	NA	NA
LP_PHAGE_31_18_175608_56695	56695	-1.55874	88	7	14	-	jumbo_phage	NA	NA	NA	NA	NA
RIF_PHAGE_CIR_29_33_94938_48402	48402	-1.55878	64	10	21	PolB:214.3	jumbo_phage	NA	NA	NA	NA	NA
SR-VP_PHAGE_32_29_36664_94135	94135	-1.5613	135	26	38	-	jumbo_phage	NA	NA	NA	NA	NA
PIG_PHAGE_CU_27_28_88221_51119	51119	-1.56299	70	17	24	-	jumbo_phage	NA	NA	NA	NA	NA
BML_PHAGE_CIR_40_15_B_85090_25928	25928	-1.56467	27	8	9	-	jumbo_phage	NA	NA	NA	NA	NA
GWC1_PHAGE_CIR_34_18_61637_36345	36345	-1.56919	40	6	9	-	jumbo_phage	NA	NA	NA	NA	NA
LP_PHAGE_39_54_57692_91064	91064	-1.57051	71	7	15	-	jumbo_phage	NA	NA	NA	NA	NA
F-31_PHAGE_35_42_201253_33514	33514	-1.57204	50	3	5	-	jumbo_phage	NA	NA	NA	NA	NA
GD_PHAGE_60_8_217232_50809	50809	-1.57325	112	15	21	-	jumbo_phage	NA	NA	NA	NA	NA
SCN_PHAGE_53_15_68341_96835	96835	-1.57354	120	9	19	-	jumbo_phage	NA	NA	NA	NA	NA
CG_PHAGE_34_22_81032_77753	77753	-1.57743	63	16	20	SFII:123.8	jumbo_phage	NA	NA	NA	NA	NA
BJP_PHAGE_COMPLETE_CIR-CU-CL-ST_29_18_0_15215	15215	-1.57934	24	2	6	-	jumbo_phage	NA	NA	NA	NA	NA
GD_PHAGE_54_55_0_93615	93615	-1.57994	94	5	13	-	jumbo_phage	NA	NA	NA	NA	NA
SR-VP_PHAGE_49_13_163701_56817	56817	-1.58019	88	17	34	-	jumbo_phage	NA	NA	NA	NA	NA
SCN_PHAGE_52_81_0_90772	90772	-1.58077	93	8	16	-	jumbo_phage	NA	NA	NA	NA	NA
SALIVA_PHAGE_CIR_50_129_72126_93345	93345	-1.58101	115	6	14	-	jumbo_phage	NA	NA	NA	NA	NA
LP_PHAGE_COMPLETE_CIR-CU-CL_31_18_375215_56019	56019	-1.58173	90	11	21	-	jumbo_phage	NA	NA	NA	NA	NA
BML_PHAGE_CIR_47_13_0_51476	51476	-1.58514	74	18	23	RNR:109.6	jumbo_phage	NA	NA	NA	NA	NA
SCN_PHAGE_53_104_60573_92529	92529	-1.5871	119	9	19	-	jumbo_phage	NA	NA	NA	NA	NA
CG_PHAGE_32_16_14919_19704	19704	-1.58944	22	4	6	-	jumbo_phage	NA	NA	NA	NA	NA
BML_PHAGE_CIR_31_13_230651_18756	18756	-1.59021	26	8	10	PolB:222.1	jumbo_phage	NA	NA	NA	NA	NA
NC_003094.2_89602_6824	6824	-1.59121	8	1	3	-	Baculoviridae	Alphabaculovirus	Helicoverpa armigera nucleopolyhedrovirus	Helicoverpa armigera nucleopolyhedrovirus	HearNPV	C1
ALT_PHAGE_24_16_184838_55413	55413	-1.59186	47	15	17	RNR:162.3,RNR:139.8,RNR:99.7	jumbo_phage	NA	NA	NA	NA	NA
SALIVA_PHAGE_CIR-CU-GA_36_42_280216_58709	58709	-1.59497	80	9	11	-	jumbo_phage	NA	NA	NA	NA	NA
SALIVA_PHAGE_COMPLETE_CIR-CU-CL-ST_27_31_189841_46367	46367	-1.59516	42	5	11	-	jumbo_phage	NA	NA	NA	NA	NA
SR-VP_PHAGE_33_10_0_84060	84060	-1.59688	96	16	31	RNR:148.6,SFII:143.4	jumbo_phage	NA	NA	NA	NA	NA
A3_PHAGE_COMPLETE_CIR-CU-CL_34_1_254422_85351	85351	-1.5976	91	13	23	-	jumbo_phage	NA	NA	NA	NA	NA
GR_PHAGE_54_16_B_77463_81150	81150	-1.60152	121	13	21	-	jumbo_phage	NA	NA	NA	NA	NA
SR-VP_PHAGE_CIR_63_139_284028_69417	69417	-1.60421	78	2	5	-	jumbo_phage	NA	NA	NA	NA	NA
QH-7_PHAGE_41_19_78721_29016	29016	-1.60625	47	2	7	-	jumbo_phage	NA	NA	NA	NA	NA
M09_PHAGE_37_31_133083_50190	50190	-1.60673	52	7	12	-	jumbo_phage	NA	NA	NA	NA	NA
GWB1_PHAGE_COMPLETE_CIR-CU-CL_25_34_97911_95104	95104	-1.60733	129	35	45	-	jumbo_phage	NA	NA	NA	NA	NA
CHG_PHAGE_CIR_31_47_89494_91555	91555	-1.60984	117	11	23	-	jumbo_phage	NA	NA	NA	NA	NA
OS_PHAGE_40_40_0_91550	91550	-1.61087	142	11	25	-	jumbo_phage	NA	NA	NA	NA	NA
A8_PHAGE_COMPLETE_CIR-CU-CL_27_1_16697_53524	53524	-1.61117	61	7	12	-	jumbo_phage	NA	NA	NA	NA	NA
R2_PHAGE_CIR_48_45_0_51285	51285	-1.61159	60	5	10	SFII:132.3	jumbo_phage	NA	NA	NA	NA	NA
SP_PHAGE_CIR_37_21_278562_26579	26579	-1.61191	28	6	7	-	jumbo_phage	NA	NA	NA	NA	NA
BML_PHAGE_CIR_30_13_111658_96051	96051	-1.61204	79	15	20	RNR:331.3	jumbo_phage	NA	NA	NA	NA	NA
SR-VP_PHAGE_49_13_115409_48292	48292	-1.61214	65	11	23	-	jumbo_phage	NA	NA	NA	NA	NA
BML_PHAGE_37_14_198418_76780	76780	-1.61235	152	20	33	RNR:81.5	jumbo_phage	NA	NA	NA	NA	NA
GD_PHAGE_60_8_22045_39831	39831	-1.6127	45	2	8	-	jumbo_phage	NA	NA	NA	NA	NA
ERM_PHAGE_CIR_40_15_61697_52645	52645	-1.61375	46	11	18	-	jumbo_phage	NA	NA	NA	NA	NA
GWA1_PHAGE_CIR_42_18_289973_27723	27723	-1.62307	17	1	2	-	jumbo_phage	NA	NA	NA	NA	NA
SP_PHAGE_33_24_64754_95820	95820	-1.62545	97	19	28	-	jumbo_phage	NA	NA	NA	NA	NA
ER_PHAGE_58_11_304590_84070	84070	-1.62617	84	4	12	-	jumbo_phage	NA	NA	NA	NA	NA
CG_PHAGE_59_93_274070_81666	81666	-1.62786	166	8	21	-	jumbo_phage	NA	NA	NA	NA	NA
AOT-PERU_PHAGE_COMPLETE_CIR-CU-CL-ST_331_34_89497_93430	93430	-1.63515	154	10	26	-	jumbo_phage	NA	NA	NA	NA	NA
S19_PHAGE_CIR_29_36_98077_65166	65166	-1.63606	75	7	16	-	jumbo_phage	NA	NA	NA	NA	NA
PIG_PHAGE_COMPLETE_CIR-CU-CL_36_38_A_0_91391	91391	-1.63633	130	7	16	-	jumbo_phage	NA	NA	NA	NA	NA
S17_PHAGE_CIR_29_32_208481_25506	25506	-1.63829	24	3	4	-	jumbo_phage	NA	NA	NA	NA	NA
BJP_PHAGE_COMPLETE_CIR-CU-CL_29_15_19167_36849	36849	-1.64196	73	7	16	-	jumbo_phage	NA	NA	NA	NA	NA
ERM_PHAGE_CIR_40_28_77699_23224	23224	-1.64253	34	6	14	-	jumbo_phage	NA	NA	NA	NA	NA
F-05_PHAGE_36_45_200117_42145	42145	-1.64296	31	0	2	-	jumbo_phage	NA	NA	NA	NA	NA
LP_PHAGE_52_9_270465_23360	23360	-1.64318	32	5	6	-	jumbo_phage	NA	NA	NA	NA	NA
M-09_PHAGE_50_88_204958_7388	7388	-1.64991	11	1	4	-	jumbo_phage	NA	NA	NA	NA	NA
SALIVA_PHAGE_CIR_34_48_133938_65243	65243	-1.65198	47	2	5	-	jumbo_phage	NA	NA	NA	NA	NA
GWA1_PHAGE_CIR_38_15_147084_52027	52027	-1.65402	117	8	17	-	jumbo_phage	NA	NA	NA	NA	NA
ERM_PHAGE_CIR_75_34_99076_73615	73615	-1.65566	74	17	29	-	jumbo_phage	NA	NA	NA	NA	NA
F31_PHAGE_CIR_26_47_53002_48713	48713	-1.65697	58	9	10	-	jumbo_phage	NA	NA	NA	NA	NA
CG_PHAGE_59_93_0_53210	53210	-1.65771	117	3	15	-	jumbo_phage	NA	NA	NA	NA	NA
GD_PHAGE_60_8_61876_64955	64955	-1.65812	47	15	22	-	jumbo_phage	NA	NA	NA	NA	NA
ER_PHAGE_CIR_36_10_185584_27609	27609	-1.66619	65	9	15	-	jumbo_phage	NA	NA	NA	NA	NA
M11_PHAGE_COMPLETE_CIR-CU-CL_36_25_72762_24722	24722	-1.66712	23	1	3	-	jumbo_phage	NA	NA	NA	NA	NA
SR-VP_PHAGE_COMPLETE_CIR-CU-CL_42_23_348848_61812	61812	-1.66747	85	16	32	-	jumbo_phage	NA	NA	NA	NA	NA
R2_PHAGE_CIR_46_26_221221_40106	40106	-1.66842	60	23	26	-	jumbo_phage	NA	NA	NA	NA	NA
MOOSE-W_PHAGE_37_0_180657_48469	48469	-1.6687	51	4	10	-	jumbo_phage	NA	NA	NA	NA	NA
BML_PHAGE_COMPLETE_CIR-CU-CL_47_17_278862_35778	35778	-1.67227	50	13	15	RNR:109.6	jumbo_phage	NA	NA	NA	NA	NA
CG_PHAGE_37_32_16258_40123	40123	-1.67244	52	15	20	PolB:244.3	jumbo_phage	NA	NA	NA	NA	NA
GWB1_PHAGE_COMPLETE_CIR-CU-CL_25_34_82577_7040	7040	-1.67989	13	1	1	-	jumbo_phage	NA	NA	NA	NA	NA
BML_PHAGE_48_38_86943_89533	89533	-1.68112	103	20	30	SFII:119.9	jumbo_phage	NA	NA	NA	NA	NA
LP_PHAGE_22_14_137944_57064	57064	-1.68163	93	7	18	-	jumbo_phage	NA	NA	NA	NA	NA
M-05_PHAGE_37_37_201185_30205	30205	-1.68184	27	4	4	-	jumbo_phage	NA	NA	NA	NA	NA
ERM_PHAGE_CIR_49_20_0_77481	77481	-1.68564	94	11	23	RNR:141.3	jumbo_phage	NA	NA	NA	NA	NA
LP_PHAGE_52_55_263624_93873	93873	-1.68934	114	6	20	-	jumbo_phage	NA	NA	NA	NA	NA
GD_PHAGE_CIR_48_49_96408_88437	88437	-1.69149	125	36	47	-	jumbo_phage	NA	NA	NA	NA	NA
NC_004156.2_202625_28996	28996	-1.69471	14	2	5	-	Nudiviridae	Betanudivirus	Heliothis zea nudivirus	Helicoverpa zea nudivirus	HzNV-2; HzNV-MS1	2; MS1
S19_PHAGE_CIR_29_36_163243_63815	63815	-1.69492	56	12	18	-	jumbo_phage	NA	NA	NA	NA	NA
GWE2_PHAGE_CIR_37_172_69304_73634	73634	-1.69558	50	1	8	-	jumbo_phage	NA	NA	NA	NA	NA
RIF_PHAGE_CIR_34_90_113514_30326	30326	-1.69762	21	1	3	-	jumbo_phage	NA	NA	NA	NA	NA
FFSP_PHAGE_34_11_92680_54196	54196	-1.6997	110	13	21	-	jumbo_phage	NA	NA	NA	NA	NA
M16_PHAGE_50_27_151389_81868	81868	-1.70029	112	4	17	-	jumbo_phage	NA	NA	NA	NA	NA
GWD1_PHAGE_CIR_38_79_70109_24632	24632	-1.70069	30	2	4	-	jumbo_phage	NA	NA	NA	NA	NA
BML_PHAGE_COMPLETE_CIR-CU-CL_32_14_163110_75258	75258	-1.7083	101	9	23	-	jumbo_phage	NA	NA	NA	NA	NA
PIG_PHAGE_CU_27_27_154299_21742	21742	-1.71049	29	5	10	-	jumbo_phage	NA	NA	NA	NA	NA
GWB1_PHAGE_CIR_42_15_277809_39887	39887	-1.71054	25	5	4	-	jumbo_phage	NA	NA	NA	NA	NA
ALT_PHAGE_CIR_40_22_189710_33483	33483	-1.71134	34	5	8	-	jumbo_phage	NA	NA	NA	NA	NA
SP_PHAGE_CIR_38_20_302314_29330	29330	-1.71185	51	7	14	RNR:119.2	jumbo_phage	NA	NA	NA	NA	NA
LP_PHAGE_41_26_214995_25716	25716	-1.71311	26	4	7	-	jumbo_phage	NA	NA	NA	NA	NA
GD_PHAGE_CIR_48_49_184845_96272	96272	-1.71619	155	19	22	-	jumbo_phage	NA	NA	NA	NA	NA
BM_PHAGE_CIR_35_55_0_69947	69947	-1.71724	129	16	30	-	jumbo_phage	NA	NA	NA	NA	NA
AP_PHAGE_CIR_35_225_0_49219	49219	-1.71783	32	6	9	-	jumbo_phage	NA	NA	NA	NA	NA
MOOSE-W_PHAGE_30_1_336182_81904	81904	-1.7183	118	9	20	-	jumbo_phage	NA	NA	NA	NA	NA
F27_PHAGE_COMPLETE_CIR-CU-CL-RE_31_45_61137_45110	45110	-1.7188	20	1	6	-	jumbo_phage	NA	NA	NA	NA	NA
BML_PHAGE_48_21_30600_63497	63497	-1.7222	100	26	41	RNR:108.3	jumbo_phage	NA	NA	NA	NA	NA
RIF_PHAGE_CIR_29_14_0_28349	28349	-1.7231	36	1	3	-	jumbo_phage	NA	NA	NA	NA	NA
GD_PHAGE_54_55_173726_83061	83061	-1.72602	164	11	24	-	jumbo_phage	NA	NA	NA	NA	NA
ERM_PHAGE_CIR_49_20_157619_51508	51508	-1.72613	57	4	12	-	jumbo_phage	NA	NA	NA	NA	NA
GD_PHAGE_CIR_35_52_253784_45409	45409	-1.72946	43	14	18	SFII:142.1	jumbo_phage	NA	NA	NA	NA	NA
BML_PHAGE_CIR_31_29_A_0_26236	26236	-1.73029	53	3	7	-	jumbo_phage	NA	NA	NA	NA	NA
GWF2_PHAGE_CIR_41_11_7746_71976	71976	-1.7303	109	13	21	-	jumbo_phage	NA	NA	NA	NA	NA
ERM_PHAGE_CIR_34_14_80212_95916	95916	-1.73066	96	19	33	-	jumbo_phage	NA	NA	NA	NA	NA
SR-VP_PHAGE_32_29_351628_23230	23230	-1.73127	47	7	12	-	jumbo_phage	NA	NA	NA	NA	NA
BML_PHAGE_CIR_31_13_0_71876	71876	-1.73516	61	15	21	-	jumbo_phage	NA	NA	NA	NA	NA
LP_PHAGE_38_17_188575_29442	29442	-1.73893	32	2	9	-	jumbo_phage	NA	NA	NA	NA	NA
LP_PHAGE_30_17_183668_88392	88392	-1.74305	176	14	23	-	jumbo_phage	NA	NA	NA	NA	NA
BM_PHAGE_48_13_363294_38071	38071	-1.74399	56	16	19	-	jumbo_phage	NA	NA	NA	NA	NA
SR-VP_PHAGE_50_14_174641_65901	65901	-1.74458	111	14	32	-	jumbo_phage	NA	NA	NA	NA	NA
GWF2_PHAGE_CIR_41_11_164892_86030	86030	-1.74485	133	3	18	-	jumbo_phage	NA	NA	NA	NA	NA
NC_001650.2_144059_23057	23057	-1.74737	14	4	6	-	Herpesviridae	Percavirus	Equid gammaherpesvirus 2	equine herpesvirus 2; equid gammaherpesvirus 2	EHV2; EqGHV2	86/67
S20_PHAGE_CIR_29_38_187912_63349	63349	-1.74769	63	8	15	-	jumbo_phage	NA	NA	NA	NA	NA
ALT_PHAGE_24_16_240251_33876	33876	-1.74844	31	3	6	-	jumbo_phage	NA	NA	NA	NA	NA
SR-VP_PHAGE_33_19_0_80723	80723	-1.74928	121	35	45	-	jumbo_phage	NA	NA	NA	NA	NA
SR-VP_PHAGE_64_16_155163_69820	69820	-1.75032	78	9	17	RNR:266.6	jumbo_phage	NA	NA	NA	NA	NA
GM_PHAGE_38_38_231461_29802	29802	-1.75071	71	2	10	-	jumbo_phage	NA	NA	NA	NA	NA
SHALE-W_PHAGE_25_0_0_99225	99225	-1.75223	118	18	34	-	jumbo_phage	NA	NA	NA	NA	NA
SALIVA_PHAGE_34_21_0_82400	82400	-1.7535	76	6	15	-	jumbo_phage	NA	NA	NA	NA	NA
BML_PHAGE_37_14_172784_25634	25634	-1.7566	74	4	7	-	jumbo_phage	NA	NA	NA	NA	NA
GD_PHAGE_CIR_48_49_281117_84916	84916	-1.75737	85	23	23	-	jumbo_phage	NA	NA	NA	NA	NA
ALT_PHAGE_51_12_55158_66169	66169	-1.75842	102	10	16	PolB:212.8	jumbo_phage	NA	NA	NA	NA	NA
S17_PHAGE_CIR_29_32_233987_30174	30174	-1.76301	29	2	5	-	jumbo_phage	NA	NA	NA	NA	NA
PIG_PHAGE_CU_37_17_98336_72332	72332	-1.76803	58	1	6	-	jumbo_phage	NA	NA	NA	NA	NA
F-24_PHAGE_27_21_229433_50192	50192	-1.77094	48	9	10	-	jumbo_phage	NA	NA	NA	NA	NA
MAD1_PHAGE_COMPLETE_CIR-CU-CL-ST_26_25_466393_76102	76102	-1.77196	74	10	20	SFII:103.6	jumbo_phage	NA	NA	NA	NA	NA
BML_PHAGE_COMPLETE_CIR-CU-CL_47_17_0_76711	76711	-1.77449	111	22	33	-	jumbo_phage	NA	NA	NA	NA	NA
F31_PHAGE_39_18_115922_84387	84387	-1.7746	72	8	16	-	jumbo_phage	NA	NA	NA	NA	NA
NC_000867.1_0_10079	10079	-1.77632	19	0	3	-	Corticoviridae	Corticovirus	Pseudoalteromonas virus PM2	Pseudoalteromonas phage PM2	PM2	Complete genome
R2_PHAGE_CIR_43_124_0_91511	91511	-1.77789	172	24	32	-	jumbo_phage	NA	NA	NA	NA	NA
SR-VP_PHAGE_CIR_35_26_255725_41795	41795	-1.77993	78	14	17	-	jumbo_phage	NA	NA	NA	NA	NA
LP_PHAGE_30_11_64700_50670	50670	-1.78138	35	8	12	-	jumbo_phage	NA	NA	NA	NA	NA
GWC1_PHAGE_CIR_42_18_98406_21820	21820	-1.78163	37	9	8	-	jumbo_phage	NA	NA	NA	NA	NA
NC_042121.1_0_10584	10584	-1.78256	19	0	3	-	Corticoviridae	Corticovirus	Pseudoalteromonas virus Cr39582	Pseudoalteromonas phage Cr39582	Cr39582	Complete genome
SP_PHAGE_44_14_A_222015_37139	37139	-1.78413	63	7	14	SFII:108.5	jumbo_phage	NA	NA	NA	NA	NA
GWF1_PHAGE_CIR_26_9_47605_81836	81836	-1.78525	135	15	30	-	jumbo_phage	NA	NA	NA	NA	NA
SR-VP_PHAGE_54_15_171477_24358	24358	-1.78668	39	3	11	-	jumbo_phage	NA	NA	NA	NA	NA
SP_PHAGE_44_14_B_248901_51651	51651	-1.78951	93	9	21	SFII:108.5	jumbo_phage	NA	NA	NA	NA	NA
GD_PHAGE_CIR_35_52_184185_30465	30465	-1.7921	35	5	9	-	jumbo_phage	NA	NA	NA	NA	NA
A3_PHAGE_COMPLETE_CIR-CU-CL_34_1_0_61982	61982	-1.7951	40	9	16	-	jumbo_phage	NA	NA	NA	NA	NA
S20_PHAGE_CIR_29_38_0_51199	51199	-1.79564	52	1	5	-	jumbo_phage	NA	NA	NA	NA	NA
BML_PHAGE_39_25_60713_17709	17709	-1.8005	33	8	10	-	jumbo_phage	NA	NA	NA	NA	NA
F31_PHAGE_39_18_20623_95299	95299	-1.80066	84	7	25	-	jumbo_phage	NA	NA	NA	NA	NA
BML_PHAGE_CIR_31_29_B_0_93984	93984	-1.80208	111	26	43	PolB:222.1	jumbo_phage	NA	NA	NA	NA	NA
BML_PHAGE_CIR_30_13_259336_46680	46680	-1.80484	87	5	11	-	jumbo_phage	NA	NA	NA	NA	NA
BML_PHAGE_CIR_36_18_82079_67578	67578	-1.80503	80	14	23	RNR:151.8	jumbo_phage	NA	NA	NA	NA	NA
ALT_PHAGE_CIR_40_9_238435_95568	95568	-1.80513	128	28	45	PolB:230.6	jumbo_phage	NA	NA	NA	NA	NA
SR-VP_PHAGE_CIR_49_18_65503_67651	67651	-1.80931	80	11	28	-	jumbo_phage	NA	NA	NA	NA	NA
RIF_PHAGE_CIR_34_90_16770_68551	68551	-1.81562	122	15	30	-	jumbo_phage	NA	NA	NA	NA	NA
LP_PHAGE_31_18_47612_40031	40031	-1.81864	31	10	10	RNR:436.3	jumbo_phage	NA	NA	NA	NA	NA
NC_024382.1_129365_7725	7725	-1.81921	6	1	1	-	Herpesviridae	Macavirus	Alcelaphine gammaherpesvirus 2	hartebeest-associated malignant catarrhal fever virus; alcelaphine gammaherpesvirus 2	AlGHV2	topi-AlHV-2
F31_PHAGE_CIR_26_47_101715_95380	95380	-1.82305	130	15	23	-	jumbo_phage	NA	NA	NA	NA	NA
R2_PHAGE_46_52_127883_83681	83681	-1.83026	91	14	22	-	jumbo_phage	NA	NA	NA	NA	NA
M11_PHAGE_COMPLETE_CIR-CU-CL_36_25_40390_32372	32372	-1.8318	33	3	6	-	jumbo_phage	NA	NA	NA	NA	NA
ERM_PHAGE_CIR_34_117_39966_91314	91314	-1.83242	74	15	22	RNR:434.0	jumbo_phage	NA	NA	NA	NA	NA
GD_PHAGE_CIR_35_878_0_95829	95829	-1.83459	79	21	28	SFII:142.1	jumbo_phage	NA	NA	NA	NA	NA
M01_PHAGE_CU_48_59_497356_34337	34337	-1.83503	19	6	9	-	jumbo_phage	NA	NA	NA	NA	NA
RIF_PHAGE_CU_33_10_160085_59190	59190	-1.83754	59	6	12	-	jumbo_phage	NA	NA	NA	NA	NA
FFC_PHAGE_44_113_117163_15791	15791	-1.83808	10	3	2	-	jumbo_phage	NA	NA	NA	NA	NA
BC_PHAGE_31_62_80791_56457	56457	-1.83907	65	4	12	-	jumbo_phage	NA	NA	NA	NA	NA
GWC2_PHAGE_CIR_38_18_58355_55724	55724	-1.83936	120	8	18	-	jumbo_phage	NA	NA	NA	NA	NA
SR-VP_PHAGE_CIR_39_14_221518_34219	34219	-1.84129	38	4	11	-	jumbo_phage	NA	NA	NA	NA	NA
F14_PHAGE_CIR_38_54_104347_57646	57646	-1.84332	84	5	12	-	jumbo_phage	NA	NA	NA	NA	NA
MOOSE-W_PHAGE_37_0_0_44531	44531	-1.84378	42	3	6	-	jumbo_phage	NA	NA	NA	NA	NA
NC_022613.1_37744_5942	5942	-1.84557	7	0	1	-	Adenoviridae	Aviadenovirus	Turkey aviadenovirus D	turkey adenovirus 5	TAdV-5	1277BT
BML_PHAGE_39_22_167982_19229	19229	-1.84763	37	6	10	PolB:220.5	jumbo_phage	NA	NA	NA	NA	NA
SALIVA_PHAGE_50_20_31985_40471	40471	-1.84804	40	0	5	-	jumbo_phage	NA	NA	NA	NA	NA
PIG_PHAGE_CU_31_44_34987_83044	83044	-1.85061	90	6	17	SFII:106.4	jumbo_phage	NA	NA	NA	NA	NA
LP_PHAGE_41_26_70321_52625	52625	-1.85133	97	8	15	-	jumbo_phage	NA	NA	NA	NA	NA
SALIVA_PHAGE_CIR-CU-GA_30_14_126290_36700	36700	-1.85291	65	5	10	-	jumbo_phage	NA	NA	NA	NA	NA
SALIVA_PHAGE_CIR_33_32_170379_42742	42742	-1.85596	29	2	4	-	jumbo_phage	NA	NA	NA	NA	NA
AOT-PERU_PHAGE_COMPLETE_CIR-CU-CL_183_33_81220_61106	61106	-1.85604	55	6	12	-	jumbo_phage	NA	NA	NA	NA	NA
A4_PHAGE_COMPLETE_CIR-CU-CL_34_1_48362_67804	67804	-1.85644	61	15	19	-	jumbo_phage	NA	NA	NA	NA	NA
ERM_PHAGE_CIR_47_18_0_37687	37687	-1.85881	44	0	6	-	jumbo_phage	NA	NA	NA	NA	NA
SALIVA_PHAGE_34_21_187200_56452	56452	-1.86038	38	2	4	-	jumbo_phage	NA	NA	NA	NA	NA
F31_PHAGE_CIR_25_32_55627_57119	57119	-1.86062	52	4	9	-	jumbo_phage	NA	NA	NA	NA	NA
F-24_PHAGE_27_21_0_52318	52318	-1.86336	85	6	13	-	jumbo_phage	NA	NA	NA	NA	NA
NC_019559.2_166135_36814	36814	-1.86488	35	1	10	-	Herpesviridae	Muromegalovirus	Murid betaherpesvirus 8	rat cytomegalovirus strain England; murid betaherpesvirus 8	RCMVE; MuBHV8	England
AOT-PERU_PHAGE_COMPLETE_CIR-CU-CL_183_33_142326_34652	34652	-1.86666	34	6	7	-	jumbo_phage	NA	NA	NA	NA	NA
ERM_PHAGE_CIR_43_43_85169_74467	74467	-1.87076	123	13	30	PolB:230.5	jumbo_phage	NA	NA	NA	NA	NA
ER_PHAGE_58_11_388660_15608	15608	-1.87316	10	0	3	-	jumbo_phage	NA	NA	NA	NA	NA
M03_PHAGE_31_21_0_81671	81671	-1.87733	54	1	7	-	jumbo_phage	NA	NA	NA	NA	NA
FFC_PHAGE_CIR_38_15_0_14613	14613	-1.88002	16	1	3	-	jumbo_phage	NA	NA	NA	NA	NA
SALIVA_PHAGE_CIR_35_35_52073_60765	60765	-1.88026	55	3	7	-	jumbo_phage	NA	NA	NA	NA	NA
BML_PHAGE_CIR_31_30_172003_99602	99602	-1.88063	144	29	50	PolB:222.1	jumbo_phage	NA	NA	NA	NA	NA
MAD1_PHAGE_COMPLETE_CIR-CU-CL-ST_26_25_100352_96532	96532	-1.88075	113	21	29	-	jumbo_phage	NA	NA	NA	NA	NA
MOOSE-W_PHAGE_CIR_22_0_21644_39462	39462	-1.8838	72	10	16	-	jumbo_phage	NA	NA	NA	NA	NA
LP_PHAGE_52_35_294356_74708	74708	-1.88507	76	3	14	-	jumbo_phage	NA	NA	NA	NA	NA
LP_PHAGE_38_12_213953_71791	71791	-1.88782	43	11	11	-	jumbo_phage	NA	NA	NA	NA	NA
PIG_PHAGE_COMPLETE_CIR-CU-CL_36_38_B_99744_91494	91494	-1.88835	123	8	27	-	jumbo_phage	NA	NA	NA	NA	NA
BML_PHAGE_CIR-CU-GA_51_12_55512_76454	76454	-1.88892	107	17	37	RNR:114.5,SFII:114.0	jumbo_phage	NA	NA	NA	NA	NA
ERM_PHAGE_CIR_49_20_77481_80138	80138	-1.88946	119	16	28	SFII:144.2	jumbo_phage	NA	NA	NA	NA	NA
NC_033620.1_11193_15588	15588	-1.89021	16	0	3	-	Herpesviridae	Roseolovirus	Murid betaherpesvirus 3	mouse thymic virus; murid betaherpesvirus 3	MTV; MuBHV3	YOK1
GWC1_PHAGE_CIR_42_18_120226_94108	94108	-1.89097	148	20	39	SFII:122.7	jumbo_phage	NA	NA	NA	NA	NA
BML_PHAGE_CIR_31_13_177481_53170	53170	-1.89429	77	11	27	-	jumbo_phage	NA	NA	NA	NA	NA
FFSP_PHAGE_34_11_255257_7156	7156	-1.89558	13	2	3	-	jumbo_phage	NA	NA	NA	NA	NA
LP_PHAGE_31_18_0_47612	47612	-1.89742	78	16	18	-	jumbo_phage	NA	NA	NA	NA	NA
S25_PHAGE_CIR_29_217_95883_96832	96832	-1.89761	167	12	26	-	jumbo_phage	NA	NA	NA	NA	NA
GWA1_PHAGE_CIR_42_18_88288_94623	94623	-1.90528	156	26	33	SFII:122.7	jumbo_phage	NA	NA	NA	NA	NA
A11_PHAGE_COMPLETE_CIR-CU-CL_29_1_119991_58177	58177	-1.90617	52	5	9	-	jumbo_phage	NA	NA	NA	NA	NA
PIG_PHAGE_CU_27_28_168804_92528	92528	-1.90676	157	9	23	-	jumbo_phage	NA	NA	NA	NA	NA
ERM_PHAGE_CIR_40_28_270989_35882	35882	-1.90783	38	10	17	-	jumbo_phage	NA	NA	NA	NA	NA
SR-VP_PHAGE_CIR_63_139_0_79521	79521	-1.90856	139	8	25	-	jumbo_phage	NA	NA	NA	NA	NA
NC_007409.1_0_60574	60574	-1.90974	65	4	14	-	Bicaudaviridae	Bicaudavirus	Acidianus two-tailed virus	Acidianus two-tailed virus	ATV	Complete genome
SR-VP_PHAGE_48_23_A_147359_52664	52664	-1.91279	97	11	18	-	jumbo_phage	NA	NA	NA	NA	NA
SCN_PHAGE_32_18_0_7129	7129	-1.91306	19	0	2	-	jumbo_phage	NA	NA	NA	NA	NA
RIF_PHAGE_35_13_239057_13564	13564	-1.91309	17	2	6	-	jumbo_phage	NA	NA	NA	NA	NA
S20_PHAGE_CIR_29_38_51199_89046	89046	-1.91343	89	9	17	-	jumbo_phage	NA	NA	NA	NA	NA
RIVER-W_PHAGE_42_0_156277_90610	90610	-1.91414	81	9	13	-	jumbo_phage	NA	NA	NA	NA	NA
SP_PHAGE_33_24_167649_63128	63128	-1.91574	100	9	16	-	jumbo_phage	NA	NA	NA	NA	NA
GWC1_PHAGE_CIR_34_18_180487_30435	30435	-1.91635	56	5	9	-	jumbo_phage	NA	NA	NA	NA	NA
CG_PHAGE_37_32_56381_35275	35275	-1.92135	41	3	10	-	jumbo_phage	NA	NA	NA	NA	NA
SALIVA_PHAGE_CIR_34_48_199181_57871	57871	-1.92385	54	0	8	-	jumbo_phage	NA	NA	NA	NA	NA
NC_002512.2_158485_42730	42730	-1.92524	40	1	9	-	Herpesviridae	Muromegalovirus	Murid betaherpesvirus 2	rat cytomegalovirus strain Maastricht; murid betaherpesvirus 2	RCMV; MuBHV2	Maastricht
GR_PHAGE_54_16_B_0_35449	35449	-1.92692	58	9	12	-	jumbo_phage	NA	NA	NA	NA	NA
QH-7_PHAGE_41_19_60656_18065	18065	-1.93172	29	4	5	-	jumbo_phage	NA	NA	NA	NA	NA
SALIVA_PHAGE_CIR-CU-GA_36_42_37069_53216	53216	-1.93206	72	3	16	-	jumbo_phage	NA	NA	NA	NA	NA
GD_PHAGE_CIR_60_59_0_75370	75370	-1.93228	62	2	13	-	jumbo_phage	NA	NA	NA	NA	NA
MOOSE-W_PHAGE_30_0_133476_73173	73173	-1.93295	116	6	25	-	jumbo_phage	NA	NA	NA	NA	NA
LP_PHAGE_30_11_115370_74910	74910	-1.93302	105	24	24	RNR:99.6	jumbo_phage	NA	NA	NA	NA	NA
RIF_PHAGE_CIR_47_33_77233_77796	77796	-1.93348	83	8	15	-	jumbo_phage	NA	NA	NA	NA	NA
M09_PHAGE_CIR_32_33_77081_86341	86341	-1.93935	123	10	21	-	jumbo_phage	NA	NA	NA	NA	NA
A5_PHAGE_COMPLETE_CIR-CU-CL_32_1_0_77220	77220	-1.94122	78	7	15	-	jumbo_phage	NA	NA	NA	NA	NA
SCN_PHAGE_32_18_117529_78927	78927	-1.94187	110	20	34	SFII:104.5	jumbo_phage	NA	NA	NA	NA	NA
MAD1_PHAGE_COMPLETE_CIR-CU-CL-ST_26_25_542495_36437	36437	-1.94203	42	5	13	-	jumbo_phage	NA	NA	NA	NA	NA
BML_PHAGE_34_18_324329_6715	6715	-1.94403	14	1	1	-	jumbo_phage	NA	NA	NA	NA	NA
GM_PHAGE_38_38_321217_22182	22182	-1.94738	22	7	8	SFII:109.2	jumbo_phage	NA	NA	NA	NA	NA
M05_PHAGE_CIR-CU-GA_31_25_0_76410	76410	-1.94912	52	1	7	-	jumbo_phage	NA	NA	NA	NA	NA
GWB1_PHAGE_CIR_34_21_171612_39276	39276	-1.95205	47	7	13	-	jumbo_phage	NA	NA	NA	NA	NA
A3_PHAGE_COMPLETE_CIR-CU-CL_34_1_339773_12729	12729	-1.95375	10	1	3	-	jumbo_phage	NA	NA	NA	NA	NA
DGJ_PHAGE_43_837_193403_64533	64533	-1.95663	94	17	25	-	jumbo_phage	NA	NA	NA	NA	NA
GWF2_PHAGE_CIR_40_44_202930_22208	22208	-1.95729	13	0	4	-	jumbo_phage	NA	NA	NA	NA	NA
A6_PHAGE_COMPLETE_CIR-CU-CL_34_1_204792_22639	22639	-1.9575	41	2	5	-	jumbo_phage	NA	NA	NA	NA	NA
F14_PHAGE_CIR_38_54_21280_83067	83067	-1.95818	131	6	20	-	jumbo_phage	NA	NA	NA	NA	NA
GWB1_PHAGE_CIR_34_21_91125_80487	80487	-1.96725	161	14	27	-	jumbo_phage	NA	NA	NA	NA	NA
LP_PHAGE_38_17_363242_35893	35893	-1.96817	47	11	17	-	jumbo_phage	NA	NA	NA	NA	NA
S9_PHAGE_34_1_40114_39457	39457	-1.97081	41	7	11	-	jumbo_phage	NA	NA	NA	NA	NA
PIG_PHAGE_CU_27_28_155770_13034	13034	-1.97135	18	2	6	-	jumbo_phage	NA	NA	NA	NA	NA
ALT_PHAGE_CIR_40_22_0_67110	67110	-1.97197	73	7	12	-	jumbo_phage	NA	NA	NA	NA	NA
AOT-PERU_PHAGE_COMPLETE_CIR-CU-CL_35_94_0_87414	87414	-1.97339	117	17	26	-	jumbo_phage	NA	NA	NA	NA	NA
RIVER-W_PHAGE_42_0_0_40611	40611	-1.97499	74	4	9	-	jumbo_phage	NA	NA	NA	NA	NA
GD_PHAGE_CIR_54_81_298351_31182	31182	-1.97531	51	5	11	-	jumbo_phage	NA	NA	NA	NA	NA
LP_PHAGE_CIR_36_41_86164_93737	93737	-1.97669	153	18	27	-	jumbo_phage	NA	NA	NA	NA	NA
M01_PHAGE_CU_48_59_660027_29647	29647	-1.9787	28	7	10	-	jumbo_phage	NA	NA	NA	NA	NA
BML_PHAGE_CIR_36_18_178671_38698	38698	-1.97924	48	16	24	PolB:206.6	jumbo_phage	NA	NA	NA	NA	NA
SP_PHAGE_CIR_52_25_0_93375	93375	-1.97983	107	6	22	-	jumbo_phage	NA	NA	NA	NA	NA
R2_PHAGE_47_28_155716_59451	59451	-1.9799	44	6	9	-	jumbo_phage	NA	NA	NA	NA	NA
ER_PHAGE_49_29_157234_99926	99926	-1.98115	161	26	44	-	jumbo_phage	NA	NA	NA	NA	NA
RIF_PHAGE_35_13_366040_53647	53647	-1.98292	76	15	24	-	jumbo_phage	NA	NA	NA	NA	NA
SW-7_PHAGE_46_16_233154_54377	54377	-1.9862	67	11	19	-	jumbo_phage	NA	NA	NA	NA	NA
SR-VP_PHAGE_48_20_0_77329	77329	-1.9882	92	10	15	-	jumbo_phage	NA	NA	NA	NA	NA
S17_PHAGE_CIR_29_32_0_96332	96332	-1.98891	98	16	26	-	jumbo_phage	NA	NA	NA	NA	NA
ERM_PHAGE_CIR_47_18_119971_70713	70713	-1.98942	73	11	20	-	jumbo_phage	NA	NA	NA	NA	NA
NC_009240.1_51928_32056	32056	-1.99189	34	2	7	-	Nudiviridae	Alphanudivirus	Gryllus bimaculatus nudivirus	Gryllus bimaculatus nudivirus	GbNV	Complete genome
PIG_PHAGE_COMPLETE_CIR-CU-CL_31_57_0_50255	50255	-1.9959	36	0	5	-	jumbo_phage	NA	NA	NA	NA	NA
R3_PHAGE_CIR_58_19_203557_30613	30613	-2.00054	30	1	6	-	jumbo_phage	NA	NA	NA	NA	NA
GD_PHAGE_36_14_18665_46918	46918	-2.00639	55	12	20	SFII:154.6	jumbo_phage	NA	NA	NA	NA	NA
LS_PHAGE_CIR_60_22_171566_61022	61022	-2.00988	87	11	21	-	jumbo_phage	NA	NA	NA	NA	NA
BML_PHAGE_CIR_31_29_B_270059_36226	36226	-2.01088	38	4	9	-	jumbo_phage	NA	NA	NA	NA	NA
BML_PHAGE_CIR_40_15_A_333042_13126	13126	-2.01115	16	2	7	-	jumbo_phage	NA	NA	NA	NA	NA
F31_PHAGE_CIR_26_47_197095_55189	55189	-2.01142	59	9	14	-	jumbo_phage	NA	NA	NA	NA	NA
LP_PHAGE_22_14_118697_19247	19247	-2.0115	40	4	7	-	jumbo_phage	NA	NA	NA	NA	NA
A6_PHAGE_COMPLETE_CIR-CU-CL_34_1_51115_96966	96966	-2.01212	159	16	36	-	jumbo_phage	NA	NA	NA	NA	NA
BML_PHAGE_CIR_41_12_258464_97525	97525	-2.01414	167	20	44	SFII:143.0	jumbo_phage	NA	NA	NA	NA	NA
M-05_PHAGE_37_37_10464_75549	75549	-2.01471	71	11	16	-	jumbo_phage	NA	NA	NA	NA	NA
S25_PHAGE_CIR_29_217_192715_38224	38224	-2.01544	53	3	12	-	jumbo_phage	NA	NA	NA	NA	NA
RIF_PHAGE_CIR_29_18_113781_89567	89567	-2.01823	111	17	35	SFII:175.3	jumbo_phage	NA	NA	NA	NA	NA
MAD1_PHAGE_COMPLETE_CIR-CU-CL-ST_26_25_363925_67059	67059	-2.01919	92	11	28	RNR:471.5	jumbo_phage	NA	NA	NA	NA	NA
GWF1_PHAGE_CIR_40_27_75573_15688	15688	-2.02304	19	0	5	-	jumbo_phage	NA	NA	NA	NA	NA
BML_PHAGE_CIR_42_5_0_86845	86845	-2.02416	117	18	37	PolB:216.5	jumbo_phage	NA	NA	NA	NA	NA
M05_PHAGE_CIR-CU-GA_31_25_223934_39376	39376	-2.02802	95	8	14	-	jumbo_phage	NA	NA	NA	NA	NA
BML_PHAGE_48_9_37703_96994	96994	-2.0289	84	16	23	-	jumbo_phage	NA	NA	NA	NA	NA
BJP_PHAGE_COMPLETE_CIR-CU-CL-ST_29_18_461791_41345	41345	-2.03825	73	7	20	-	jumbo_phage	NA	NA	NA	NA	NA
GWB1_PHAGE_CIR_38_192_207154_66174	66174	-2.03928	56	8	11	-	jumbo_phage	NA	NA	NA	NA	NA
LP_PHAGE_52_9_0_81780	81780	-2.03988	92	3	17	-	jumbo_phage	NA	NA	NA	NA	NA
SR-VP_PHAGE_48_23_A_200023_82903	82903	-2.0403	130	16	26	-	jumbo_phage	NA	NA	NA	NA	NA
ALT_PHAGE_39_18_25803_58947	58947	-2.0431	74	15	26	-	jumbo_phage	NA	NA	NA	NA	NA
GD_PHAGE_48_10_147797_51909	51909	-2.05321	60	9	14	-	jumbo_phage	NA	NA	NA	NA	NA
GWC1_PHAGE_CIR_34_18_0_61637	61637	-2.05391	121	12	25	-	jumbo_phage	NA	NA	NA	NA	NA
F22_PHAGE_CIR_34_47_37108_26709	26709	-2.05494	29	0	3	-	jumbo_phage	NA	NA	NA	NA	NA
SP_PHAGE_CIR_38_20_168860_57282	57282	-2.05501	50	14	14	-	jumbo_phage	NA	NA	NA	NA	NA
RIF_PHAGE_CIR_29_14_92770_66523	66523	-2.05667	93	10	24	PolB:214.3	jumbo_phage	NA	NA	NA	NA	NA
A11_PHAGE_COMPLETE_CIR-CU-CL_29_1_9728_83581	83581	-2.05991	143	14	26	-	jumbo_phage	NA	NA	NA	NA	NA
SR-VP_PHAGE_CIR_35_26_168313_87412	87412	-2.06011	134	40	53	-	jumbo_phage	NA	NA	NA	NA	NA
H16-TANZANIA_PHAGE_CU_31_32_194328_60967	60967	-2.06329	47	1	6	-	jumbo_phage	NA	NA	NA	NA	NA
PIG_PHAGE_COMPLETE_CIR-CU-CL_31_57_99718_19484	19484	-2.06705	28	2	5	-	jumbo_phage	NA	NA	NA	NA	NA
F-04_PHAGE_36_18_80440_99662	99662	-2.06759	103	15	29	-	jumbo_phage	NA	NA	NA	NA	NA
RIF_PHAGE_CIR_34_145_0_29841	29841	-2.06831	55	8	12	-	jumbo_phage	NA	NA	NA	NA	NA
LP_PHAGE_52_55_30280_64403	64403	-2.07008	78	9	12	-	jumbo_phage	NA	NA	NA	NA	NA
BML_PHAGE_CIR_40_12_287218_46856	46856	-2.07232	70	13	21	-	jumbo_phage	NA	NA	NA	NA	NA
F-05_PHAGE_36_45_0_24579	24579	-2.0738	34	1	4	-	jumbo_phage	NA	NA	NA	NA	NA
BML_PHAGE_39_25_29861_30852	30852	-2.0742	49	7	12	PolB:220.5	jumbo_phage	NA	NA	NA	NA	NA
BML_PHAGE_CIR_31_30_19710_54504	54504	-2.07499	53	11	17	-	jumbo_phage	NA	NA	NA	NA	NA
CG_PHAGE_32_16_151661_32066	32066	-2.07729	14	6	11	-	jumbo_phage	NA	NA	NA	NA	NA
GWB1_PHAGE_COMPLETE_CIR-CU-CL_55_23_215568_68747	68747	-2.07768	61	10	16	-	jumbo_phage	NA	NA	NA	NA	NA
NC_034618.1_152175_13949	13949	-2.08111	13	0	5	-	Alloherpesviridae	Batrachovirus	Ranid herpesvirus 3	ranid herpesvirus 3	RaHV3	FO1_2015
NC_027916.2_0_66109	66109	-2.08198	46	8	23	RNR:175.5	Herpesviridae	Scutavirus	Testudinid alphaherpesvirus 3	tortoise herpesvirus 3; testudinid alphaherpesvirus 3	THV3; TeAHV3	1976
SALIVA_PHAGE_CIR_29_15_0_25530	25530	-2.08846	25	0	3	-	jumbo_phage	NA	NA	NA	NA	NA
M07_PHAGE_34_19_0_57308	57308	-2.09092	126	6	18	-	jumbo_phage	NA	NA	NA	NA	NA
SR-VP_PHAGE_48_20_326798_26528	26528	-2.09594	38	3	8	-	jumbo_phage	NA	NA	NA	NA	NA
F27_PHAGE_COMPLETE_CIR-CU-CL-RE_31_45_0_61137	61137	-2.09819	46	1	6	-	jumbo_phage	NA	NA	NA	NA	NA
F30_PHAGE_CIR_32_75_207693_97742	97742	-2.10145	91	11	20	-	jumbo_phage	NA	NA	NA	NA	NA
GWB1_PHAGE_CIR_42_15_180557_97252	97252	-2.10477	120	13	36	-	jumbo_phage	NA	NA	NA	NA	NA
SP_PHAGE_CIR_41_28_151824_49215	49215	-2.10613	73	22	32	SFII:136.8	jumbo_phage	NA	NA	NA	NA	NA
F14_PHAGE_CIR_38_54_0_21280	21280	-2.1114	19	1	3	-	jumbo_phage	NA	NA	NA	NA	NA
ALT_PHAGE_CIR_40_13_19375_69410	69410	-2.11244	65	10	15	-	jumbo_phage	NA	NA	NA	NA	NA
LP_PHAGE_38_17_145484_43091	43091	-2.11356	61	14	16	-	jumbo_phage	NA	NA	NA	NA	NA
LP_PHAGE_52_35_0_66437	66437	-2.11461	92	10	16	-	jumbo_phage	NA	NA	NA	NA	NA
F-24_PHAGE_27_21_63177_58097	58097	-2.11479	80	7	21	-	jumbo_phage	NA	NA	NA	NA	NA
SR-VP_PHAGE_38_15_164611_81744	81744	-2.115	68	12	25	SFII:141.8	jumbo_phage	NA	NA	NA	NA	NA
BML_PHAGE_48_9_209586_46116	46116	-2.11594	78	16	28	-	jumbo_phage	NA	NA	NA	NA	NA
PIG_PHAGE_COMPLETE_CIR-CU-CL_36_38_B_269674_13931	13931	-2.11775	17	0	3	-	jumbo_phage	NA	NA	NA	NA	NA
M04_PHAGE_COMPLETE_CIR-CU-CL_33_59_196736_29513	29513	-2.11936	29	1	5	-	jumbo_phage	NA	NA	NA	NA	NA
SALIVA_PHAGE_33_36_209347_11036	11036	-2.12059	15	2	5	-	jumbo_phage	NA	NA	NA	NA	NA
M01_PHAGE_CIR_32_31_228040_91275	91275	-2.12236	97	8	25	-	jumbo_phage	NA	NA	NA	NA	NA
QC4_PHAGE_CIR_51_52_71533_41159	41159	-2.12297	72	0	14	-	jumbo_phage	NA	NA	NA	NA	NA
R2_PHAGE_CIR_46_32_372778_96013	96013	-2.12621	129	22	33	-	jumbo_phage	NA	NA	NA	NA	NA
GM_PHAGE_38_38_49277_90106	90106	-2.12688	127	21	31	RNR:241.3	jumbo_phage	NA	NA	NA	NA	NA
SR-VP_PHAGE_CIR_63_141_250141_32840	32840	-2.12919	18	2	2	-	jumbo_phage	NA	NA	NA	NA	NA
SR-VP_PHAGE_48_23_B_108442_48165	48165	-2.13192	81	12	19	-	jumbo_phage	NA	NA	NA	NA	NA
BML_PHAGE_CIR_40_15_A_48646_64815	64815	-2.13297	104	15	29	RNR:94.7	jumbo_phage	NA	NA	NA	NA	NA
ALT_PHAGE_51_12_293788_73903	73903	-2.13778	78	11	15	-	jumbo_phage	NA	NA	NA	NA	NA
ERM_PHAGE_CIR_40_28_100923_54046	54046	-2.13907	124	11	25	-	jumbo_phage	NA	NA	NA	NA	NA
NC_033780.2_24733_33301	33301	-2.13985	32	7	15	-	Baculoviridae	Betabaculovirus	Mythimna unipuncta granulovirus B	Mythimna unipuncta granulovirus	MyunGV	8
GWB1_PHAGE_CIR_42_15_0_71616	71616	-2.14013	111	19	23	-	jumbo_phage	NA	NA	NA	NA	NA
NC_029132.1_0_11320	11320	-2.14442	11	1	3	-	Herpesviridae	Simplexvirus	Macropodid alphaherpesvirus 1	Parma wallaby herpesvirus; macropodid alphaherpesvirus 1	MaAHV1	MaHV1.3076/08
NC_027016.1_46328_34668	34668	-2.14611	44	1	12	-	Herpesviridae	Cytomegalovirus	Papiine betaherpesvirus 4	chacma baboon cytomegalovirus; papiine betaherpesvirus 4	PaBHV4	OCOM4-52
NC_016447.1_149870_67105	67105	-2.14683	53	0	14	-	Herpesviridae	Cytomegalovirus	Aotine betaherpesvirus 1	owl monkey cytomegalovirus; aotine betaherpesvirus 1	OMCMV; AoBHV1	S34E
ER_PHAGE_49_29_72840_84394	84394	-2.14783	90	16	22	-	jumbo_phage	NA	NA	NA	NA	NA
ALT_PHAGE_CIR_40_9_0_48389	48389	-2.14838	67	7	19	SFII:139.7	jumbo_phage	NA	NA	NA	NA	NA
LP_PHAGE_38_12_166456_47497	47497	-2.14991	67	16	20	-	jumbo_phage	NA	NA	NA	NA	NA
NC_003401.1_115846_17873	17873	-2.15374	9	4	5	-	Herpesviridae	Rhadinovirus	Macacine gammaherpesvirus 5	rhesus rhadinovirus; macacine gammaherpesvirus 5	RRV; McGHV5	17577
LP_PHAGE_31_18_87643_5837	5837	-2.15388	8	1	3	-	jumbo_phage	NA	NA	NA	NA	NA
SR-VP_PHAGE_CIR_39_14_149340_27426	27426	-2.15597	32	2	7	-	jumbo_phage	NA	NA	NA	NA	NA
GD_PHAGE_CIR_48_40_301912_91190	91190	-2.15692	89	18	24	-	jumbo_phage	NA	NA	NA	NA	NA
BJP_PHAGE_COMPLETE_CIR-CU-CL-ST_29_18_47690_64673	64673	-2.15781	75	9	19	-	jumbo_phage	NA	NA	NA	NA	NA
LP_PHAGE_COMPLETE_CIR-CU-CL_32_25_583588_93005	93005	-2.15946	124	12	32	-	jumbo_phage	NA	NA	NA	NA	NA
GWD2_PHAGE_CIR_40_276_45789_25732	25732	-2.16131	17	0	1	-	jumbo_phage	NA	NA	NA	NA	NA
CHG_PHAGE_27_52_165027_43075	43075	-2.16134	42	2	11	-	jumbo_phage	NA	NA	NA	NA	NA
GWA1_PHAGE_CIR_42_18_0_88288	88288	-2.16194	129	24	28	-	jumbo_phage	NA	NA	NA	NA	NA
PIG_PHAGE_CU_25_19_190309_47069	47069	-2.16373	41	3	10	-	jumbo_phage	NA	NA	NA	NA	NA
SR-VP_PHAGE_48_23_B_156607_70264	70264	-2.16786	81	10	14	-	jumbo_phage	NA	NA	NA	NA	NA
SCN_PHAGE_41_19_0_14231	14231	-2.17082	24	4	9	RNR:239.0	jumbo_phage	NA	NA	NA	NA	NA
RIF_PHAGE_CIR_29_18_60604_53177	53177	-2.17085	72	8	20	PolB:214.3	jumbo_phage	NA	NA	NA	NA	NA
SR-VP_PHAGE_CIR_63_141_306785_40940	40940	-2.17442	48	2	5	-	jumbo_phage	NA	NA	NA	NA	NA
ERM_PHAGE_CIR_52_47_0_81506	81506	-2.17456	75	1	12	-	jumbo_phage	NA	NA	NA	NA	NA
SALIVA_PHAGE_CIR_33_32_97655_60699	60699	-2.17784	54	1	11	-	jumbo_phage	NA	NA	NA	NA	NA
F21_PHAGE_CIR_32_21_70319_24896	24896	-2.18061	43	2	5	-	jumbo_phage	NA	NA	NA	NA	NA
LP_PHAGE_COMPLETE_CIR-CU-CL_31_18_317294_57921	57921	-2.1818	75	13	22	-	jumbo_phage	NA	NA	NA	NA	NA
NC_001664.4_0_10530	10530	-2.18285	10	0	3	-	Herpesviridae	Roseolovirus	Human betaherpesvirus 6A	human herpesvirus 6A; human betaherpesvirus 6	HHV6A; HuBHV6A	U1102
BML_PHAGE_39_34_0_77639	77639	-2.18299	108	22	35	PolB:220.5	jumbo_phage	NA	NA	NA	NA	NA
ERM_PHAGE_CIR_52_47_81506_76350	76350	-2.1877	73	11	21	-	jumbo_phage	NA	NA	NA	NA	NA
PPR-W_PHAGE_36_0_0_94147	94147	-2.18874	193	30	53	-	jumbo_phage	NA	NA	NA	NA	NA
R2_PHAGE_CIR_46_32_147845_97705	97705	-2.18953	146	12	41	SFII:108.1	jumbo_phage	NA	NA	NA	NA	NA
A10_PHAGE_COMPLETE_CIR-CU-CL_30_1_18325_76181	76181	-2.19101	80	7	16	-	jumbo_phage	NA	NA	NA	NA	NA
BML_PHAGE_COMPLETE_CIR-CU-CL_32_14_0_74655	74655	-2.19206	106	18	28	RNR:103.2	jumbo_phage	NA	NA	NA	NA	NA
ER_PHAGE_49_14_169968_97780	97780	-2.1948	98	24	33	-	jumbo_phage	NA	NA	NA	NA	NA
RIF_PHAGE_CIR_29_18_203348_61474	61474	-2.19588	89	10	18	RNAPL:226.5	jumbo_phage	NA	NA	NA	NA	NA
F01_PHAGE_CIR_32_27_0_59605	59605	-2.19954	95	11	16	-	jumbo_phage	NA	NA	NA	NA	NA
CG_PHAGE_34_22_338206_61359	61359	-2.20218	96	19	30	-	jumbo_phage	NA	NA	NA	NA	NA
R2_PHAGE_CIR_49_23_251715_10155	10155	-2.20278	21	2	4	-	jumbo_phage	NA	NA	NA	NA	NA
F-04_PHAGE_36_18_0_80440	80440	-2.20382	74	14	21	-	jumbo_phage	NA	NA	NA	NA	NA
A11_PHAGE_COMPLETE_CIR-CU-CL_29_1_178168_36114	36114	-2.20485	52	3	13	-	jumbo_phage	NA	NA	NA	NA	NA
GWF2_PHAGE_CIR_41_11_79722_85170	85170	-2.20487	130	18	29	SFII:262.4	jumbo_phage	NA	NA	NA	NA	NA
NC_026421.1_141324_41056	41056	-2.20572	23	5	8	-	Herpesviridae	Percavirus	Equid gammaherpesvirus 5	equine herpesvirus 5; equid gammaherpesvirus 5	EHV5; EqGHV5	2-141/67
ALT_PHAGE_35_11_0_91531	91531	-2.20586	69	9	17	-	jumbo_phage	NA	NA	NA	NA	NA
SR-VP_PHAGE_48_20_300820_25978	25978	-2.20671	37	4	9	-	jumbo_phage	NA	NA	NA	NA	NA
PIG_PHAGE_COMPLETE_CIR-CU-CL_37_32_162665_57281	57281	-2.20752	47	5	13	-	jumbo_phage	NA	NA	NA	NA	NA
PIG_PHAGE_CU_31_47_0_72515	72515	-2.21045	89	9	22	-	jumbo_phage	NA	NA	NA	NA	NA
LP_PHAGE_38_17_76755_48954	48954	-2.2119	39	10	11	-	jumbo_phage	NA	NA	NA	NA	NA
SR-VP_PHAGE_CIR_39_14_71344_77996	77996	-2.21257	119	12	22	-	jumbo_phage	NA	NA	NA	NA	NA
QS-7_PHAGE_COMPLETE_CIR-CU-CL_40_25_0_73233	73233	-2.21562	123	14	24	-	jumbo_phage	NA	NA	NA	NA	NA
PIG_PHAGE_CU_31_44_198260_26969	26969	-2.21601	51	2	8	-	jumbo_phage	NA	NA	NA	NA	NA
FFC_PHAGE_44_113_49344_41643	41643	-2.22234	63	12	19	-	jumbo_phage	NA	NA	NA	NA	NA
BML_PHAGE_CIR_40_15_A_157012_77907	77907	-2.22284	121	26	40	PolB:204.0	jumbo_phage	NA	NA	NA	NA	NA
NC_007646.1_112557_22578	22578	-2.22607	12	1	3	-	Herpesviridae	Macavirus	Ovine gammaherpesvirus 2	sheep-associated malignant catarrhal fever virus; ovine gammaherpesvirus 2	OvGHV2	BJ1035
A5_PHAGE_COMPLETE_CIR-CU-CL_32_1_229279_58730	58730	-2.22639	80	5	15	-	jumbo_phage	NA	NA	NA	NA	NA
ERM_PHAGE_CIR_34_117_224102_32492	32492	-2.22662	66	5	10	-	jumbo_phage	NA	NA	NA	NA	NA
BML_PHAGE_CIR_41_12_69809_83445	83445	-2.22678	104	24	38	PolB:225.7	jumbo_phage	NA	NA	NA	NA	NA
A9_PHAGE_COMPLETE_CIR-CU-CL_39_1_10419_25746	25746	-2.23143	30	0	4	-	jumbo_phage	NA	NA	NA	NA	NA
AOT-PERU_PHAGE_COMPLETE_CIR-CU-CL_35_94_98196_74185	74185	-2.23341	114	15	25	-	jumbo_phage	NA	NA	NA	NA	NA
A12_PHAGE_COMPLETE_CIR-CU-CL_32_1_61318_90186	90186	-2.23637	155	11	21	-	jumbo_phage	NA	NA	NA	NA	NA
GWC1_PHAGE_CIR_42_18_0_59208	59208	-2.23672	93	15	19	-	jumbo_phage	NA	NA	NA	NA	NA
F16_PHAGE_CIR_32_22_7899_79463	79463	-2.23758	53	3	8	-	jumbo_phage	NA	NA	NA	NA	NA
ALT_PHAGE_51_12_255840_37948	37948	-2.23858	41	5	13	-	jumbo_phage	NA	NA	NA	NA	NA
R2_PHAGE_CIR_49_23_89289_43445	43445	-2.23878	49	6	12	SFII:133.8	jumbo_phage	NA	NA	NA	NA	NA
SR-VP_PHAGE_48_23_A_25801_73977	73977	-2.24038	108	10	18	SFII:123.7	jumbo_phage	NA	NA	NA	NA	NA
SP_PHAGE_33_24_230777_53194	53194	-2.24687	116	9	18	-	jumbo_phage	NA	NA	NA	NA	NA
LP_PHAGE_COMPLETE_CIR-CU-CL_32_18_163552_46497	46497	-2.24751	81	7	21	-	jumbo_phage	NA	NA	NA	NA	NA
NC_006150.1_168108_53346	53346	-2.24872	55	5	22	-	Herpesviridae	Cytomegalovirus	Macacine betaherpesvirus 3	rhesus cytomegalovirus; macacine betaherpesvirus 3	RhCMV; McBHV3	68-1
ERM_PHAGE_38_12_98079_66730	66730	-2.25152	89	19	30	PolB:220.8	jumbo_phage	NA	NA	NA	NA	NA
RIF_PHAGE_CIR_47_33_210574_54958	54958	-2.25292	71	6	15	-	jumbo_phage	NA	NA	NA	NA	NA
NC_012783.2_170704_55501	55501	-2.25609	58	6	24	-	Herpesviridae	Cytomegalovirus	Cercopithecine betaherpesvirus 5	simian cytomegalovirus; cercopithecine betaherpesvirus 5	SCMV; CeBHV5	2715
PIG_PHAGE_COMPLETE_CIR-CU-CL_31_57_50255_49463	49463	-2.25818	59	14	16	-	jumbo_phage	NA	NA	NA	NA	NA
ER_PHAGE_49_14_116102_53866	53866	-2.25961	72	10	17	-	jumbo_phage	NA	NA	NA	NA	NA
R2_PHAGE_CIR_46_26_157270_48454	48454	-2.2608	70	8	13	-	jumbo_phage	NA	NA	NA	NA	NA
BML_PHAGE_46_119_0_8946	8946	-2.26225	13	3	5	-	jumbo_phage	NA	NA	NA	NA	NA
BML_PHAGE_34_18_148078_42719	42719	-2.26336	43	7	8	-	jumbo_phage	NA	NA	NA	NA	NA
GWC2_PHAGE_CIR_38_18_233744_86034	86034	-2.26382	67	10	13	-	jumbo_phage	NA	NA	NA	NA	NA
SR-VP_PHAGE_CIR_63_141_96119_36686	36686	-2.26405	78	3	12	-	jumbo_phage	NA	NA	NA	NA	NA
M-05_PHAGE_29_57_146696_51082	51082	-2.2656	44	2	9	-	jumbo_phage	NA	NA	NA	NA	NA
SHALE-W_PHAGE_25_0_99225_81624	81624	-2.2681	104	19	28	-	jumbo_phage	NA	NA	NA	NA	NA
F01_PHAGE_CIR_32_27_128430_37995	37995	-2.26885	36	3	9	-	jumbo_phage	NA	NA	NA	NA	NA
BML_PHAGE_46_119_212651_14257	14257	-2.26962	20	4	4	-	jumbo_phage	NA	NA	NA	NA	NA
NC_004156.2_16653_28620	28620	-2.27255	17	3	5	-	Nudiviridae	Betanudivirus	Heliothis zea nudivirus	Helicoverpa zea nudivirus	HzNV-2; HzNV-MS1	2; MS1
NC_022094.1_0_14319	14319	-2.27655	25	0	5	-	Tectiviridae	Betatectivirus	Bacillus virus Wip1	Bacillus phage Wip1	Complete genome
F27_PHAGE_COMPLETE_CIR-CU-CL-RE_31_45_209752_53600	53600	-2.27897	110	12	21	-	jumbo_phage	NA	NA	NA	NA	NA
SCN_PHAGE_41_19_283050_54972	54972	-2.28128	107	12	23	-	jumbo_phage	NA	NA	NA	NA	NA
M09_PHAGE_CIR_32_33_163422_64495	64495	-2.28599	63	6	13	-	jumbo_phage	NA	NA	NA	NA	NA
BML_PHAGE_48_38_176476_19407	19407	-2.29046	25	5	9	RNR:96.2	jumbo_phage	NA	NA	NA	NA	NA
NC_002331.1_158620_20113	20113	-2.29281	21	2	7	-	Baculoviridae	Betabaculovirus	Xestia c-nigrum granulovirus	Xestia c-nigrum granulovirus	XecnGV	alpha4
GM_PHAGE_38_38_261263_59954	59954	-2.29303	110	7	20	-	jumbo_phage	NA	NA	NA	NA	NA
NC_011523.1_0_14398	14398	-2.29502	27	0	7	-	Tectiviridae	Betatectivirus	Bacillus virus AP50	Bacillus phage AP50	BVAP50	Complete genome
SW-7_PHAGE_46_16_47559_30065	30065	-2.29799	37	5	9	-	jumbo_phage	NA	NA	NA	NA	NA
SALIVA_PHAGE_CIR-CU-GA_30_14_0_27486	27486	-2.29935	21	0	4	-	jumbo_phage	NA	NA	NA	NA	NA
ER_PHAGE_35_11_218979_31571	31571	-2.30055	42	5	9	RNR:159.2	jumbo_phage	NA	NA	NA	NA	NA
F25_PHAGE_CIR-CU-GA_25_19_100892_50592	50592	-2.30915	97	10	20	-	jumbo_phage	NA	NA	NA	NA	NA
SW-7_PHAGE_46_16_77624_55547	55547	-2.3161	80	7	16	-	jumbo_phage	NA	NA	NA	NA	NA
GR_PHAGE_54_16_A_79421_72167	72167	-2.3182	104	16	24	-	jumbo_phage	NA	NA	NA	NA	NA
A6_PHAGE_COMPLETE_CIR-CU-CL_34_1_148081_56711	56711	-2.31851	120	14	23	-	jumbo_phage	NA	NA	NA	NA	NA
R2_PHAGE_46_15_116221_54382	54382	-2.32042	65	12	17	-	jumbo_phage	NA	NA	NA	NA	NA
M-05_PHAGE_37_37_86013_59934	59934	-2.32166	57	6	15	-	jumbo_phage	NA	NA	NA	NA	NA
SR-VP_PHAGE_CIR_63_139_436254_29329	29329	-2.32227	46	12	16	-	jumbo_phage	NA	NA	NA	NA	NA
LP_PHAGE_36_12_160453_74155	74155	-2.32234	97	16	30	-	jumbo_phage	NA	NA	NA	NA	NA
SALIVA_PHAGE_33_36_48124_54425	54425	-2.32317	78	4	13	-	jumbo_phage	NA	NA	NA	NA	NA
F14_PHAGE_CIR_38_54_161993_9838	9838	-2.32858	11	3	4	-	jumbo_phage	NA	NA	NA	NA	NA
SR-VP_PHAGE_43_18_0_75235	75235	-2.33507	86	17	19	-	jumbo_phage	NA	NA	NA	NA	NA
SP_PHAGE_CIR_41_28_36364_34493	34493	-2.33611	68	13	18	RNR:86.9	jumbo_phage	NA	NA	NA	NA	NA
GWE1_PHAGE_CIR_39_28_0_43705	43705	-2.33722	35	2	8	-	jumbo_phage	NA	NA	NA	NA	NA
A4_PHAGE_COMPLETE_CIR-CU-CL_34_1_0_48362	48362	-2.3375	31	8	15	-	jumbo_phage	NA	NA	NA	NA	NA
LP_PHAGE_27_15_133587_19278	19278	-2.34062	22	6	8	-	jumbo_phage	NA	NA	NA	NA	NA
ERM_PHAGE_CIR_40_28_154969_40627	40627	-2.34361	81	12	21	-	jumbo_phage	NA	NA	NA	NA	NA
SR-VP_PHAGE_48_23_A_99778_47581	47581	-2.34832	74	7	23	-	jumbo_phage	NA	NA	NA	NA	NA
F25_PHAGE_CIR-CU-GA_25_19_0_43612	43612	-2.35054	47	3	10	-	jumbo_phage	NA	NA	NA	NA	NA
NC_002702.1_23950_8671	8671	-2.35419	12	1	5	-	Adenoviridae	Mastadenovirus	Porcine mastadenovirus C	porcine adenovirus 5	PAdV-5	Complete genome
STL6-S73_PHAGE_47_16_37471_87741	87741	-2.35427	123	7	23	-	jumbo_phage	NA	NA	NA	NA	NA
LP_PHAGE_COMPLETE_CIR-CU-CL_32_18_328208_68981	68981	-2.35617	99	22	42	-	jumbo_phage	NA	NA	NA	NA	NA
SALIVA_PHAGE_CIR_32_22_118792_82259	82259	-2.36089	92	11	19	-	jumbo_phage	NA	NA	NA	NA	NA
GR_PHAGE_54_16_A_0_56422	56422	-2.36883	71	6	14	-	jumbo_phage	NA	NA	NA	NA	NA
SR-VP_PHAGE_32_29_314744_36884	36884	-2.36984	34	8	17	SFII:169.0	jumbo_phage	NA	NA	NA	NA	NA
M09_PHAGE_37_31_13193_79877	79877	-2.36997	76	14	22	-	jumbo_phage	NA	NA	NA	NA	NA
ERM_PHAGE_CIR_43_54_261975_19883	19883	-2.37017	46	6	9	-	jumbo_phage	NA	NA	NA	NA	NA
M03_PHAGE_31_21_81671_24810	24810	-2.37062	12	1	5	-	jumbo_phage	NA	NA	NA	NA	NA
ERM_PHAGE_CIR_40_15_254898_33187	33187	-2.37173	77	7	14	-	jumbo_phage	NA	NA	NA	NA	NA
SR-VP_PHAGE_CIR_63_141_197424_52717	52717	-2.37476	66	14	19	-	jumbo_phage	NA	NA	NA	NA	NA
M-09_PHAGE_50_88_45685_23167	23167	-2.38061	32	1	6	-	jumbo_phage	NA	NA	NA	NA	NA
GD_PHAGE_48_49_0_96895	96895	-2.38099	91	18	25	-	jumbo_phage	NA	NA	NA	NA	NA
PIG_PHAGE_CU_41_30_0_85360	85360	-2.38205	92	2	15	-	jumbo_phage	NA	NA	NA	NA	NA
GD_PHAGE_CIR_48_40_115907_98788	98788	-2.3851	183	26	39	-	jumbo_phage	NA	NA	NA	NA	NA
GD_PHAGE_62_180_127266_52756	52756	-2.38551	93	10	16	-	jumbo_phage	NA	NA	NA	NA	NA
GWB1_PHAGE_CIR_42_15_103515_77042	77042	-2.38659	115	23	28	SFII:122.7	jumbo_phage	NA	NA	NA	NA	NA
LP_PHAGE_27_15_166564_66235	66235	-2.39216	82	17	28	-	jumbo_phage	NA	NA	NA	NA	NA
SP_PHAGE_46_14_140067_61094	61094	-2.39436	97	16	28	PolB:234.8	jumbo_phage	NA	NA	NA	NA	NA
R2_PHAGE_46_15_362765_70649	70649	-2.39594	87	8	22	RNR:80.9,SFII:108.1	jumbo_phage	NA	NA	NA	NA	NA
BML_PHAGE_37_14_0_90675	90675	-2.39943	136	33	44	PolB:234.8,SFII:132.8	jumbo_phage	NA	NA	NA	NA	NA
RIF_PHAGE_35_13_326600_39440	39440	-2.39945	51	13	22	SFII:149.2	jumbo_phage	NA	NA	NA	NA	NA
CG_PHAGE_CIR_59_29_65873_99575	99575	-2.40236	163	15	40	SFII:205.6	jumbo_phage	NA	NA	NA	NA	NA
LS_PHAGE_46_8_63680_90358	90358	-2.40332	98	5	19	-	jumbo_phage	NA	NA	NA	NA	NA
RIF_PHAGE_CIR_34_124_161333_7191	7191	-2.40451	2	1	1	-	jumbo_phage	NA	NA	NA	NA	NA
SR-VP_PHAGE_40_16_233606_83729	83729	-2.405	99	17	32	-	jumbo_phage	NA	NA	NA	NA	NA
ERM_PHAGE_CIR_39_151_100673_47953	47953	-2.4058	102	14	25	-	jumbo_phage	NA	NA	NA	NA	NA
GD_PHAGE_CIR_35_52_0_65130	65130	-2.40858	101	27	33	-	jumbo_phage	NA	NA	NA	NA	NA
F25_PHAGE_CIR-CU-GA_25_19_151484_51855	51855	-2.40957	41	4	8	-	jumbo_phage	NA	NA	NA	NA	NA
SR-VP_PHAGE_48_20_353326_25150	25150	-2.40973	41	4	16	-	jumbo_phage	NA	NA	NA	NA	NA
SR-VP_PHAGE_CIR_63_141_347725_50561	50561	-2.41185	55	6	10	-	jumbo_phage	NA	NA	NA	NA	NA
BML_PHAGE_COMPLETE_CIR-CU-CL_30_21_280910_33700	33700	-2.41407	37	4	5	-	jumbo_phage	NA	NA	NA	NA	NA
F21_PHAGE_CIR_32_21_221723_88818	88818	-2.41715	98	9	21	-	jumbo_phage	NA	NA	NA	NA	NA
M01_PHAGE_31_130_13624_23421	23421	-2.41873	50	7	12	-	jumbo_phage	NA	NA	NA	NA	NA
GWC1_PHAGE_CIR_38_223_93590_74963	74963	-2.42169	63	9	12	-	jumbo_phage	NA	NA	NA	NA	NA
A8_PHAGE_COMPLETE_CIR-CU-CL_27_1_258441_29831	29831	-2.42616	26	2	7	-	jumbo_phage	NA	NA	NA	NA	NA
GD_PHAGE_CIR_32_9_140389_58433	58433	-2.43566	107	7	20	-	jumbo_phage	NA	NA	NA	NA	NA
BML_PHAGE_48_21_0_30600	30600	-2.44306	36	10	14	-	jumbo_phage	NA	NA	NA	NA	NA
GR_PHAGE_54_16_B_35449_42014	42014	-2.44386	67	10	15	-	jumbo_phage	NA	NA	NA	NA	NA
MOOSE-W_PHAGE_30_0_48137_85339	85339	-2.44549	142	17	35	-	jumbo_phage	NA	NA	NA	NA	NA
LP_PHAGE_52_9_320374_38254	38254	-2.44768	58	7	10	-	jumbo_phage	NA	NA	NA	NA	NA
F16_PHAGE_34_17_46006_38046	38046	-2.45199	40	1	9	-	jumbo_phage	NA	NA	NA	NA	NA
LP_PHAGE_27_44_164896_51021	51021	-2.45235	59	9	15	-	jumbo_phage	NA	NA	NA	NA	NA
SALIVA_PHAGE_CIR-CU-GA_36_42_90285_12389	12389	-2.456	16	3	5	-	jumbo_phage	NA	NA	NA	NA	NA
SP_PHAGE_CIR_40_14_136842_70552	70552	-2.45915	103	11	24	-	jumbo_phage	NA	NA	NA	NA	NA
LP_PHAGE_30_17_13775_49816	49816	-2.46117	32	6	9	-	jumbo_phage	NA	NA	NA	NA	NA
NC_020474.2_86815_93606	93606	-2.46274	70	3	19	PolB:532.0	Herpesviridae	Proboscivirus	Elephantid betaherpesvirus 1	elephantid endotheliotropic herpesvirus 1; elephantid betaherpesvirus 1	EEHV1; ElBHV1	Raman
RIF_PHAGE_CIR_34_145_91495_50187	50187	-2.46523	37	3	6	-	jumbo_phage	NA	NA	NA	NA	NA
QS-7_PHAGE_COMPLETE_CIR-CU-CL_40_25_464198_19979	19979	-2.46564	29	7	8	-	jumbo_phage	NA	NA	NA	NA	NA
SR-VP_PHAGE_38_25_68722_86389	86389	-2.4708	93	12	21	-	jumbo_phage	NA	NA	NA	NA	NA
NC_010671.1_109387_14892	14892	-2.47564	11	0	3	-	Hytrosaviridae	Muscavirus	Musca hytrosavirus	Musca domestica salivary gland hypertrophy virus	MdSGHV	Complete genome
RIVER-W_PHAGE_42_0_254605_93018	93018	-2.4779	98	17	25	-	jumbo_phage	NA	NA	NA	NA	NA
NC_020231.1_179984_8711	8711	-2.47969	13	0	3	-	Herpesviridae	Caviid betaherpesvirus 2	guinea pig cytomegalovirus; caviid betaherpesvirus 2	GPCMV; CdBHV2	21222	Complete genome
GWD2_PHAGE_CIR_40_276_196194_28891	28891	-2.48112	34	2	8	-	jumbo_phage	NA	NA	NA	NA	NA
PIG_PHAGE_COMPLETE_CIR-CU-CL_36_38_B_191238_78436	78436	-2.48334	104	7	18	-	jumbo_phage	NA	NA	NA	NA	NA
NC_004086.1_0_35450	35450	-2.48343	54	0	17	-	Rudiviridae	Rudivirus	Sulfolobus islandicus rod-shaped virus 2	Sulfolobus islandicus rod-shaped virus 2	SIRV2	HVE10/4
SP_PHAGE_CIR_40_14_0_84371	84371	-2.48742	90	12	20	SFII:192.8	jumbo_phage	NA	NA	NA	NA	NA
BML_PHAGE_48_21_247690_23973	23973	-2.48811	34	5	14	-	jumbo_phage	NA	NA	NA	NA	NA
SCN_PHAGE_53_15_57742_10599	10599	-2.48826	14	0	1	-	jumbo_phage	NA	NA	NA	NA	NA
MAD1_PHAGE_COMPLETE_CIR-CU-CL-ST_26_25_279385_84540	84540	-2.48894	95	12	24	-	jumbo_phage	NA	NA	NA	NA	NA
QC4_PHAGE_CIR_51_52_112692_69433	69433	-2.49191	43	3	9	-	jumbo_phage	NA	NA	NA	NA	NA
BML_PHAGE_48_9_0_37703	37703	-2.49397	62	8	15	-	jumbo_phage	NA	NA	NA	NA	NA
SP_PHAGE_CIR_41_28_102563_49261	49261	-2.49824	48	7	15	-	jumbo_phage	NA	NA	NA	NA	NA
BML_PHAGE_CIR_47_13_232930_54703	54703	-2.49878	69	15	27	-	jumbo_phage	NA	NA	NA	NA	NA
GWE1_PHAGE_CIR_37_418_119288_99890	99890	-2.50134	188	10	31	-	jumbo_phage	NA	NA	NA	NA	NA
BML_PHAGE_39_25_0_29861	29861	-2.50738	27	8	13	-	jumbo_phage	NA	NA	NA	NA	NA
F30_PHAGE_CIR_32_75_0_26133	26133	-2.51152	37	3	8	-	jumbo_phage	NA	NA	NA	NA	NA
NC_010240.1_158330_11464	11464	-2.51387	14	0	3	-	Baculoviridae	Betabaculovirus	Helicoverpa armigera granulovirus	Helicoverpa armigera granulovirus	HearGV	Complete genome
SR-VP_PHAGE_CIR_63_139_377532_58722	58722	-2.51755	41	4	8	-	jumbo_phage	NA	NA	NA	NA	NA
NC_027016.1_0_22247	22247	-2.52093	23	1	10	-	Herpesviridae	Cytomegalovirus	Papiine betaherpesvirus 4	chacma baboon cytomegalovirus; papiine betaherpesvirus 4	PaBHV4	OCOM4-52
ALT_PHAGE_40_9_0_78613	78613	-2.52183	90	12	30	RNR:430.5	jumbo_phage	NA	NA	NA	NA	NA
PIG_PHAGE_COMPLETE_CIR-CU-CL_37_51_103630_96631	96631	-2.52323	93	4	18	-	jumbo_phage	NA	NA	NA	NA	NA
ZODLETONE_PHAGE_CIR_29_75_162219_52145	52145	-2.52699	76	12	19	SFII:121.7	jumbo_phage	NA	NA	NA	NA	NA
SR-VP_PHAGE_CIR_35_26_0_58052	58052	-2.52861	48	9	20	RNR:148.6,SFII:143.4	jumbo_phage	NA	NA	NA	NA	NA
BML_PHAGE_48_38_211140_60543	60543	-2.53552	95	20	33	-	jumbo_phage	NA	NA	NA	NA	NA
GWF2_PHAGE_CIR_40_44_111189_91741	91741	-2.53664	85	3	18	-	jumbo_phage	NA	NA	NA	NA	NA
BML_PHAGE_CIR_40_12_199647_59443	59443	-2.5381	102	14	28	RNR:94.7	jumbo_phage	NA	NA	NA	NA	NA
MOOSE-W_PHAGE_30_1_289575_46607	46607	-2.54392	75	4	11	-	jumbo_phage	NA	NA	NA	NA	NA
BML_PHAGE_CIR_40_12_5199_58940	58940	-2.54728	89	17	34	PolB:204.0	jumbo_phage	NA	NA	NA	NA	NA
F16_PHAGE_CIR_32_22_87362_21871	21871	-2.55541	17	1	3	-	jumbo_phage	NA	NA	NA	NA	NA
SR-VP_PHAGE_CIR_49_18_155740_92028	92028	-2.56218	99	16	19	-	jumbo_phage	NA	NA	NA	NA	NA
GD_PHAGE_CIR_54_81_268267_30084	30084	-2.56385	44	5	12	-	jumbo_phage	NA	NA	NA	NA	NA
ERM_PHAGE_CIR_34_117_131280_38277	38277	-2.56511	36	6	8	-	jumbo_phage	NA	NA	NA	NA	NA
LP_PHAGE_COMPLETE_CIR-CU-CL_31_18_590733_19813	19813	-2.56854	29	2	4	-	jumbo_phage	NA	NA	NA	NA	NA
PIG_PHAGE_CU_25_19_0_74117	74117	-2.5722	77	11	18	-	jumbo_phage	NA	NA	NA	NA	NA
AOT-USA_PHAGE_CU_138_47_102973_91896	91896	-2.5741	119	11	24	-	jumbo_phage	NA	NA	NA	NA	NA
GWA1_PHAGE_CIR_34_16_146461_64371	64371	-2.57532	95	16	29	-	jumbo_phage	NA	NA	NA	NA	NA
M01_PHAGE_31_130_167592_65968	65968	-2.57568	34	1	4	-	jumbo_phage	NA	NA	NA	NA	NA
RIVER-W_PHAGE_42_0_246887_7718	7718	-2.57768	9	2	2	-	jumbo_phage	NA	NA	NA	NA	NA
ERM_PHAGE_CIR_43_54_38920_59622	59622	-2.57817	88	10	25	PolB:231.0	jumbo_phage	NA	NA	NA	NA	NA
A12_PHAGE_COMPLETE_CIR-CU-CL_32_1_159129_50128	50128	-2.58238	50	2	11	-	jumbo_phage	NA	NA	NA	NA	NA
GD_PHAGE_CIR_32_9_72835_67554	67554	-2.58303	145	8	28	-	jumbo_phage	NA	NA	NA	NA	NA
BM_PHAGE_48_13_274980_88314	88314	-2.58537	160	24	35	-	jumbo_phage	NA	NA	NA	NA	NA
STL6-S73_PHAGE_47_16_125212_96615	96615	-2.5908	103	6	28	-	jumbo_phage	NA	NA	NA	NA	NA
RTP_PHAGE_33_21_124437_70743	70743	-2.59218	134	20	35	-	jumbo_phage	NA	NA	NA	NA	NA
TARA_PHAGE_44_1_74358_57446	57446	-2.59339	50	8	12	-	jumbo_phage	NA	NA	NA	NA	NA
NC_000898.1_150061_12053	12053	-2.59548	7	0	3	-	Herpesviridae	Roseolovirus	Human betaherpesvirus 6B	human herpesvirus 6B; human betaherpesvirus 6B	HHV6B; HuBHV6B	Z29
H18-TANZANIA_PHAGE_33_33_96117_98244	98244	-2.60111	131	10	27	-	jumbo_phage	NA	NA	NA	NA	NA
NC_010240.1_129204_29126	29126	-2.60184	22	7	13	-	Baculoviridae	Betabaculovirus	Helicoverpa armigera granulovirus	Helicoverpa armigera granulovirus	HearGV	Complete genome
A3_PHAGE_COMPLETE_CIR-CU-CL_34_1_61982_33817	33817	-2.60428	34	9	10	-	jumbo_phage	NA	NA	NA	NA	NA
F-24_PHAGE_27_21_186968_42465	42465	-2.60581	42	9	19	-	jumbo_phage	NA	NA	NA	NA	NA
A7_PHAGE_COMPLETE_CIR-CU-CL-ST_29_1_69551_68677	68677	-2.60688	66	5	13	-	jumbo_phage	NA	NA	NA	NA	NA
ERM_PHAGE_CIR_39_151_284558_71625	71625	-2.60884	55	13	22	-	jumbo_phage	NA	NA	NA	NA	NA
BML_PHAGE_48_9_255702_30254	30254	-2.60888	33	7	10	-	jumbo_phage	NA	NA	NA	NA	NA
BJP_PHAGE_COMPLETE_CIR-CU-CL_29_15_268733_82531	82531	-2.60959	98	13	28	-	jumbo_phage	NA	NA	NA	NA	NA
BML_PHAGE_CIR-CU-GA_51_12_204484_80481	80481	-2.60965	113	20	36	-	jumbo_phage	NA	NA	NA	NA	NA
NC_006150.1_162154_5954	5954	-2.60999	8	0	3	-	Herpesviridae	Cytomegalovirus	Macacine betaherpesvirus 3	rhesus cytomegalovirus; macacine betaherpesvirus 3	RhCMV; McBHV3	68-1
R2_PHAGE_46_15_433414_35436	35436	-2.61168	50	2	9	-	jumbo_phage	NA	NA	NA	NA	NA
RIVER-W_PHAGE_42_0_73318_82959	82959	-2.61452	102	14	27	-	jumbo_phage	NA	NA	NA	NA	NA
BML_PHAGE_CIR_30_13_0_60042	60042	-2.61998	125	10	26	-	jumbo_phage	NA	NA	NA	NA	NA
F21_PHAGE_55_22_227746_19019	19019	-2.62386	15	1	6	-	jumbo_phage	NA	NA	NA	NA	NA
BML_PHAGE_CIR_31_29_A_241315_47293	47293	-2.63449	72	6	19	-	jumbo_phage	NA	NA	NA	NA	NA
SR-VP_PHAGE_CIR_63_139_195365_65363	65363	-2.63586	96	16	27	-	jumbo_phage	NA	NA	NA	NA	NA
SR-VP_PHAGE_57_11_0_99145	99145	-2.63604	109	18	32	-	jumbo_phage	NA	NA	NA	NA	NA
MOOSE-W_PHAGE_30_1_0_15658	15658	-2.63739	20	2	6	-	jumbo_phage	NA	NA	NA	NA	NA
F01_PHAGE_CIR_32_27_59605_68825	68825	-2.63862	95	6	20	-	jumbo_phage	NA	NA	NA	NA	NA
LP_PHAGE_COMPLETE_CIR-CU-CL_32_25_176443_60150	60150	-2.6426	106	10	26	-	jumbo_phage	NA	NA	NA	NA	NA
NC_006945.1_6656_8188	8188	-2.64556	16	0	3	-	Tectiviridae	Betatectivirus	Bacillus virus GIL16	Bacillus phage GIL16c	Complete genome
GD_PHAGE_CIR_48_49_366033_35480	35480	-2.6471	48	9	13	-	jumbo_phage	NA	NA	NA	NA	NA
NC_020231.1_29581_39025	39025	-2.6473	34	1	11	-	Herpesviridae	Caviid betaherpesvirus 2	guinea pig cytomegalovirus; caviid betaherpesvirus 2	GPCMV; CdBHV2	21222	Complete genome
M01_PHAGE_CIR_33_48_122856_87090	87090	-2.64781	133	9	27	-	jumbo_phage	NA	NA	NA	NA	NA
SR-VP_PHAGE_COMPLETE_CIR-CU-CL_42_23_179772_77237	77237	-2.65348	157	18	51	-	jumbo_phage	NA	NA	NA	NA	NA
BML_PHAGE_CIR_31_13_249407_39618	39618	-2.65434	49	7	14	-	jumbo_phage	NA	NA	NA	NA	NA
F30_PHAGE_CIR_32_75_109661_98032	98032	-2.65538	110	11	24	-	jumbo_phage	NA	NA	NA	NA	NA
F21_PHAGE_55_22_36299_78930	78930	-2.65633	85	3	20	-	jumbo_phage	NA	NA	NA	NA	NA
MOOSE-W_PHAGE_30_1_270240_19335	19335	-2.65819	34	2	6	-	jumbo_phage	NA	NA	NA	NA	NA
SR-VP_PHAGE_CIR_63_141_398286_67297	67297	-2.66021	96	17	28	-	jumbo_phage	NA	NA	NA	NA	NA
LP_PHAGE_38_12_76145_90311	90311	-2.66043	153	25	43	-	jumbo_phage	NA	NA	NA	NA	NA
SP_PHAGE_44_14_A_0_76809	76809	-2.66536	144	20	32	PolB:225.9	jumbo_phage	NA	NA	NA	NA	NA
SALIVA_PHAGE_50_19_212005_60388	60388	-2.66594	56	2	12	-	jumbo_phage	NA	NA	NA	NA	NA
ER_PHAGE_35_11_81870_81827	81827	-2.66917	106	13	31	-	jumbo_phage	NA	NA	NA	NA	NA
LP_PHAGE_COMPLETE_CIR-CU-CL_31_18_469484_32881	32881	-2.67229	55	8	14	RNR:487.2	jumbo_phage	NA	NA	NA	NA	NA
F25_PHAGE_CIR-CU-GA_25_19_43612_28435	28435	-2.67368	29	1	7	-	jumbo_phage	NA	NA	NA	NA	NA
ZODLETONE_PHAGE_CIR_29_75_93875_68344	68344	-2.67412	86	11	25	-	jumbo_phage	NA	NA	NA	NA	NA
LP_PHAGE_27_15_152865_13699	13699	-2.67508	24	5	7	-	jumbo_phage	NA	NA	NA	NA	NA
R2_PHAGE_49_14_187756_76335	76335	-2.67531	120	17	38	RNR:96.2	jumbo_phage	NA	NA	NA	NA	NA
F31_PHAGE_39_18_0_20623	20623	-2.67645	21	5	7	-	jumbo_phage	NA	NA	NA	NA	NA
BML_PHAGE_32_10_0_92254	92254	-2.67929	125	18	32	RNR:103.2	jumbo_phage	NA	NA	NA	NA	NA
LP_PHAGE_36_12_61545_7808	7808	-2.68346	9	1	3	-	jumbo_phage	NA	NA	NA	NA	NA
LP_PHAGE_CIR_36_41_16719_69445	69445	-2.68367	98	29	51	PolB:237.9,RNR:115.3,SFII:154.9	jumbo_phage	NA	NA	NA	NA	NA
GWF1_PHAGE_CIR_37_20_0_82550	82550	-2.68472	123	15	35	-	jumbo_phage	NA	NA	NA	NA	NA
GWB1_PHAGE_COMPLETE_CIR-CU-CL_25_34_49467_33110	33110	-2.68489	60	7	17	-	jumbo_phage	NA	NA	NA	NA	NA
ALT_PHAGE_39_18_170279_50491	50491	-2.68501	67	19	26	PolB:230.8	jumbo_phage	NA	NA	NA	NA	NA
F21_PHAGE_CIR_34_7_81139_56757	56757	-2.68508	88	2	13	-	jumbo_phage	NA	NA	NA	NA	NA
ERM_PHAGE_CIR_39_151_62422_38251	38251	-2.68819	78	9	21	-	jumbo_phage	NA	NA	NA	NA	NA
BML_PHAGE_CIR_42_5_276307_52274	52274	-2.68835	86	17	28	-	jumbo_phage	NA	NA	NA	NA	NA
F31_PHAGE_CIR_25_32_0_55627	55627	-2.69118	97	9	21	-	jumbo_phage	NA	NA	NA	NA	NA
ALT_PHAGE_40_10_0_79501	79501	-2.69182	133	10	29	-	jumbo_phage	NA	NA	NA	NA	NA
SR-VP_PHAGE_33_19_192306_53446	53446	-2.69719	45	9	20	RNR:148.6,SFII:143.4	jumbo_phage	NA	NA	NA	NA	NA
M09_PHAGE_37_31_93070_40013	40013	-2.70163	38	5	11	-	jumbo_phage	NA	NA	NA	NA	NA
SP_PHAGE_44_14_A_174988_47027	47027	-2.704	62	5	17	-	jumbo_phage	NA	NA	NA	NA	NA
M01_PHAGE_56_67_75234_41161	41161	-2.70778	45	3	13	-	jumbo_phage	NA	NA	NA	NA	NA
M11_PHAGE_COMPLETE_CIR-CU-CL_36_25_97484_46663	46663	-2.70921	48	4	16	-	jumbo_phage	NA	NA	NA	NA	NA
BJP_PHAGE_COMPLETE_CIR-CU-CL_29_15_438804_58473	58473	-2.7094	90	13	23	-	jumbo_phage	NA	NA	NA	NA	NA
NC_009965.1_0_24655	24655	-2.70949	31	1	10	-	Rudiviridae	Rudivirus	Acidianus rod-shaped virus 1	Acidianus rod-shaped virus 1	ARV1	Complete genome
RIF_PHAGE_CIR_29_14_224604_26604	26604	-2.71023	31	4	13	RNAPL:226.5	jumbo_phage	NA	NA	NA	NA	NA
NC_033780.2_128328_16345	16345	-2.71032	18	1	7	-	Baculoviridae	Betabaculovirus	Mythimna unipuncta granulovirus B	Mythimna unipuncta granulovirus	MyunGV	8
ERM_PHAGE_CIR_34_117_0_39966	39966	-2.71485	43	9	20	-	jumbo_phage	NA	NA	NA	NA	NA
NC_002794.1_0_25873	25873	-2.71654	20	0	5	-	Herpesviridae	Tupaiid betaherpesvirus 1	tupaia herpesvirus; tupaiid betaherpesvirus 1	THV; TuBHV1	2	Complete genome
TARA_PHAGE_44_1_176103_23881	23881	-2.72016	36	5	5	-	jumbo_phage	NA	NA	NA	NA	NA
CG_PHAGE_CIR_35_156_36704_85953	85953	-2.72743	148	12	33	SFII:215.4	jumbo_phage	NA	NA	NA	NA	NA
PIG_PHAGE_CU_31_108_21092_74963	74963	-2.72925	79	9	24	-	jumbo_phage	NA	NA	NA	NA	NA
SALIVA_PHAGE_CIR-CU-GA_36_42_17909_19160	19160	-2.73003	24	2	4	-	jumbo_phage	NA	NA	NA	NA	NA
ERM_PHAGE_CIR_47_18_190684_54093	54093	-2.73111	37	1	8	-	jumbo_phage	NA	NA	NA	NA	NA
BJP_PHAGE_COMPLETE_CIR-CU-CL-ST_29_18_503136_91153	91153	-2.73207	111	9	24	SFII:105.0	jumbo_phage	NA	NA	NA	NA	NA
BML_PHAGE_CIR_47_13_51476_98805	98805	-2.73377	110	19	36	SFII:123.4	jumbo_phage	NA	NA	NA	NA	NA
F-26_PHAGE_31_64_245556_16358	16358	-2.74055	34	2	6	-	jumbo_phage	NA	NA	NA	NA	NA
BML_PHAGE_CIR_31_13_107461_70020	70020	-2.74138	141	15	28	-	jumbo_phage	NA	NA	NA	NA	NA
PPR-W_PHAGE_36_0_94147_22889	22889	-2.74143	25	7	9	-	jumbo_phage	NA	NA	NA	NA	NA
BML_PHAGE_CIR_42_5_86845_28444	28444	-2.74224	57	7	16	-	jumbo_phage	NA	NA	NA	NA	NA
M01_PHAGE_56_67_158413_88031	88031	-2.74409	78	11	27	-	jumbo_phage	NA	NA	NA	NA	NA
NC_035207.1_23644_8105	8105	-2.74435	9	1	4	-	Adenoviridae	Mastadenovirus	Squirrel mastadenovirus A	red squirrel adenovirus 1	SqAdV-1	DE/2013/Sciurus vulgaris/2013Pa405-00252
CHG_PHAGE_CIR_31_47_14963_31317	31317	-2.74641	22	3	3	-	jumbo_phage	NA	NA	NA	NA	NA
SP_PHAGE_CIR_38_20_0_65510	65510	-2.74775	92	20	32	-	jumbo_phage	NA	NA	NA	NA	NA
SP_PHAGE_46_14_0_48139	48139	-2.7519	63	8	18	-	jumbo_phage	NA	NA	NA	NA	NA
RTP_PHAGE_33_21_0_14197	14197	-2.75318	13	3	8	RNR:338.7	jumbo_phage	NA	NA	NA	NA	NA
M14_PHAGE_31_35_0_71348	71348	-2.75491	125	18	35	-	jumbo_phage	NA	NA	NA	NA	NA
CG_PHAGE_32_16_248908_24059	24059	-2.75967	26	7	10	-	jumbo_phage	NA	NA	NA	NA	NA
GD_PHAGE_CIR_35_878_367016_70756	70756	-2.76283	75	9	20	-	jumbo_phage	NA	NA	NA	NA	NA
S27_PHAGE_CIR_29_425_0_83681	83681	-2.76526	93	3	20	-	jumbo_phage	NA	NA	NA	NA	NA
SALIVA_PHAGE_CIR_50_129_197858_57857	57857	-2.77867	58	1	8	-	jumbo_phage	NA	NA	NA	NA	NA
ALT_PHAGE_CIR_40_9_180505_57930	57930	-2.78301	79	17	32	-	jumbo_phage	NA	NA	NA	NA	NA
S25_PHAGE_CIR_29_217_60197_35686	35686	-2.78932	41	10	15	PolB:207.7,SFII:137.8	jumbo_phage	NA	NA	NA	NA	NA
GWF1_PHAGE_CIR_26_9_135557_30503	30503	-2.79058	47	2	7	-	jumbo_phage	NA	NA	NA	NA	NA
ERM_PHAGE_CIR_43_54_300538_30157	30157	-2.7924	65	8	17	-	jumbo_phage	NA	NA	NA	NA	NA
GWF1_PHAGE_CIR_40_27_91261_95903	95903	-2.79604	156	9	36	-	jumbo_phage	NA	NA	NA	NA	NA
ALT_PHAGE_39_18_84750_85529	85529	-2.79964	127	31	54	-	jumbo_phage	NA	NA	NA	NA	NA
A9_PHAGE_COMPLETE_CIR-CU-CL_39_1_36165_63010	63010	-2.80327	105	9	28	-	jumbo_phage	NA	NA	NA	NA	NA
RIF_PHAGE_CIR_29_13_0_75052	75052	-2.80532	118	10	25	-	jumbo_phage	NA	NA	NA	NA	NA
BML_PHAGE_48_38_0_86943	86943	-2.81156	81	11	22	-	jumbo_phage	NA	NA	NA	NA	NA
PIG_PHAGE_CU_27_27_176041_16705	16705	-2.81192	23	1	5	-	jumbo_phage	NA	NA	NA	NA	NA
PIG_PHAGE_CU_37_17_0_98336	98336	-2.81265	109	5	20	-	jumbo_phage	NA	NA	NA	NA	NA
STL6-S73_PHAGE_47_16_332674_58273	58273	-2.81527	37	3	8	-	jumbo_phage	NA	NA	NA	NA	NA
LP_PHAGE_COMPLETE_CIR-CU-CL_32_18_584186_74113	74113	-2.81847	83	7	27	-	jumbo_phage	NA	NA	NA	NA	NA
SP_PHAGE_44_14_B_0_88948	88948	-2.82063	173	20	33	-	jumbo_phage	NA	NA	NA	NA	NA
LP_PHAGE_31_18_93480_5308	5308	-2.824	2	0	1	-	jumbo_phage	NA	NA	NA	NA	NA
F09_PHAGE_CIR_32_37_0_76275	76275	-2.82485	84	9	25	-	jumbo_phage	NA	NA	NA	NA	NA
ERM_PHAGE_CIR_40_15_288085_66544	66544	-2.8283	131	21	31	-	jumbo_phage	NA	NA	NA	NA	NA
BML_PHAGE_46_119_153484_59167	59167	-2.83045	53	6	14	-	jumbo_phage	NA	NA	NA	NA	NA
GWC2_PHAGE_CIR_38_18_161658_72086	72086	-2.83335	67	17	27	SFII:130.2	jumbo_phage	NA	NA	NA	NA	NA
F31_PHAGE_CIR_26_47_252284_35095	35095	-2.83373	39	10	10	-	jumbo_phage	NA	NA	NA	NA	NA
GWA1_PHAGE_CIR_38_15_281278_41947	41947	-2.83524	24	5	12	-	jumbo_phage	NA	NA	NA	NA	NA
SALIVA_PHAGE_CIR_35_58_138810_40023	40023	-2.83961	40	0	8	-	jumbo_phage	NA	NA	NA	NA	NA
MOOSE-W_PHAGE_CIR_22_0_207138_69172	69172	-2.842	102	13	30	-	jumbo_phage	NA	NA	NA	NA	NA
PIG_PHAGE_CU_31_44_118031_80229	80229	-2.84235	83	15	21	-	jumbo_phage	NA	NA	NA	NA	NA
STOOL_PHAGE_27_12_21316_56963	56963	-2.84254	47	3	9	-	jumbo_phage	NA	NA	NA	NA	NA
ALT_PHAGE_CIR_40_13_11794_7581	7581	-2.84302	12	1	2	-	jumbo_phage	NA	NA	NA	NA	NA
M01_PHAGE_CIR_32_31_319315_77098	77098	-2.84306	83	7	20	-	jumbo_phage	NA	NA	NA	NA	NA
H18-TANZANIA_PHAGE_33_33_194361_22047	22047	-2.84385	33	8	12	-	jumbo_phage	NA	NA	NA	NA	NA
ERM_PHAGE_CIR_34_14_0_9485	9485	-2.84669	18	4	6	-	jumbo_phage	NA	NA	NA	NA	NA
BML_PHAGE_45_11_92744_87657	87657	-2.84693	108	12	26	-	jumbo_phage	NA	NA	NA	NA	NA
H16-TANZANIA_PHAGE_CU_31_32_102083_92245	92245	-2.84753	58	4	16	-	jumbo_phage	NA	NA	NA	NA	NA
NC_038375.1_0_73958	73958	-2.85439	76	14	35	-	Baculoviridae	Betabaculovirus	Trichoplusia ni granulovirus	Trichoplusia ni granulovirus	TnGV	LBIV-12
BML_PHAGE_CIR_30_13_306016_6387	6387	-2.85754	17	1	1	-	jumbo_phage	NA	NA	NA	NA	NA
GWD2_PHAGE_CIR_40_276_93138_88744	88744	-2.85935	144	9	33	-	jumbo_phage	NA	NA	NA	NA	NA
NC_047943.1_0_15010	15010	-2.8603	20	1	3	-	Pleolipoviridae	Betapleolipovirus	Betapleolipovirus HHPV4	Haloarcula hispanica pleomorphic virus 4	HHPV4	Complete genome
LP_PHAGE_52_55_94683_92324	92324	-2.86296	119	10	26	-	jumbo_phage	NA	NA	NA	NA	NA
ALT_PHAGE_40_9_87284_23772	23772	-2.86403	26	3	6	-	jumbo_phage	NA	NA	NA	NA	NA
SP_PHAGE_46_14_201161_68845	68845	-2.86675	56	2	15	-	jumbo_phage	NA	NA	NA	NA	NA
BML_PHAGE_CIR_41_12_210554_47910	47910	-2.86896	35	10	15	-	jumbo_phage	NA	NA	NA	NA	NA
RIF_PHAGE_CIR_34_24_99157_28814	28814	-2.87023	29	5	9	-	jumbo_phage	NA	NA	NA	NA	NA
ERM_PHAGE_38_12_34373_63706	63706	-2.87059	95	15	42	-	jumbo_phage	NA	NA	NA	NA	NA
LP_PHAGE_CIR_34_34_241614_44416	44416	-2.87314	39	12	16	-	jumbo_phage	NA	NA	NA	NA	NA
BM_PHAGE_CIR_35_55_340185_31956	31956	-2.87543	57	19	22	-	jumbo_phage	NA	NA	NA	NA	NA
BML_PHAGE_34_18_190797_11124	11124	-2.87818	10	4	8	RNR:445.5	jumbo_phage	NA	NA	NA	NA	NA
A8_PHAGE_COMPLETE_CIR-CU-CL_27_1_107209_91495	91495	-2.87827	81	8	20	-	jumbo_phage	NA	NA	NA	NA	NA
ERM_PHAGE_CIR_75_34_172691_84556	84556	-2.8801	63	11	16	RNR:434.0	jumbo_phage	NA	NA	NA	NA	NA
S26_PHAGE_CU_47_66_84674_60754	60754	-2.88316	87	10	26	-	jumbo_phage	NA	NA	NA	NA	NA
ALT_PHAGE_CIR_40_22_67110_23475	23475	-2.88365	28	7	11	-	jumbo_phage	NA	NA	NA	NA	NA
M07_PHAGE_34_19_151866_61870	61870	-2.89114	69	5	14	-	jumbo_phage	NA	NA	NA	NA	NA
A8_PHAGE_COMPLETE_CIR-CU-CL_27_1_198704_59737	59737	-2.89199	41	7	11	-	jumbo_phage	NA	NA	NA	NA	NA
BJP_PHAGE_COMPLETE_CIR-CU-CL-ST_29_18_222060_76263	76263	-2.90061	120	15	29	-	jumbo_phage	NA	NA	NA	NA	NA
BML_PHAGE_34_18_0_93732	93732	-2.90565	159	20	43	-	jumbo_phage	NA	NA	NA	NA	NA
GD_PHAGE_36_14_133819_28011	28011	-2.90815	32	8	12	-	jumbo_phage	NA	NA	NA	NA	NA
GWB1_PHAGE_COMPLETE_CIR-CU-CL_25_34_193015_38436	38436	-2.91233	34	8	10	-	jumbo_phage	NA	NA	NA	NA	NA
CG_PHAGE_CIR_35_156_122657_40014	40014	-2.91321	71	10	24	-	jumbo_phage	NA	NA	NA	NA	NA
RIF_PHAGE_CU_29_17_89310_93883	93883	-2.91338	114	11	32	-	jumbo_phage	NA	NA	NA	NA	NA
ERM_PHAGE_CIR_43_54_98542_33062	33062	-2.92056	42	5	9	-	jumbo_phage	NA	NA	NA	NA	NA
BJP_PHAGE_COMPLETE_CIR-CU-CL_29_15_56016_41446	41446	-2.92193	69	7	19	-	jumbo_phage	NA	NA	NA	NA	NA
R3_PHAGE_CIR_58_19_104025_99532	99532	-2.92472	106	12	26	-	jumbo_phage	NA	NA	NA	NA	NA
SR-VP_PHAGE_30_18_282029_9153	9153	-2.93075	15	1	2	-	jumbo_phage	NA	NA	NA	NA	NA
LP_PHAGE_46_12_126641_46482	46482	-2.93214	89	8	19	-	jumbo_phage	NA	NA	NA	NA	NA
ALT_PHAGE_35_11_180598_48915	48915	-2.93951	104	10	18	-	jumbo_phage	NA	NA	NA	NA	NA
BM_PHAGE_48_13_136550_25634	25634	-2.94028	31	7	8	-	jumbo_phage	NA	NA	NA	NA	NA
GWF1_PHAGE_CIR_40_27_0_75573	75573	-2.9428	43	0	9	-	jumbo_phage	NA	NA	NA	NA	NA
AOT-PERU_PHAGE_COMPLETE_CIR-CU-CL_35_94_87414_10782	10782	-2.94302	14	1	2	-	jumbo_phage	NA	NA	NA	NA	NA
NC_013772.1_47558_36458	36458	-2.94603	37	6	15	-	Baculoviridae	Betabaculovirus	Mythimna unipuncta granulovirus A	Pseudaletia unipuncta granulovirus	PsunGV	Hawaiian
AOT-PERU_PHAGE_COMPLETE_CIR-CU-CL_183_33_0_81220	81220	-2.94698	123	18	33	-	jumbo_phage	NA	NA	NA	NA	NA
M01_PHAGE_CU_48_59_0_57762	57762	-2.94753	50	11	23	-	jumbo_phage	NA	NA	NA	NA	NA
F-31_PHAGE_35_42_87367_51127	51127	-2.95126	41	4	8	-	jumbo_phage	NA	NA	NA	NA	NA
M11_PHAGE_CU_31_24_0_63905	63905	-2.95177	116	15	30	-	jumbo_phage	NA	NA	NA	NA	NA
ER_PHAGE_58_11_240319_57676	57676	-2.95253	71	15	27	-	jumbo_phage	NA	NA	NA	NA	NA
QH-7_PHAGE_41_19_107737_43918	43918	-2.95458	67	14	16	-	jumbo_phage	NA	NA	NA	NA	NA
CG_PHAGE_CIR_59_29_0_11376	11376	-2.96	11	1	3	-	jumbo_phage	NA	NA	NA	NA	NA
GWB1_PHAGE_CIR_38_192_273328_59369	59369	-2.96056	35	7	14	-	jumbo_phage	NA	NA	NA	NA	NA
GWF2_PHAGE_CIR_40_44_0_42583	42583	-2.96612	58	5	17	-	jumbo_phage	NA	NA	NA	NA	NA
MOOSE-W_PHAGE_30_1_177096_93144	93144	-2.96962	146	10	38	-	jumbo_phage	NA	NA	NA	NA	NA
GWF2_PHAGE_CIR_37_22_99997_59931	59931	-2.97134	26	1	7	-	jumbo_phage	NA	NA	NA	NA	NA
ERM_PHAGE_CIR_43_54_181912_80063	80063	-2.97679	109	11	28	RNR:94.5,SFII:121.9	jumbo_phage	NA	NA	NA	NA	NA
PIG_PHAGE_CU_41_30_85360_68312	68312	-2.97829	95	13	30	-	jumbo_phage	NA	NA	NA	NA	NA
F-16_PHAGE_38_16_129548_48888	48888	-2.98792	51	4	13	-	jumbo_phage	NA	NA	NA	NA	NA
GWF2_PHAGE_CIR_37_22_0_99997	99997	-2.98986	168	20	46	-	jumbo_phage	NA	NA	NA	NA	NA
BML_PHAGE_48_38_195883_15257	15257	-2.99266	23	5	8	-	jumbo_phage	NA	NA	NA	NA	NA
LP_PHAGE_COMPLETE_CIR-CU-CL_32_18_721255_14156	14156	-2.99281	23	1	4	-	jumbo_phage	NA	NA	NA	NA	NA
LP_PHAGE_52_9_184319_53516	53516	-2.99663	62	5	14	-	jumbo_phage	NA	NA	NA	NA	NA
PIG_PHAGE_CU_27_28_0_88221	88221	-2.99796	87	14	22	SFII:123.1	jumbo_phage	NA	NA	NA	NA	NA
GD_PHAGE_60_8_0_22045	22045	-2.99929	18	3	5	-	jumbo_phage	NA	NA	NA	NA	NA
NC_024684.1_19912_13053	13053	-3.00537	16	0	4	-	Adenoviridae	Atadenovirus	Lizard atadenovirus A	lizard adenovirus 2	LAdV-2	43639
SALIVA_PHAGE_33_36_123801_85546	85546	-3.00862	95	14	29	RNR:81.5	jumbo_phage	NA	NA	NA	NA	NA
AOT-USA_PHAGE_CU_138_47_38844_64129	64129	-3.01074	62	1	16	-	jumbo_phage	NA	NA	NA	NA	NA
F-21_PHAGE_50_48_139713_45554	45554	-3.01321	61	4	16	-	jumbo_phage	NA	NA	NA	NA	NA
BML_PHAGE_COMPLETE_CIR-CU-CL_47_17_76711_65901	65901	-3.01732	87	18	33	-	jumbo_phage	NA	NA	NA	NA	NA
F21_PHAGE_CIR_32_21_143195_78528	78528	-3.02024	70	11	20	-	jumbo_phage	NA	NA	NA	NA	NA
NC_006273.2_174803_22619	22619	-3.02033	29	0	6	-	Herpesviridae	Cytomegalovirus	Human betaherpesvirus 5	human cytomegalovirus; human betaherpesvirus 5	HCMV; HuBHV5	Merlin
A5_PHAGE_COMPLETE_CIR-CU-CL_32_1_288009_21040	21040	-3.02065	27	4	7	-	jumbo_phage	NA	NA	NA	NA	NA
RIF_PHAGE_CIR_34_15_136012_84306	84306	-3.02324	94	18	33	-	jumbo_phage	NA	NA	NA	NA	NA
GWF1_PHAGE_CIR_37_20_235413_8636	8636	-3.03415	21	2	4	-	jumbo_phage	NA	NA	NA	NA	NA
R2_PHAGE_47_28_0_26835	26835	-3.03958	40	3	6	-	jumbo_phage	NA	NA	NA	NA	NA
RIF_PHAGE_34_14_168437_80719	80719	-3.03961	72	9	19	-	jumbo_phage	NA	NA	NA	NA	NA
MAD1_PHAGE_COMPLETE_CIR-CU-CL-ST_26_25_196884_82501	82501	-3.04298	101	15	30	-	jumbo_phage	NA	NA	NA	NA	NA
BML_PHAGE_CIR_31_30_130123_41880	41880	-3.04404	92	8	16	-	jumbo_phage	NA	NA	NA	NA	NA
M16_PHAGE_50_27_233257_8909	8909	-3.04578	12	2	2	-	jumbo_phage	NA	NA	NA	NA	NA
CG_PHAGE_CIR_35_156_0_13281	13281	-3.05322	20	3	6	-	jumbo_phage	NA	NA	NA	NA	NA
CG_PHAGE_34_22_263630_32222	32222	-3.05394	57	23	24	-	jumbo_phage	NA	NA	NA	NA	NA
SR-VP_PHAGE_33_10_138517_75155	75155	-3.05694	102	19	33	-	jumbo_phage	NA	NA	NA	NA	NA
R2_PHAGE_46_15_301282_61483	61483	-3.05731	96	9	31	-	jumbo_phage	NA	NA	NA	NA	NA
BML_PHAGE_CIR-CU-GA_51_12_284965_46675	46675	-3.05752	39	5	9	-	jumbo_phage	NA	NA	NA	NA	NA
RIF_PHAGE_CIR_29_33_0_94938	94938	-3.06008	122	18	38	RNAPL:226.5,SFII:175.3	jumbo_phage	NA	NA	NA	NA	NA
S9_PHAGE_34_1_168843_77954	77954	-3.06158	79	13	21	-	jumbo_phage	NA	NA	NA	NA	NA
S27_PHAGE_CIR_29_425_83681_95222	95222	-3.06373	114	20	34	PolB:207.7,SFII:137.8	jumbo_phage	NA	NA	NA	NA	NA
BJP_PHAGE_COMPLETE_CIR-CU-CL_29_15_564707_13852	13852	-3.06717	24	2	5	-	jumbo_phage	NA	NA	NA	NA	NA
LP_PHAGE_39_54_148756_7192	7192	-3.06752	11	1	1	-	jumbo_phage	NA	NA	NA	NA	NA
LS_PHAGE_CIR_60_22_232588_79321	79321	-3.06849	122	8	25	-	jumbo_phage	NA	NA	NA	NA	NA
SALIVA_PHAGE_45_12_0_86828	86828	-3.06916	60	6	14	-	jumbo_phage	NA	NA	NA	NA	NA
LP_PHAGE_41_26_122946_53941	53941	-3.06933	90	17	40	RNR:80.4	jumbo_phage	NA	NA	NA	NA	NA
BML_PHAGE_CIR_40_15_B_111018_90051	90051	-3.07317	147	15	38	-	jumbo_phage	NA	NA	NA	NA	NA
PIG_PHAGE_CU_27_27_0_76359	76359	-3.07573	81	12	18	SFII:123.1	jumbo_phage	NA	NA	NA	NA	NA
GD_PHAGE_48_49_96895_17627	17627	-3.07603	13	3	2	-	jumbo_phage	NA	NA	NA	NA	NA
GD_PHAGE_36_14_161830_92306	92306	-3.07604	109	19	39	-	jumbo_phage	NA	NA	NA	NA	NA
MOOSE-W_PHAGE_37_0_44531_73736	73736	-3.07943	54	1	10	SFII:106.9	jumbo_phage	NA	NA	NA	NA	NA
SP_PHAGE_44_14_B_173580_75321	75321	-3.08282	71	6	20	-	jumbo_phage	NA	NA	NA	NA	NA
ERM_PHAGE_CIR_43_54_131604_50308	50308	-3.08475	44	9	15	-	jumbo_phage	NA	NA	NA	NA	NA
GWF1_PHAGE_CIR_40_27_187164_37910	37910	-3.08945	54	5	16	-	jumbo_phage	NA	NA	NA	NA	NA
BM_PHAGE_CIR_35_55_251276_88909	88909	-3.09356	104	19	35	-	jumbo_phage	NA	NA	NA	NA	NA
BML_PHAGE_CIR_47_13_150281_67778	67778	-3.09466	58	7	16	-	jumbo_phage	NA	NA	NA	NA	NA
M01_PHAGE_CU_48_59_376821_21171	21171	-3.09757	18	3	5	-	jumbo_phage	NA	NA	NA	NA	NA
ERM_PHAGE_CIR_43_43_228655_89697	89697	-3.10235	141	17	34	RNR:94.5,SFII:121.9	jumbo_phage	NA	NA	NA	NA	NA
GD_PHAGE_60_8_268041_26495	26495	-3.10612	48	11	12	-	jumbo_phage	NA	NA	NA	NA	NA
H16-TANZANIA_PHAGE_CU_31_32_0_90213	90213	-3.11003	155	22	43	-	jumbo_phage	NA	NA	NA	NA	NA
BM_PHAGE_CIR_35_55_148903_48769	48769	-3.1139	51	12	21	SFII:142.1	jumbo_phage	NA	NA	NA	NA	NA
ALT_PHAGE_51_12_19318_35840	35840	-3.11648	54	7	15	RNR:80.3	jumbo_phage	NA	NA	NA	NA	NA
FFC_PHAGE_CIR_42_59_197880_6001	6001	-3.11868	6	0	3	-	jumbo_phage	NA	NA	NA	NA	NA
LP_PHAGE_COMPLETE_CIR-CU-CL_32_25_337758_61768	61768	-3.1206	92	15	35	-	jumbo_phage	NA	NA	NA	NA	NA
MOOSE-W_PHAGE_CIR_22_0_276310_55634	55634	-3.12086	47	3	13	-	jumbo_phage	NA	NA	NA	NA	NA
F30_PHAGE_CIR_32_75_305435_7974	7974	-3.12548	12	1	3	-	jumbo_phage	NA	NA	NA	NA	NA
SALIVA_PHAGE_31_10_185166_14053	14053	-3.12734	13	1	3	-	jumbo_phage	NA	NA	NA	NA	NA
SCN_PHAGE_41_19_71595_38683	38683	-3.13135	38	6	14	SFII:118.8	jumbo_phage	NA	NA	NA	NA	NA
BML_PHAGE_39_25_78422_37596	37596	-3.13486	19	3	5	-	jumbo_phage	NA	NA	NA	NA	NA
NC_012584.1_22302_8268	8268	-3.13696	10	0	3	-	Adenoviridae	Mastadenovirus	Murine mastadenovirus C	murine adenovirus 3	MAdV-3	Complete genome
A11_PHAGE_COMPLETE_CIR-CU-CL_29_1_214282_16839	16839	-3.13762	19	0	3	-	jumbo_phage	NA	NA	NA	NA	NA
ERM_PHAGE_CIR_43_43_159636_69019	69019	-3.13845	121	19	41	-	jumbo_phage	NA	NA	NA	NA	NA
F31_PHAGE_39_18_247223_88631	88631	-3.14172	92	10	36	-	jumbo_phage	NA	NA	NA	NA	NA
R2_PHAGE_CIR_43_124_279361_9038	9038	-3.14295	11	1	3	-	jumbo_phage	NA	NA	NA	NA	NA
BC_PHAGE_31_62_161347_86755	86755	-3.14691	55	4	16	SFII:138.7	jumbo_phage	NA	NA	NA	NA	NA
QH-7_PHAGE_41_19_419029_13022	13022	-3.15069	5	2	2	-	jumbo_phage	NA	NA	NA	NA	NA
ERM_PHAGE_CIR_34_14_242460_60197	60197	-3.15346	80	25	34	-	jumbo_phage	NA	NA	NA	NA	NA
F31_PHAGE_CIR_25_32_130443_82224	82224	-3.15415	93	10	29	-	jumbo_phage	NA	NA	NA	NA	NA
M01_PHAGE_31_130_0_13624	13624	-3.15856	26	2	5	-	jumbo_phage	NA	NA	NA	NA	NA
NC_010240.1_0_5907	5907	-3.16248	8	1	3	-	Baculoviridae	Betabaculovirus	Helicoverpa armigera granulovirus	Helicoverpa armigera granulovirus	HearGV	Complete genome
GD_PHAGE_60_8_294536_11194	11194	-3.16577	16	3	6	-	jumbo_phage	NA	NA	NA	NA	NA
FFSP_PHAGE_34_11_195029_21512	21512	-3.16639	33	5	6	-	jumbo_phage	NA	NA	NA	NA	NA
BML_PHAGE_CIR_40_15_B_0_85090	85090	-3.16798	136	22	42	SFII:124.7	jumbo_phage	NA	NA	NA	NA	NA
AOT-USA_PHAGE_CU_74_48_190000_46610	46610	-3.16982	54	5	15	-	jumbo_phage	NA	NA	NA	NA	NA
GR_PHAGE_54_16_B_216376_10389	10389	-3.17579	11	1	5	-	jumbo_phage	NA	NA	NA	NA	NA
LS_PHAGE_46_8_0_63680	63680	-3.17616	93	5	27	-	jumbo_phage	NA	NA	NA	NA	NA
NC_021221.1_0_7635	7635	-3.1766	10	1	3	-	Adenoviridae	Aviadenovirus	Fowl aviadenovirus B	fowl adenovirus 5	FAdV-5	340
S26_PHAGE_CU_47_66_191582_57676	57676	-3.1816	38	2	13	-	jumbo_phage	NA	NA	NA	NA	NA
STL6-S73_PHAGE_47_16_286765_45909	45909	-3.18411	49	2	12	-	jumbo_phage	NA	NA	NA	NA	NA
M05_PHAGE_CIR_32_31_52857_78365	78365	-3.18431	134	19	33	-	jumbo_phage	NA	NA	NA	NA	NA
GD_PHAGE_54_55_93615_80111	80111	-3.18539	94	17	29	-	jumbo_phage	NA	NA	NA	NA	NA
R2_PHAGE_CIR_50_38_0_28532	28532	-3.20951	28	1	4	-	jumbo_phage	NA	NA	NA	NA	NA
PIG_PHAGE_COMPLETE_CIR-CU-CL_36_38_A_91391_58066	58066	-3.2121	57	6	15	-	jumbo_phage	NA	NA	NA	NA	NA
BML_PHAGE_COMPLETE_CIR-CU-CL_47_17_142612_96458	96458	-3.21363	86	12	24	-	jumbo_phage	NA	NA	NA	NA	NA
GWA1_PHAGE_CIR_34_16_0_55485	55485	-3.214	50	8	12	-	jumbo_phage	NA	NA	NA	NA	NA
GWE1_PHAGE_CIR_37_418_59120_60168	60168	-3.21432	25	1	8	-	jumbo_phage	NA	NA	NA	NA	NA
A5_PHAGE_COMPLETE_CIR-CU-CL_32_1_77220_56308	56308	-3.21555	47	6	14	-	jumbo_phage	NA	NA	NA	NA	NA
ER_PHAGE_35_11_163697_55282	55282	-3.21677	102	12	26	-	jumbo_phage	NA	NA	NA	NA	NA
RIF_PHAGE_35_13_77150_81923	81923	-3.22357	125	22	44	-	jumbo_phage	NA	NA	NA	NA	NA
CG_PHAGE_59_93_53210_30839	30839	-3.23412	42	4	14	-	jumbo_phage	NA	NA	NA	NA	NA
AOT-PERU_PHAGE_COMPLETE_CIR-CU-CL_35_94_172381_30879	30879	-3.23754	32	1	6	-	jumbo_phage	NA	NA	NA	NA	NA
F27_PHAGE_COMPLETE_CIR-CU-CL-RE_31_45_203559_6193	6193	-3.24104	8	2	2	-	jumbo_phage	NA	NA	NA	NA	NA
ERM_PHAGE_CIR_40_28_195596_75393	75393	-3.24178	108	22	27	PolB:203.8	jumbo_phage	NA	NA	NA	NA	NA
GWE1_PHAGE_CIR_39_28_43705_98012	98012	-3.24493	153	8	29	-	jumbo_phage	NA	NA	NA	NA	NA
ALT_PHAGE_39_18_255096_54027	54027	-3.24638	29	4	7	-	jumbo_phage	NA	NA	NA	NA	NA
NC_019559.2_152017_14118	14118	-3.2514	14	0	4	-	Herpesviridae	Muromegalovirus	Murid betaherpesvirus 8	rat cytomegalovirus strain England; murid betaherpesvirus 8	RCMVE; MuBHV8	England
GWC1_PHAGE_CIR_42_18_247604_70092	70092	-3.2543	56	7	12	-	jumbo_phage	NA	NA	NA	NA	NA
RIF_PHAGE_CIR_34_124_60910_65961	65961	-3.25436	88	18	34	-	jumbo_phage	NA	NA	NA	NA	NA
S25_PHAGE_CIR_29_217_0_33984	33984	-3.26502	25	0	4	-	jumbo_phage	NA	NA	NA	NA	NA
BML_PHAGE_48_9_196296_13290	13290	-3.26814	21	4	7	-	jumbo_phage	NA	NA	NA	NA	NA
GWD1_PHAGE_CIR_38_79_0_70109	70109	-3.27086	45	8	10	-	jumbo_phage	NA	NA	NA	NA	NA
NC_004690.1_0_9543	9543	-3.27297	7	1	3	-	Baculoviridae	Alphabaculovirus	Adoxophyes honmai nucleopolyhedrovirus	Adoxophyes honmai nucleopolyhedrovirus	AdhoNPV	ADN001
DGJ_PHAGE_43_837_170670_22733	22733	-3.27568	28	6	8	-	jumbo_phage	NA	NA	NA	NA	NA
BML_PHAGE_47_7_23206_44887	44887	-3.27611	59	13	22	-	jumbo_phage	NA	NA	NA	NA	NA
A9_PHAGE_COMPLETE_CIR-CU-CL_39_1_139264_12439	12439	-3.27738	12	1	3	-	jumbo_phage	NA	NA	NA	NA	NA
M11_PHAGE_COMPLETE_CIR-CU-CL_36_25_144147_10261	10261	-3.28116	13	3	5	-	jumbo_phage	NA	NA	NA	NA	NA
GWF2_PHAGE_CIR_40_44_42583_68606	68606	-3.2922	108	6	27	-	jumbo_phage	NA	NA	NA	NA	NA
SP_PHAGE_46_14_75141_64926	64926	-3.29228	154	15	29	-	jumbo_phage	NA	NA	NA	NA	NA
AOT-USA_PHAGE_CU_138_47_194869_12728	12728	-3.29377	17	0	7	-	jumbo_phage	NA	NA	NA	NA	NA
ERM_PHAGE_CIR_39_151_148626_88615	88615	-3.30015	123	23	31	PolB:203.8	jumbo_phage	NA	NA	NA	NA	NA
BML_PHAGE_39_22_187211_38335	38335	-3.30399	49	13	21	-	jumbo_phage	NA	NA	NA	NA	NA
CG_PHAGE_37_32_195353_40924	40924	-3.30884	31	5	10	-	jumbo_phage	NA	NA	NA	NA	NA
RIF_PHAGE_CIR_29_14_251208_13709	13709	-3.31251	26	4	6	-	jumbo_phage	NA	NA	NA	NA	NA
QH-7_PHAGE_41_19_151655_68712	68712	-3.31499	76	21	27	-	jumbo_phage	NA	NA	NA	NA	NA
F-05_PHAGE_36_45_179513_20604	20604	-3.32101	26	2	3	-	jumbo_phage	NA	NA	NA	NA	NA
AP_PHAGE_CIR_35_225_117584_67161	67161	-3.32148	87	18	31	RNR:287.2	jumbo_phage	NA	NA	NA	NA	NA
BML_PHAGE_CIR_31_29_A_84807_23343	23343	-3.32377	22	1	5	-	jumbo_phage	NA	NA	NA	NA	NA
AOT-USA_PHAGE_CU_74_48_152103_37897	37897	-3.32504	34	3	9	-	jumbo_phage	NA	NA	NA	NA	NA
LP_PHAGE_COMPLETE_CIR-CU-CL_32_18_397189_99837	99837	-3.32555	107	15	32	-	jumbo_phage	NA	NA	NA	NA	NA
SALIVA_PHAGE_50_19_97973_22202	22202	-3.3257	28	1	4	-	jumbo_phage	NA	NA	NA	NA	NA
LS_PHAGE_46_8_165475_83650	83650	-3.32732	125	21	43	PolB:218.7,SFII:156.9	jumbo_phage	NA	NA	NA	NA	NA
ALT_PHAGE_51_12_0_19318	19318	-3.33708	33	6	9	-	jumbo_phage	NA	NA	NA	NA	NA
M-05_PHAGE_37_37_145947_8383	8383	-3.3375	9	1	5	-	jumbo_phage	NA	NA	NA	NA	NA
LP_PHAGE_COMPLETE_CIR-CU-CL_31_18_78382_82413	82413	-3.33774	116	12	26	-	jumbo_phage	NA	NA	NA	NA	NA
BML_PHAGE_47_7_111096_61979	61979	-3.33808	54	6	16	-	jumbo_phage	NA	NA	NA	NA	NA
ERM_PHAGE_CIR_40_15_114342_38920	38920	-3.34799	24	8	11	-	jumbo_phage	NA	NA	NA	NA	NA
NC_039213.1_0_59700	59700	-3.36612	63	13	32	-	Baculoviridae	Betabaculovirus	Agrotis segetum granulovirus	Agrotis segetum granulovirus	AgseGV	DA
SALIVA_PHAGE_CIR_32_22_59509_59283	59283	-3.36758	54	7	18	-	jumbo_phage	NA	NA	NA	NA	NA
SP_PHAGE_CIR_38_20_65510_80330	80330	-3.37143	118	24	50	PolB:217.3	jumbo_phage	NA	NA	NA	NA	NA
NZ_AJVG01000023.1_0_22364	22364	-3.37508	28	3	13	-	Pleolipoviridae	Betapleolipovirus	Betapleolipovirus SNJ2	Saline Natrinema sp. J7‐1 virus 2	SNJ2	Complete genome
BML_PHAGE_CIR_30_13_73398_38260	38260	-3.38412	51	11	16	-	jumbo_phage	NA	NA	NA	NA	NA
CG_PHAGE_37_32_126304_69049	69049	-3.38467	116	20	31	-	jumbo_phage	NA	NA	NA	NA	NA
PIG_PHAGE_COMPLETE_CIR-CU-CL_37_32_29070_40795	40795	-3.38821	21	1	4	-	jumbo_phage	NA	NA	NA	NA	NA
SR-VP_PHAGE_CIR_38_25_90202_50291	50291	-3.38891	61	9	22	-	jumbo_phage	NA	NA	NA	NA	NA
M01_PHAGE_CU_48_59_119743_13116	13116	-3.39257	9	1	4	-	jumbo_phage	NA	NA	NA	NA	NA
ALT_PHAGE_40_10_161327_48005	48005	-3.39569	80	16	25	-	jumbo_phage	NA	NA	NA	NA	NA
GWF1_PHAGE_CIR_37_20_167248_68165	68165	-3.39767	133	10	28	-	jumbo_phage	NA	NA	NA	NA	NA
FFC_PHAGE_44_113_132954_92913	92913	-3.40197	95	11	27	-	jumbo_phage	NA	NA	NA	NA	NA
BML_PHAGE_34_18_93732_54346	54346	-3.404	76	15	24	-	jumbo_phage	NA	NA	NA	NA	NA
GWE2_PHAGE_CIR_37_172_0_69304	69304	-3.40462	92	12	31	-	jumbo_phage	NA	NA	NA	NA	NA
PIG_PHAGE_COMPLETE_CIR-CU-CL_31_57_119202_88729	88729	-3.4076	135	10	31	SFII:106.4	jumbo_phage	NA	NA	NA	NA	NA
NC_015398.1_0_11066	11066	-3.41339	14	4	8	-	Baculoviridae	Betabaculovirus	Clostera anachoreta granulovirus	Clostera anachoreta granulovirus	ClanGV	HBHN
CG_PHAGE_34_22_190501_73129	73129	-3.42739	89	16	31	-	jumbo_phage	NA	NA	NA	NA	NA
PIG_PHAGE_CU_41_30_200020_21881	21881	-3.43247	22	6	7	SFII:141.0	jumbo_phage	NA	NA	NA	NA	NA
R2_PHAGE_49_14_89673_98083	98083	-3.43587	125	11	33	SFII:106.5	jumbo_phage	NA	NA	NA	NA	NA
S9_PHAGE_34_1_246797_45950	45950	-3.4425	61	19	27	-	jumbo_phage	NA	NA	NA	NA	NA
DGJ_PHAGE_43_837_310910_14940	14940	-3.44782	23	3	4	-	jumbo_phage	NA	NA	NA	NA	NA
BML_PHAGE_CIR_35_18_20795_44551	44551	-3.45223	74	14	33	-	jumbo_phage	NA	NA	NA	NA	NA
LP_PHAGE_CIR_34_34_0_41762	41762	-3.45242	34	7	13	-	jumbo_phage	NA	NA	NA	NA	NA
A3_PHAGE_COMPLETE_CIR-CU-CL_34_1_95799_93848	93848	-3.45435	115	28	44	-	jumbo_phage	NA	NA	NA	NA	NA
PIG_PHAGE_COMPLETE_CIR-CU-CL_37_51_200261_38060	38060	-3.45466	41	3	6	-	jumbo_phage	NA	NA	NA	NA	NA
ERM_PHAGE_CIR_34_117_169557_54545	54545	-3.46551	73	24	33	-	jumbo_phage	NA	NA	NA	NA	NA
LP_PHAGE_29_14_0_21897	21897	-3.46973	24	1	6	-	jumbo_phage	NA	NA	NA	NA	NA
SR-VP_PHAGE_43_18_75235_58004	58004	-3.47231	74	16	24	PolB:216.6	jumbo_phage	NA	NA	NA	NA	NA
M07_PHAGE_34_19_76598_75268	75268	-3.47388	66	12	23	-	jumbo_phage	NA	NA	NA	NA	NA
NC_002331.1_0_80106	80106	-3.4776	82	13	40	-	Baculoviridae	Betabaculovirus	Xestia c-nigrum granulovirus	Xestia c-nigrum granulovirus	XecnGV	alpha4
ERM_PHAGE_CIR_40_28_306871_22031	22031	-3.48459	15	1	4	-	jumbo_phage	NA	NA	NA	NA	NA
BM_PHAGE_CIR_35_55_372141_56432	56432	-3.48623	85	24	29	-	jumbo_phage	NA	NA	NA	NA	NA
NC_013772.1_0_47558	47558	-3.48961	51	9	27	-	Baculoviridae	Betabaculovirus	Mythimna unipuncta granulovirus A	Pseudaletia unipuncta granulovirus	PsunGV	Hawaiian
GD_PHAGE_48_10_199706_44708	44708	-3.4933	34	9	11	-	jumbo_phage	NA	NA	NA	NA	NA
GWB1_PHAGE_CIR_34_21_0_52475	52475	-3.49348	46	8	12	-	jumbo_phage	NA	NA	NA	NA	NA
LP_PHAGE_COMPLETE_CIR-CU-CL_32_25_410585_89498	89498	-3.49399	107	12	30	-	jumbo_phage	NA	NA	NA	NA	NA
SP_PHAGE_44_14_A_88970_12300	12300	-3.49862	25	4	6	-	jumbo_phage	NA	NA	NA	NA	NA
M01_PHAGE_CIR_32_31_162962_65078	65078	-3.50253	86	9	33	-	jumbo_phage	NA	NA	NA	NA	NA
QC4_PHAGE_CIR_51_52_0_71533	71533	-3.50819	107	6	23	-	jumbo_phage	NA	NA	NA	NA	NA
NC_009503.1_108052_16069	16069	-3.50829	15	1	6	-	Baculoviridae	Betabaculovirus	Spodoptera litura granulovirus	Spodoptera litura granulovirus	SpltGV	K1
ALT_PHAGE_CIR_40_9_86381_46550	46550	-3.51051	25	4	8	-	jumbo_phage	NA	NA	NA	NA	NA
GD_PHAGE_48_49_228731_48088	48088	-3.51282	73	16	27	-	jumbo_phage	NA	NA	NA	NA	NA
GWA1_PHAGE_CIR_42_18_233659_56314	56314	-3.51537	53	10	16	-	jumbo_phage	NA	NA	NA	NA	NA
GD_PHAGE_CIR_35_878_245480_76549	76549	-3.51976	114	35	42	-	jumbo_phage	NA	NA	NA	NA	NA
BML_PHAGE_37_14_103929_68855	68855	-3.53178	75	26	41	-	jumbo_phage	NA	NA	NA	NA	NA
PIG_PHAGE_CU_31_47_72515_97819	97819	-3.53975	106	17	32	SFII:119.8	jumbo_phage	NA	NA	NA	NA	NA
NC_029996.1_8221_31944	31944	-3.5419	34	6	18	-	Baculoviridae	Betabaculovirus	Mocis latipes granulovirus	Mocis latipes granulovirus	MolaGV	Southern Brazil
PIG_PHAGE_CU_41_30_153672_46348	46348	-3.54457	70	11	25	-	jumbo_phage	NA	NA	NA	NA	NA
BML_PHAGE_47_7_173075_75002	75002	-3.55469	78	12	24	-	jumbo_phage	NA	NA	NA	NA	NA
NC_004462.2_0_19604	19604	-3.55839	42	0	8	-	Sphaerolipoviridae	Gammasphaerolipovirus	Thermus virus IN93	Thermus phage IN93	TVIN93	Complete genome
PIG_PHAGE_CU_31_108_186027_31203	31203	-3.55975	47	5	15	-	jumbo_phage	NA	NA	NA	NA	NA
R2_PHAGE_46_15_195313_22813	22813	-3.56371	38	4	12	-	jumbo_phage	NA	NA	NA	NA	NA
BML_PHAGE_CIR_40_15_A_234919_98123	98123	-3.56671	85	9	28	-	jumbo_phage	NA	NA	NA	NA	NA
PIG_PHAGE_CU_31_47_199465_8247	8247	-3.57309	18	3	5	-	jumbo_phage	NA	NA	NA	NA	NA
SR-VP_PHAGE_COMPLETE_CIR-CU-CL_42_23_514638_50204	50204	-3.5768	60	5	16	-	jumbo_phage	NA	NA	NA	NA	NA
QS-7_PHAGE_COMPLETE_CIR-CU-CL_40_25_73233_33090	33090	-3.58927	45	14	17	-	jumbo_phage	NA	NA	NA	NA	NA
R2_PHAGE_CIR_46_32_99236_48609	48609	-3.59021	54	9	18	RNR:80.9	jumbo_phage	NA	NA	NA	NA	NA
GD_PHAGE_46_9_44110_97322	97322	-3.59521	107	18	36	-	jumbo_phage	NA	NA	NA	NA	NA
PIG_PHAGE_COMPLETE_CIR-CU-CL_36_38_B_0_34944	34944	-3.6087	35	5	11	-	jumbo_phage	NA	NA	NA	NA	NA
BML_PHAGE_CIR_35_14_21117_78771	78771	-3.60879	119	24	52	PolB:243.1,RNR:122.7	jumbo_phage	NA	NA	NA	NA	NA
NC_004087.1_0_17065	17065	-3.61369	31	0	11	-	Rudiviridae	Rudivirus	Sulfolobus islandicus rod-shaped virus 1	Sulfolobus islandicus rod-shaped virus 1	SIRV1	Complete genome
BML_PHAGE_CIR_36_18_149657_29014	29014	-3.62318	43	10	18	SFII:115.8	jumbo_phage	NA	NA	NA	NA	NA
RIF_PHAGE_29_7_0_60231	60231	-3.62959	76	8	25	-	jumbo_phage	NA	NA	NA	NA	NA
BML_PHAGE_CIR_41_12_153254_57300	57300	-3.63283	49	11	14	-	jumbo_phage	NA	NA	NA	NA	NA
GM_PHAGE_38_38_139383_44618	44618	-3.64286	70	14	25	-	jumbo_phage	NA	NA	NA	NA	NA
NC_030838.1_0_7299	7299	-3.64297	5	0	2	-	Polyomaviridae	Sparus aurata polyomavirus 1	Sparus aurata polyomavirus 1	SaurPyV1	SA9poly	Complete genome
RIF_PHAGE_CIR_34_145_59816_31679	31679	-3.6435	47	12	22	-	jumbo_phage	NA	NA	NA	NA	NA
LP_PHAGE_52_35_66437_66283	66283	-3.64491	81	6	19	-	jumbo_phage	NA	NA	NA	NA	NA
AOT-PERU_PHAGE_COMPLETE_CIR-CU-CL_183_33_196834_7763	7763	-3.6453	19	1	3	-	jumbo_phage	NA	NA	NA	NA	NA
NC_028379.1_172421_24269	24269	-3.64789	15	1	5	-	Herpesviridae	Proboscivirus	Elephantid betaherpesvirus 4	elephantid endotheliotropic herpesvirus 4; elephantid betaherpesvirus 4	EEHV4; ElBHV4	NAP69
ERM_PHAGE_CIR_34_14_176128_66332	66332	-3.65185	50	9	15	RNR:434.0	jumbo_phage	NA	NA	NA	NA	NA
BML_PHAGE_46_119_98160_21818	21818	-3.65521	25	5	9	-	jumbo_phage	NA	NA	NA	NA	NA
BML_PHAGE_CIR_31_29_B_109370_68764	68764	-3.65594	119	14	30	-	jumbo_phage	NA	NA	NA	NA	NA
R2_PHAGE_CIR_50_795_123239_11349	11349	-3.65924	12	1	2	-	jumbo_phage	NA	NA	NA	NA	NA
F22_PHAGE_CIR_34_47_198856_34063	34063	-3.66465	47	5	16	-	jumbo_phage	NA	NA	NA	NA	NA
R2_PHAGE_46_15_36478_79743	79743	-3.66475	120	19	34	-	jumbo_phage	NA	NA	NA	NA	NA
RIF_PHAGE_35_13_159073_54655	54655	-3.67251	56	13	20	-	jumbo_phage	NA	NA	NA	NA	NA
NC_030200.1_117164_20284	20284	-3.67879	16	0	3	-	Herpesviridae	Roseolovirus	Macacine betaherpesvirus 9	Macaca nemestrina herpesvirus 7; macacine betaherpesvirus 9	MneHV7; McBHV9	Complete genome
R2_PHAGE_46_15_0_36478	36478	-3.6805	25	6	6	-	jumbo_phage	NA	NA	NA	NA	NA
SR-VP_PHAGE_38_15_73944_90667	90667	-3.68831	103	18	41	-	jumbo_phage	NA	NA	NA	NA	NA
NC_004087.1_17065_15243	15243	-3.68926	16	0	5	-	Rudiviridae	Rudivirus	Sulfolobus islandicus rod-shaped virus 1	Sulfolobus islandicus rod-shaped virus 1	SIRV1	Complete genome
SP_PHAGE_CIR_37_21_51790_22325	22325	-3.69038	16	1	4	-	jumbo_phage	NA	NA	NA	NA	NA
SR-VP_PHAGE_57_11_183403_83890	83890	-3.70277	103	14	29	-	jumbo_phage	NA	NA	NA	NA	NA
F14_PHAGE_CIR_38_54_171831_43148	43148	-3.71	44	4	12	-	jumbo_phage	NA	NA	NA	NA	NA
A11_PHAGE_COMPLETE_CIR-CU-CL_29_1_93309_26682	26682	-3.71124	28	5	10	PolB:207.7,SFII:137.8	jumbo_phage	NA	NA	NA	NA	NA
GWE1_PHAGE_CIR_39_28_212297_7186	7186	-3.72156	2	0	1	-	jumbo_phage	NA	NA	NA	NA	NA
SCN_PHAGE_41_19_259950_23100	23100	-3.72333	37	7	10	-	jumbo_phage	NA	NA	NA	NA	NA
M-09_PHAGE_50_88_212346_56901	56901	-3.73033	58	5	16	-	jumbo_phage	NA	NA	NA	NA	NA
FFSP_PHAGE_34_11_0_92680	92680	-3.73337	72	6	19	-	jumbo_phage	NA	NA	NA	NA	NA
SR-VP_PHAGE_48_20_77329_18552	18552	-3.73455	31	6	8	-	jumbo_phage	NA	NA	NA	NA	NA
BML_PHAGE_CIR_31_29_A_288608_36431	36431	-3.73734	73	9	16	-	jumbo_phage	NA	NA	NA	NA	NA
GWD2_PHAGE_CIR_40_276_0_45789	45789	-3.74159	24	0	8	-	jumbo_phage	NA	NA	NA	NA	NA
A4_PHAGE_COMPLETE_CIR-CU-CL_34_1_149468_22152	22152	-3.74171	30	8	12	-	jumbo_phage	NA	NA	NA	NA	NA
GD_PHAGE_CIR_60_59_75370_96634	96634	-3.74672	132	17	43	-	jumbo_phage	NA	NA	NA	NA	NA
M01_PHAGE_CU_48_59_216345_71400	71400	-3.76432	54	10	28	-	jumbo_phage	NA	NA	NA	NA	NA
F31_PHAGE_39_18_200309_46914	46914	-3.7656	40	3	10	-	jumbo_phage	NA	NA	NA	NA	NA
SR-VP_PHAGE_54_15_71873_32099	32099	-3.77362	37	4	4	-	jumbo_phage	NA	NA	NA	NA	NA
GWD2_PHAGE_CIR_40_276_181882_14312	14312	-3.77967	27	3	10	-	jumbo_phage	NA	NA	NA	NA	NA
LP_PHAGE_30_17_0_13775	13775	-3.78715	18	6	4	-	jumbo_phage	NA	NA	NA	NA	NA
SR-VP_PHAGE_CIR_35_26_154831_13482	13482	-3.78808	22	5	10	-	jumbo_phage	NA	NA	NA	NA	NA
NC_034266.1_128977_75260	75260	-3.78913	45	2	15	-	Herpesviridae	Mardivirus	Columbid alphaherpesvirus 1	pigeon herpesvirus; columbid alphaherpesvirus 1	PHV; CoAHV1	HLJ
NC_020231.1_188695_44806	44806	-3.79129	20	0	9	-	Herpesviridae	Caviid betaherpesvirus 2	guinea pig cytomegalovirus; caviid betaherpesvirus 2	GPCMV; CdBHV2	21222	Complete genome
BML_PHAGE_39_34_77639_73683	73683	-3.80013	46	8	10	-	jumbo_phage	NA	NA	NA	NA	NA
CG_PHAGE_CIR_35_156_184653_33143	33143	-3.80952	21	2	7	-	jumbo_phage	NA	NA	NA	NA	NA
GWF2_PHAGE_CIR_37_22_198366_45683	45683	-3.82055	86	7	19	-	jumbo_phage	NA	NA	NA	NA	NA
M-05_PHAGE_37_37_154330_46855	46855	-3.82657	62	9	16	-	jumbo_phage	NA	NA	NA	NA	NA
M01_PHAGE_CIR_32_31_49987_68492	68492	-3.82667	79	10	26	-	jumbo_phage	NA	NA	NA	NA	NA
BML_PHAGE_COMPLETE_CIR-CU-CL_30_21_254975_25935	25935	-3.82871	44	6	10	-	jumbo_phage	NA	NA	NA	NA	NA
BML_PHAGE_COMPLETE_CIR-CU-CL_32_14_74655_37349	37349	-3.83014	29	0	6	-	jumbo_phage	NA	NA	NA	NA	NA
RTP_PHAGE_33_21_78205_46232	46232	-3.83242	67	13	19	-	jumbo_phage	NA	NA	NA	NA	NA
LP_PHAGE_40_9_212538_14056	14056	-3.84161	12	2	4	-	jumbo_phage	NA	NA	NA	NA	NA
BJP_PHAGE_COMPLETE_CIR-CU-CL_29_15_220833_6606	6606	-3.8417	10	0	3	-	jumbo_phage	NA	NA	NA	NA	NA
F-26_PHAGE_31_64_161097_84459	84459	-3.84371	116	24	40	-	jumbo_phage	NA	NA	NA	NA	NA
[truncated: 974 more rows]

## Sheet: NCBI_Accessions
NCBI Accession
NC_000866.4
NC_000871.1
NC_000872.1
NC_000896.1
NC_000902.1
NC_000924.1
NC_000929.1
NC_000935.1
NC_001271.1
NC_001317.1
NC_001335.1
NC_001416.1
NC_001604.1
NC_001629.1
NC_001697.1
NC_001706.1
NC_001835.1
NC_001884.1
NC_001895.1
NC_001900.1
NC_001901.1
NC_001902.1
NC_001909.1
NC_001978.3
NC_002072.2
NC_002166.1
NC_002167.1
NC_002185.1
NC_002214.1
NC_002371.2
NC_002484.2
NC_002486.1
NC_002519.1
NC_002649.1
NC_002656.1
NC_002661.2
NC_002666.1
NC_002667.1
NC_002668.1
NC_002703.1
NC_002730.1
NC_002747.1
NC_002796.1
NC_003050.2
NC_003085.1
NC_003216.1
NC_003278.1
NC_003288.1
NC_003291.2
NC_003298.1
NC_003309.1
NC_003313.1
NC_003315.1
NC_003324.1
NC_003345.2
NC_003356.1
NC_003387.1
NC_003390.2
NC_003444.1
NC_003524.1
NC_003907.2
NC_004066.1
NC_004084.1
NC_004112.1
NC_004303.1
NC_004305.1
NC_004313.1
NC_004333.2
NC_004348.1
NC_004456.1
NC_004466.2
NC_004584.1
NC_004585.1
NC_004586.1
NC_004587.1
NC_004588.1
NC_004589.1
NC_004615.1
NC_004616.1
NC_004617.1
NC_004629.1
NC_004664.2
NC_004665.1
NC_004680.1
NC_004681.1
NC_004682.2
NC_004683.1
NC_004684.1
NC_004685.1
NC_004686.2
NC_004687.1
NC_004688.1
NC_004689.1
NC_004735.1
NC_004740.1
NC_004745.1
NC_004746.1
NC_004775.2
NC_004777.1
NC_004813.1
NC_004820.1
NC_004821.1
NC_004827.1
NC_004831.2
NC_004902.1
NC_004913.3
NC_004914.3
NC_004927.2
NC_004928.1
NC_004996.1
NC_005045.1
NC_005056.1
NC_005066.1
NC_005069.1
NC_005083.2
NC_005091.2
NC_005135.1
NC_005178.1
NC_005259.1
NC_005260.1
NC_005262.3
NC_005263.2
NC_005282.1
NC_005284.1
NC_005294.1
NC_005340.1
NC_005342.2
NC_005344.1
NC_005345.2
NC_005354.1
NC_005355.1
NC_005356.1
NC_005357.1
NC_005822.1
NC_005833.1
NC_005841.1
NC_005856.1
NC_005857.1
NC_005859.1
NC_005879.1
NC_005880.2
NC_005882.1
NC_005884.1
NC_005885.1
NC_005886.2
NC_005887.1
NC_005891.1
NC_005893.1
NC_006356.2
NC_006548.1
NC_006552.1
NC_006557.1
NC_006565.1
NC_006820.1
NC_006882.2
NC_006883.2
NC_006884.2
NC_006936.1
NC_006938.1
NC_006940.2
NC_006949.1
NC_006953.1
NC_007019.1
NC_007021.1
NC_007022.1
NC_007023.1
NC_007024.1
NC_007047.1
NC_007048.1
NC_007049.1
NC_007050.1
NC_007051.1
NC_007052.1
NC_007053.1
NC_007054.1
NC_007055.1
NC_007056.1
NC_007057.1
NC_007058.1
NC_007059.1
NC_007060.1
NC_007061.1
NC_007062.1
NC_007063.1
NC_007064.1
NC_007065.1
NC_007066.1
NC_007145.2
NC_007149.1
NC_007291.1
NC_007456.1
NC_007458.1
NC_007497.1
NC_007501.1
NC_007581.1
NC_007603.1
NC_007610.1
NC_007623.1
NC_007636.1
NC_007637.1
NC_007709.1
NC_007710.1
NC_007734.1
NC_007804.2
NC_007805.1
NC_007806.1
NC_007807.1
NC_007808.1
NC_007809.1
NC_007810.1
NC_007814.1
NC_007902.1
NC_007917.1
NC_007924.1
NC_007967.1
NC_008152.1
NC_008193.1
NC_008194.1
NC_008195.1
NC_008196.1
NC_008197.1
NC_008198.1
NC_008199.1
NC_008200.1
NC_008201.1
NC_008202.2
NC_008203.1
NC_008204.1
NC_008205.1
NC_008206.2
NC_008207.1
NC_008208.1
NC_008265.1
NC_008296.2
NC_008363.1
NC_008364.1
NC_008367.1
NC_008370.1
NC_008371.1
NC_008376.2
NC_008464.1
NC_008515.1
NC_008562.1
NC_008583.1
NC_008584.1
NC_008617.1
NC_008689.1
NC_008694.1
NC_008695.1
NC_008717.1
NC_008720.1
NC_008721.2
NC_008722.1
NC_008723.1
NC_008798.1
NC_008799.1
NC_009014.1
NC_009015.1
NC_009016.1
NC_009018.1
NC_009231.1
NC_009232.2
NC_009234.1
NC_009235.2
NC_009236.1
NC_009237.1
NC_009382.1
NC_009447.1
NC_009514.1
NC_009526.1
NC_009531.1
NC_009540.1
NC_009541.1
NC_009542.2
NC_009543.1
NC_009551.1
NC_009552.3
NC_009554.1
NC_009603.1
NC_009604.1
NC_009737.2
NC_009760.1
NC_009803.1
NC_009804.1
NC_009810.1
NC_009811.2
NC_009812.1
NC_009813.1
NC_009814.1
NC_009815.1
NC_009816.1
NC_009817.1
NC_009818.1
NC_009819.1
NC_009820.1
NC_009821.1
NC_009877.1
NC_009878.1
NC_009904.1
NC_009935.1
NC_009936.1
NC_009990.1
NC_009993.2
NC_010105.1
NC_010106.1
NC_010116.1
NC_010147.1
NC_010179.2
NC_010237.1
NC_010324.1
NC_010325.1
NC_010326.1
NC_010342.1
NC_010353.1
NC_010355.1
NC_010463.1
NC_010495.1
NC_010576.1
NC_010583.1
NC_010807.1
NC_010808.1
NC_010811.2
NC_010821.1
NC_010945.1
NC_011019.1
NC_011020.1
NC_011021.1
NC_011022.1
NC_011023.1
NC_011038.1
NC_011039.1
NC_011040.1
NC_011042.1
NC_011043.1
NC_011044.1
NC_011045.1
NC_011046.1
NC_011054.1
NC_011055.1
NC_011056.1
NC_011057.1
NC_011085.3
NC_011103.1
NC_011104.1
NC_011105.1
NC_011107.1
NC_011142.1
NC_011165.1
NC_011166.1
NC_011167.1
NC_011201.1
NC_011216.1
NC_011222.1
NC_011267.1
NC_011269.2
NC_011270.1
NC_011271.1
NC_011272.1
NC_011273.1
NC_011285.1
NC_011287.1
NC_011288.1
NC_011289.1
NC_011290.1
NC_011291.1
NC_011292.1
NC_011308.1
NC_011318.1
NC_011344.1
NC_011373.1
NC_011398.1
NC_011421.1
NC_011534.1
NC_011551.1
NC_011589.1
NC_011611.1
NC_011612.1
NC_011613.1
NC_011614.1
NC_011645.1
NC_011646.1
NC_011703.1
NC_011756.1
NC_011801.1
NC_011802.1
NC_011810.1
NC_011811.1
NC_011976.1
NC_012027.1
NC_012223.2
NC_012418.1
NC_012419.1
NC_012530.1
NC_012635.1
NC_012638.1
NC_012662.1
NC_012663.1
NC_012696.1
NC_012697.1
NC_012740.1
NC_012741.1
NC_012742.1
NC_012743.2
NC_012749.1
NC_012753.1
NC_012756.1
NC_012784.1
NC_012788.1
NC_012884.1
NC_013021.1
NC_013055.1
NC_013059.1
NC_013085.1
NC_013152.1
NC_013153.1
NC_013154.1
NC_013155.1
NC_013195.1
NC_013594.1
NC_013598.1
NC_013599.1
NC_013600.1
NC_013638.1
NC_013643.1
NC_013644.1
NC_013645.1
NC_013646.1
NC_013647.1
NC_013648.1
NC_013649.2
NC_013650.1
NC_013651.1
NC_013691.1
NC_013692.1
NC_013693.1
NC_013694.1
NC_013696.1
NC_013697.1
NC_013698.1
NC_013936.1
NC_014036.1
NC_014229.1
NC_014260.1
NC_014457.1
NC_014458.1
NC_014459.2
NC_014460.1
NC_014461.1
NC_014467.1
NC_014595.1
NC_014635.1
NC_014636.1
NC_014660.1
NC_014661.1
NC_014662.1
NC_014663.1
NC_014792.1
NC_014900.1
NC_014901.1
NC_015157.1
NC_015158.1
NC_015159.1
NC_015208.1
NC_015210.1
NC_015249.1
NC_015250.1
NC_015251.1
NC_015252.1
NC_015253.1
NC_015254.1
NC_015262.1
NC_015263.1
NC_015264.1
NC_015265.1
NC_015266.1
NC_015269.1
NC_015272.2
NC_015273.1
NC_015274.1
NC_015279.1
NC_015280.1
NC_015281.1
NC_015282.1
NC_015283.1
NC_015284.1
NC_015285.1
NC_015286.1
NC_015287.1
NC_015288.1
NC_015289.1
NC_015290.1
NC_015292.1
NC_015293.1
NC_015294.2
NC_015295.1
NC_015296.1
NC_015453.1
NC_015454.1
NC_015456.1
NC_015457.1
NC_015463.1
NC_015464.1
NC_015465.1
NC_015466.1
NC_015568.1
NC_015569.1
NC_015584.1
NC_015585.1
NC_015719.1
NC_015720.1
NC_015721.1
NC_015933.1
NC_015937.1
NC_015938.1
NC_016071.1
NC_016073.1
NC_016158.1
NC_016160.1
NC_016161.1
NC_016163.1
NC_016164.1
NC_016165.1
NC_016166.1
NC_016434.1
NC_016435.1
NC_016562.1
NC_016563.1
NC_016564.1
NC_016566.1
NC_016567.1
NC_016568.1
NC_016569.1
NC_016570.1
NC_016571.1
NC_016650.1
NC_016652.1
NC_016653.1
NC_016654.1
NC_016655.1
NC_016656.1
NC_016657.1
NC_016658.1
NC_016659.1
NC_016761.1
NC_016762.1
NC_016763.1
NC_016764.1
NC_016765.1
NC_016766.1
NC_016767.1
NC_016770.1
NC_017674.1
NC_017688.1
NC_017695.1
NC_017696.1
NC_017698.1
NC_017702.1
NC_017732.1
NC_017864.1
NC_017865.1
NC_017968.1
NC_017969.1
NC_017971.2
NC_017972.1
NC_017973.1
NC_017974.1
NC_017975.1
NC_017976.1
NC_017978.1
NC_017981.1
NC_017984.1
NC_017985.1
NC_018085.1
NC_018086.1
NC_018087.3
NC_018088.1
NC_018264.1
NC_018269.1
NC_018270.1
NC_018271.1
NC_018272.1
NC_018273.1
NC_018274.1
NC_018275.1
NC_018276.1
NC_018277.1
NC_018278.1
NC_018279.1
NC_018280.1
NC_018281.1
NC_018282.1
NC_018283.1
NC_018284.1
NC_018285.1
NC_018452.1
NC_018454.1
NC_018831.1
NC_018832.1
NC_018834.1
NC_018835.1
NC_018836.1
NC_018837.1
NC_018838.1
NC_018839.1
NC_018840.1
NC_018841.1
NC_018842.1
NC_018843.1
NC_018845.1
NC_018846.1
NC_018847.1
NC_018848.1
NC_018849.1
NC_018850.2
NC_018851.1
NC_018852.1
NC_018853.1
NC_018854.1
NC_018855.1
NC_018856.1
NC_018857.1
NC_018859.1
NC_018860.1
NC_018861.1
NC_018863.1
NC_019398.1
NC_019399.1
NC_019400.1
NC_019401.1
NC_019402.1
NC_019403.1
NC_019404.1
NC_019405.1
NC_019406.1
NC_019407.1
NC_019408.1
NC_019410.1
NC_019411.1
NC_019414.1
NC_019416.1
NC_019417.1
NC_019418.1
NC_019419.2
NC_019420.1
NC_019421.1
NC_019422.1
NC_019423.1
NC_019442.1
NC_019443.1
NC_019444.1
NC_019445.1
NC_019446.1
NC_019447.1
NC_019448.1
NC_019449.1
NC_019450.1
NC_019451.1
NC_019452.1
NC_019454.1
NC_019455.1
NC_019456.1
NC_019457.1
NC_019485.1
NC_019486.1
NC_019487.1
NC_019488.1
NC_019489.1
NC_019490.1
NC_019496.1
NC_019500.1
NC_019501.1
NC_019502.1
NC_019503.1
NC_019504.1
NC_019505.1
NC_019506.1
NC_019507.1
NC_019508.1
NC_019509.1
NC_019510.1
NC_019511.1
NC_019512.1
NC_019513.1
NC_019514.1
NC_019515.1
NC_019516.1
NC_019517.1
NC_019518.1
NC_019519.1
NC_019520.1
NC_019521.1
NC_019522.1
NC_019524.2
NC_019525.1
NC_019526.1
NC_019527.1
NC_019528.1
NC_019529.1
NC_019530.1
NC_019538.1
NC_019539.1
NC_019540.1
NC_019541.1
NC_019542.1
NC_019543.1
NC_019544.1
NC_019545.1
NC_019549.1
NC_019550.1
NC_019704.1
NC_019705.1
NC_019706.1
NC_019708.1
NC_019709.1
NC_019710.1
NC_019711.1
NC_019713.1
NC_019714.1
NC_019715.1
NC_019716.1
NC_019717.1
NC_019718.1
NC_019719.1
NC_019720.1
NC_019721.1
NC_019722.1
NC_019723.1
NC_019724.1
NC_019725.1
NC_019726.1
NC_019767.1
NC_019768.1
NC_019769.1
NC_019782.1
NC_019813.1
NC_019909.1
NC_019910.1
NC_019911.2
NC_019912.1
NC_019913.1
NC_019914.1
NC_019915.1
NC_019916.1
NC_019917.1
NC_019918.1
NC_019919.2
NC_019921.1
NC_019923.1
NC_019924.1
NC_019925.1
NC_019926.1
NC_019927.1
NC_019928.1
NC_019929.1
NC_019930.1
NC_019931.1
NC_019932.1
NC_019933.2
NC_019934.1
NC_019935.1
NC_020078.1
NC_020079.1
NC_020080.1
NC_020081.2
NC_020082.1
NC_020083.1
NC_020159.1
NC_020197.1
NC_020198.1
NC_020199.1
NC_020200.1
NC_020201.1
NC_020202.1
NC_020203.1
NC_020204.1
NC_020205.1
NC_020414.1
NC_020416.1
NC_020477.1
NC_020478.1
NC_020479.1
NC_020480.1
NC_020481.1
NC_020482.1
NC_020483.1
NC_020484.1
NC_020486.1
NC_020488.1
NC_020489.1
NC_020490.2
NC_020845.1
NC_020856.2
NC_020858.2
NC_020859.1
NC_020870.1
NC_020871.1
NC_020873.1
NC_020876.1
NC_020877.1
NC_020879.1
NC_020880.1
NC_020883.1
NC_021061.1
NC_021062.1
NC_021063.1
NC_021073.1
NC_021190.1
NC_021297.1
NC_021298.1
NC_021299.1
NC_021300.1
NC_021301.1
NC_021302.1
NC_021304.1
NC_021305.1
NC_021306.2
NC_021307.1
NC_021308.1
NC_021309.1
NC_021310.1
NC_021311.1
NC_021315.1
NC_021316.1
NC_021317.1
NC_021318.1
NC_021320.1
NC_021321.1
NC_021323.1
NC_021324.1
NC_021325.1
NC_021326.1
NC_021331.1
NC_021332.1
NC_021334.1
NC_021335.1
NC_021336.1
NC_021337.1
NC_021338.1
NC_021339.1
NC_021342.2
NC_021343.1
NC_021344.2
NC_021346.1
NC_021347.1
NC_021348.1
NC_021349.1
NC_021529.2
NC_021530.1
NC_021531.1
NC_021532.1
NC_021533.1
NC_021535.1
NC_021538.1
NC_021539.2
NC_021540.1
NC_021556.1
NC_021563.1
NC_021772.1
NC_021773.2
NC_021774.1
NC_021775.1
NC_021776.1
NC_021777.1
NC_021779.1
NC_021780.1
NC_021781.2
NC_021782.1
NC_021783.1
NC_021784.1
NC_021785.1
NC_021787.2
NC_021788.1
NC_021789.1
NC_021790.1
NC_021791.1
NC_021792.1
NC_021794.1
NC_021795.1
NC_021796.1
NC_021798.1
NC_021799.1
NC_021800.1
NC_021801.1
NC_021802.1
NC_021803.1
NC_021804.1
NC_021806.1
NC_021852.1
NC_021853.1
NC_021854.1
NC_021855.1
NC_021856.1
NC_021857.1
NC_021860.1
NC_021861.1
NC_021863.1
NC_021864.1
NC_021865.1
NC_021867.1
NC_021868.1
NC_022052.1
NC_022053.1
NC_022054.1
NC_022055.1
NC_022056.1
NC_022057.1
NC_022058.1
NC_022059.1
NC_022060.1
NC_022061.1
NC_022062.1
NC_022063.1
NC_022064.1
NC_022065.1
NC_022066.1
NC_022067.1
NC_022068.1
NC_022069.1
NC_022070.1
NC_022071.1
NC_022085.1
NC_022086.1
NC_022087.1
NC_022088.2
NC_022090.1
NC_022091.1
NC_022096.1
NC_022323.1
NC_022324.1
NC_022325.1
NC_022328.1
NC_022329.1
NC_022330.1
NC_022331.2
NC_022334.1
NC_022335.1
NC_022336.1
NC_022337.1
NC_022338.1
NC_022339.1
NC_022340.1
NC_022341.1
NC_022342.1
NC_022343.1
NC_022744.1
NC_022746.1
NC_022747.1
NC_022749.1
NC_022750.1
NC_022751.1
NC_022752.1
NC_022753.1
NC_022754.1
NC_022756.1
NC_022757.1
NC_022758.1
NC_022761.1
NC_022762.1
NC_022763.1
NC_022764.1
NC_022765.1
NC_022766.1
NC_022767.1
NC_022768.1
NC_022769.1
NC_022770.1
NC_022771.1
NC_022772.1
NC_022773.1
NC_022774.1
NC_022775.1
NC_022776.1
NC_022791.1
NC_022914.1
NC_022915.1
NC_022916.1
NC_022917.1
NC_022918.1
NC_022920.1
NC_022965.1
NC_022966.1
NC_022967.1
NC_022968.1
NC_022969.1
NC_022970.1
NC_022971.1
NC_022972.2
NC_022973.1
NC_022974.1
NC_022975.1
NC_022976.1
NC_022977.1
NC_022979.1
NC_022980.1
NC_022981.1
NC_022982.1
NC_022983.1
NC_022984.1
NC_022985.1
NC_022986.1
NC_022987.1
NC_022988.1
NC_022989.1
NC_023007.1
NC_023009.1
NC_023498.1
NC_023499.1
NC_023500.1
NC_023501.1
NC_023502.1
NC_023548.1
NC_023549.1
NC_023551.1
NC_023552.1
NC_023553.1
NC_023554.1
NC_023555.1
NC_023556.1
NC_023557.1
NC_023558.1
NC_023561.1
NC_023562.1
NC_023563.1
NC_023564.1
NC_023565.1
NC_023566.1
NC_023567.2
NC_023568.1
NC_023569.1
NC_023570.1
NC_023572.1
NC_023573.1
NC_023574.1
NC_023576.1
NC_023577.1
NC_023578.1
NC_023579.1
NC_023580.1
NC_023581.1
NC_023582.1
NC_023583.1
NC_023584.1
NC_023587.1
NC_023588.1
NC_023589.1
NC_023590.1
NC_023591.1
NC_023593.1
NC_023594.2
NC_023595.2
NC_023597.1
NC_023599.1
NC_023600.1
NC_023601.1
NC_023602.1
NC_023603.1
NC_023604.1
NC_023605.1
NC_023606.1
NC_023607.1
NC_023608.1
NC_023609.1
NC_023610.1
NC_023612.1
NC_023614.1
NC_023686.1
NC_023687.1
NC_023688.1
NC_023689.1
NC_023690.1
NC_023691.1
NC_023692.1
NC_023693.1
NC_023694.1
NC_023695.1
NC_023696.1
NC_023697.1
NC_023698.1
NC_023699.1
NC_023700.1
NC_023701.1
NC_023702.1
NC_023703.1
NC_023704.1
NC_023705.1
NC_023706.1
NC_023707.1
NC_023708.1
NC_023709.1
NC_023710.1
NC_023711.1
NC_023712.1
NC_023713.1
NC_023714.1
NC_023715.1
NC_023716.1
NC_023717.1
NC_023719.1
NC_023720.1
NC_023721.1
NC_023722.1
NC_023723.1
NC_023724.1
NC_023725.1
NC_023726.1
NC_023727.1
NC_023728.1
NC_023729.1
NC_023730.1
NC_023731.1
NC_023732.1
NC_023733.1
NC_023734.1
NC_023735.1
NC_023736.1
NC_023737.1
NC_023738.1
NC_023739.1
NC_023740.1
NC_023741.1
NC_023742.1
NC_023743.1
NC_023744.1
NC_023745.1
NC_023746.1
NC_023747.1
NC_023748.1
NC_023856.1
NC_023859.1
NC_023862.1
NC_023863.2
NC_023865.1
NC_024121.1
NC_024122.1
NC_024124.2
NC_024125.2
NC_024134.1
NC_024135.1
NC_024136.1
NC_024137.1
NC_024138.1
NC_024139.1
NC_024140.1
NC_024141.1
NC_024142.2
NC_024143.1
NC_024144.1
NC_024145.1
NC_024146.1
NC_024147.1
NC_024148.1
NC_024203.1
NC_024204.1
NC_024205.1
NC_024206.1
NC_024207.1
NC_024208.1
NC_024209.1
NC_024210.1
NC_024211.1
NC_024212.1
NC_024213.1
NC_024214.1
NC_024215.1
NC_024216.1
NC_024217.1
NC_024329.1
NC_024330.1
NC_024354.1
NC_024355.1
NC_024356.1
NC_024358.1
NC_024359.1
NC_024360.1
NC_024362.1
NC_024363.1
NC_024364.1
NC_024365.1
NC_024366.1
NC_024367.1
NC_024368.1
NC_024369.2
NC_024371.1
NC_024375.1
NC_024378.1
NC_024379.1
NC_024380.1
NC_024381.1
NC_024383.1
NC_024384.1
NC_024385.1
NC_024386.1
NC_024387.1
NC_024388.1
NC_024389.1
NC_024390.1
NC_024391.1
NC_024392.1
NC_024711.1
NC_024782.1
NC_024783.1
NC_024784.1
NC_024785.1
NC_024786.1
NC_024787.1
NC_024788.1
NC_024789.1
NC_024790.1
NC_024791.1
NC_024792.1
NC_024793.1
NC_024794.1
NC_025115.1
NC_025414.1
NC_025415.1
NC_025416.1
NC_025417.1
NC_025418.1
NC_025419.1
NC_025420.1
NC_025421.1
NC_025422.1
NC_025423.1
NC_025424.1
NC_025425.1
NC_025426.1
NC_025427.1
NC_025428.1
NC_025429.1
NC_025430.1
NC_025431.1
NC_025433.1
NC_025434.1
NC_025436.1
NC_025437.1
NC_025438.1
NC_025439.1
NC_025440.1
NC_025441.1
NC_025442.1
NC_025443.1
NC_025444.1
NC_025445.1
NC_025446.1
NC_025447.1
NC_025448.1
NC_025449.1
NC_025450.1
NC_025451.1
NC_025452.1
NC_025453.1
NC_025455.1
NC_025456.1
NC_025457.1
NC_025458.1
NC_025459.1
NC_025460.1
NC_025461.1
NC_025462.1
NC_025463.1
NC_025464.1
NC_025465.1
NC_025466.1
NC_025470.1
NC_025471.1
NC_025822.1
NC_025829.1
NC_025830.1
NC_026010.1
NC_026014.1
NC_026016.1
NC_026017.1
NC_026583.1
NC_026584.1
NC_026585.1
NC_026586.1
NC_026587.1
NC_026588.1
NC_026589.1
NC_026590.1
NC_026591.1
NC_026593.1
NC_026594.1
NC_026595.1
NC_026596.1
NC_026597.1
NC_026598.1
NC_026599.1
NC_026600.1
NC_026601.1
NC_026602.1
NC_026603.1
NC_026604.1
NC_026605.1
NC_026606.1
NC_026607.2
NC_026608.1
NC_026609.1
NC_026610.2
NC_026923.1
NC_026924.1
NC_026926.1
NC_026927.1
NC_026928.1
NC_027118.1
NC_027119.1
NC_027125.1
NC_027130.1
NC_027132.1
NC_027204.1
NC_027292.1
NC_027293.1
NC_027294.1
NC_027295.1
NC_027296.1
NC_027297.1
NC_027299.1
NC_027329.1
NC_027330.1
NC_027331.1
NC_027332.1
NC_027333.1
NC_027335.1
NC_027336.1
NC_027337.1
NC_027339.1
NC_027340.1
NC_027341.1
NC_027342.1
NC_027344.1
NC_027345.1
NC_027346.1
NC_027347.1
NC_027348.2
NC_027349.1
NC_027350.1
NC_027351.1
NC_027352.1
NC_027353.1
NC_027354.1
NC_027355.1
NC_027356.1
NC_027357.1
NC_027358.1
NC_027359.1
NC_027360.1
NC_027361.1
NC_027362.1
NC_027363.1
NC_027364.1
NC_027365.1
NC_027366.1
NC_027367.1
NC_027368.1
NC_027369.1
NC_027370.1
NC_027371.1
NC_027372.1
NC_027373.1
NC_027374.1
NC_027375.1
NC_027376.1
NC_027377.1
NC_027378.1
NC_027379.1
NC_027380.1
NC_027381.1
NC_027382.1
NC_027383.1
NC_027384.1
NC_027385.1
NC_027386.1
NC_027387.1
NC_027388.1
NC_027389.1
NC_027390.1
NC_027391.1
NC_027392.1
NC_027393.1
NC_027394.1
NC_027395.1
NC_027396.1
NC_027397.1
NC_027398.1
NC_027399.1
NC_027400.1
NC_027401.1
NC_027402.1
NC_027403.1
NC_027404.1
NC_027405.1
NC_027620.1
NC_027621.1
NC_027622.1
NC_027623.2
NC_027624.1
NC_027625.1
NC_027626.1
NC_027627.1
NC_027628.1
NC_027629.1
NC_027630.1
NC_027979.1
NC_027980.1
NC_027981.1
NC_027982.1
NC_027983.1
NC_027984.1
NC_027985.1
NC_027986.1
NC_027987.1
NC_027988.2
NC_027989.1
NC_027990.1
NC_027991.1
NC_027992.1
NC_027993.1
NC_027994.1
NC_027995.1
NC_027996.1
NC_027997.1
NC_028247.1
NC_028248.1
NC_028448.1
NC_028449.1
NC_028652.1
NC_028653.1
NC_028654.1
NC_028655.1
NC_028657.1
NC_028658.1
NC_028659.1
NC_028660.1
NC_028661.1
NC_028662.1
NC_028663.1
NC_028664.1
NC_028665.1
NC_028666.1
NC_028668.1
NC_028669.1
NC_028670.1
NC_028671.2
NC_028672.1
NC_028673.1
NC_028674.1
NC_028675.1
NC_028676.1
NC_028677.1
NC_028678.1
NC_028679.1
NC_028680.1
NC_028681.1
NC_028682.1
NC_028684.1
NC_028685.1
NC_028686.1
NC_028687.1
NC_028688.1
NC_028689.1
NC_028690.1
NC_028691.1
NC_028694.1
NC_028695.2
NC_028696.2
NC_028697.1
NC_028698.1
NC_028699.1
NC_028700.1
NC_028701.2
NC_028702.1
NC_028742.1
NC_028743.1
NC_028744.1
NC_028745.1
NC_028746.1
NC_028747.1
NC_028748.2
NC_028749.1
NC_028750.1
NC_028751.1
NC_028754.1
NC_028755.1
NC_028757.1
NC_028758.1
NC_028759.1
NC_028760.1
NC_028762.1
NC_028763.1
NC_028764.1
NC_028765.1
NC_028766.1
NC_028767.1
NC_028768.1
NC_028770.1
NC_028772.1
NC_028773.1
NC_028774.1
NC_028775.1
NC_028776.1
NC_028777.1
NC_028778.1
NC_028779.1
NC_028780.1
NC_028782.1
NC_028783.1
NC_028784.1
NC_028785.1
NC_028786.1
NC_028788.1
NC_028791.1
NC_028792.1
NC_028794.1
NC_028795.1
NC_028796.1
NC_028798.1
NC_028799.1
NC_028800.1
NC_028802.1
NC_028803.1
NC_028804.1
NC_028805.1
NC_028807.1
NC_028808.2
NC_028810.1
NC_028812.1
NC_028813.1
NC_028815.1
NC_028816.1
NC_028817.1
NC_028818.1
NC_028819.1
NC_028820.1
NC_028821.1
NC_028822.1
NC_028823.1
NC_028825.1
NC_028826.1
NC_028827.1
NC_028828.1
NC_028829.1
NC_028830.1
NC_028831.1
NC_028832.1
NC_028834.1
NC_028835.1
NC_028836.1
NC_028837.1
NC_028838.1
NC_028841.1
NC_028842.1
NC_028843.1
NC_028844.1
NC_028846.1
NC_028847.1
NC_028848.1
NC_028849.1
NC_028850.1
NC_028851.1
NC_028852.1
NC_028853.1
NC_028854.1
NC_028855.1
NC_028856.1
NC_028857.1
NC_028859.1
NC_028860.1
NC_028861.1
NC_028862.1
NC_028863.1
NC_028864.1
NC_028865.1
NC_028869.1
NC_028870.1
NC_028871.1
NC_028872.1
NC_028874.1
NC_028876.2
NC_028877.1
NC_028878.1
NC_028879.1
NC_028880.1
NC_028881.1
NC_028882.1
NC_028883.1
NC_028885.1
NC_028886.1
NC_028887.1
NC_028888.1
NC_028889.1
NC_028890.1
NC_028892.1
NC_028894.1
NC_028895.1
NC_028896.1
NC_028897.1
NC_028898.1
NC_028899.1
NC_028900.1
NC_028901.1
NC_028903.1
NC_028904.1
NC_028905.1
NC_028906.1
NC_028907.1
NC_028908.2
NC_028910.1
NC_028911.1
NC_028912.1
NC_028913.1
NC_028914.1
NC_028915.1
NC_028916.1
NC_028917.1
NC_028919.1
NC_028920.1
NC_028922.1
NC_028923.1
NC_028924.1
NC_028925.1
NC_028926.1
NC_028927.1
NC_028928.1
NC_028929.1
NC_028930.1
NC_028932.1
NC_028933.1
NC_028934.1
NC_028935.2
NC_028936.1
NC_028937.1
NC_028939.1
NC_028940.1
NC_028941.1
NC_028943.1
NC_028944.1
NC_028945.1
NC_028946.1
NC_028947.1
NC_028951.1
NC_028952.1
NC_028953.1
NC_028954.1
NC_028955.1
NC_028956.1
NC_028957.1
NC_028958.1
NC_028959.1
NC_028960.2
NC_028961.1
NC_028962.1
NC_028965.1
NC_028966.1
NC_028967.1
NC_028968.1
NC_028969.1
NC_028971.1
NC_028972.1
NC_028974.1
NC_028976.1
NC_028977.1
NC_028978.1
NC_028979.1
NC_028980.1
NC_028982.1
NC_028983.1
NC_028984.1
NC_028987.2
NC_028988.1
NC_028990.1
NC_028991.1
NC_028995.1
NC_028996.1
NC_028997.1
NC_028999.1
NC_029000.1
NC_029001.1
NC_029002.1
NC_029003.2
NC_029004.1
NC_029005.2
NC_029006.1
NC_029007.1
NC_029008.1
NC_029009.1
NC_029010.1
NC_029013.1
NC_029015.2
NC_029016.1
NC_029017.1
NC_029018.2
NC_029019.1
NC_029021.1
NC_029022.1
NC_029023.1
NC_029024.1
NC_029025.1
NC_029026.1
NC_029028.1
NC_029029.1
NC_029030.1
NC_029031.1
NC_029033.1
NC_029042.1
NC_029043.2
NC_029044.1
NC_029045.1
NC_029046.1
NC_029047.1
NC_029048.2
NC_029050.1
NC_029058.1
NC_029059.1
NC_029060.1
NC_029061.1
NC_029068.1
NC_029071.1
NC_029072.1
NC_029073.1
NC_029074.1
NC_029075.1
NC_029077.1
NC_029078.1
NC_029079.1
NC_029080.1
NC_029081.1
NC_029083.1
NC_029084.1
NC_029091.1
NC_029092.1
NC_029093.1
NC_029094.1
NC_029097.1
NC_029098.1
NC_029099.1
NC_029100.1
NC_029101.1
NC_029102.1
NC_029104.1
NC_029106.1
NC_029107.1
NC_029116.1
NC_029118.1
NC_029119.1
NC_029120.1
NC_029121.1
NC_030652.1
NC_030694.1
NC_030695.1
NC_030696.1
NC_030698.1
NC_030901.1
NC_030902.1
NC_030904.1
NC_030905.1
NC_030906.1
NC_030908.1
NC_030909.1
NC_030910.1
NC_030911.1
NC_030913.1
NC_030914.1
NC_030915.1
NC_030916.1
NC_030917.1
NC_030918.1
NC_030919.1
NC_030920.1
NC_030921.1
NC_030923.1
NC_030924.1
NC_030925.1
NC_030927.1
NC_030928.1
NC_030929.1
NC_030930.1
NC_030931.1
NC_030932.1
NC_030933.1
NC_030934.1
NC_030936.1
NC_030937.1
NC_030939.1
NC_030940.1
NC_030941.1
NC_030942.1
NC_030943.1
NC_030944.1
NC_030945.1
NC_030946.1
NC_030947.1
NC_030948.1
NC_030949.1
NC_030950.1
NC_030951.1
NC_030953.1
NC_031001.1
NC_031002.1
NC_031003.1
NC_031004.1
NC_031005.2
NC_031006.1
NC_031007.1
NC_031009.1
NC_031010.1
NC_031011.1
NC_031012.1
NC_031013.1
NC_031014.1
NC_031015.1
NC_031016.1
NC_031017.1
NC_031018.1
NC_031019.1
NC_031020.1
NC_031021.1
NC_031022.1
NC_031023.1
NC_031024.1
NC_031025.1
NC_031026.1
NC_031027.1
NC_031028.1
NC_031029.1
NC_031030.1
NC_031031.1
NC_031032.1
NC_031034.1
NC_031035.1
NC_031036.1
NC_031037.1
NC_031039.1
NC_031040.1
NC_031041.1
NC_031042.1
NC_031043.1
NC_031044.1
NC_031045.1
NC_031047.1
NC_031048.1
NC_031049.1
NC_031050.1
NC_031051.1
NC_031052.1
NC_031053.1
NC_031054.1
NC_031055.1
NC_031056.1
NC_031057.1
NC_031058.1
NC_031059.1
NC_031060.1
NC_031061.1
NC_031062.2
NC_031063.1
NC_031064.1
NC_031065.1
NC_031066.1
NC_031067.1
NC_031068.2
NC_031069.1
NC_031070.1
NC_031071.1
NC_031072.1
NC_031073.1
NC_031074.1
NC_031075.1
NC_031076.1
NC_031077.1
NC_031078.1
NC_031080.1
NC_031081.1
NC_031082.1
NC_031084.1
NC_031085.1
NC_031086.1
NC_031087.1
NC_031090.1
NC_031091.1
NC_031092.1
NC_031094.1
NC_031095.1
NC_031096.1
NC_031097.1
NC_031098.1
NC_031099.1
NC_031100.1
NC_031101.1
NC_031102.1
NC_031103.1
NC_031104.1
NC_031107.2
NC_031108.1
NC_031109.1
NC_031110.1
NC_031111.1
NC_031112.1
NC_031113.1
NC_031114.1
NC_031115.1
NC_031116.1
NC_031117.1
NC_031118.1
NC_031119.1
NC_031120.1
NC_031121.1
NC_031122.1
NC_031123.1
NC_031124.1
NC_031125.1
NC_031126.1
NC_031127.1
NC_031128.1
NC_031129.1
NC_031224.2
NC_031226.1
NC_031228.1
NC_031229.1
NC_031230.1
NC_031231.1
NC_031233.1
NC_031234.1
NC_031235.1
NC_031237.1
NC_031238.1
NC_031239.1
NC_031241.1
NC_031242.1
NC_031243.1
NC_031245.1
NC_031246.1
NC_031247.1
NC_031249.1
NC_031250.1
NC_031251.1
NC_031252.1
NC_031253.1
NC_031254.1
NC_031255.2
NC_031256.1
NC_031257.1
NC_031258.1
NC_031260.1
NC_031261.1
NC_031262.1
NC_031263.1
NC_031264.1
NC_031265.1
NC_031266.1
NC_031267.1
NC_031269.1
NC_031271.1
NC_031274.1
NC_031277.1
NC_031279.1
NC_031280.1
NC_031281.1
NC_031900.1
NC_031901.1
NC_031902.1
NC_031903.1
NC_031904.1
NC_031905.1
NC_031906.1
NC_031907.1
NC_031908.1
NC_031909.1
NC_031910.1
NC_031911.1
NC_031912.1
NC_031913.1
NC_031914.1
NC_031915.1
NC_031917.1
NC_031918.1
NC_031919.1
NC_031920.1
NC_031921.1
NC_031922.1
NC_031923.1
NC_031924.1
NC_031925.1
NC_031926.1
NC_031927.1
NC_031928.1
NC_031929.1
NC_031930.1
NC_031931.1
NC_031932.1
NC_031933.1
NC_031934.1
NC_031935.1
NC_031936.1
NC_031938.1
NC_031939.1
NC_031940.1
NC_031941.1
NC_031942.1
NC_031943.1
[truncated: 1,013 more rows]

## Sheet: GV_results
viral_regions	replicon	contig_length	score	num_ORFs	num_viralhits	num_pfamhits	markerhits	used_for_gvog
GVMAG-S-1016713-46.fna	GVMAG-S-1016713-46.fna|1016713_contig_14227	5970	-18.6641	5	1	3	-	no
GVMAG-M-3300005583-9.fna	GVMAG-M-3300005583-9.fna|Ga0049085_10003552	6238	-13.4265	6	0	5	-	no
GVMAG-S-1035124-42.fna	GVMAG-S-1035124-42.fna|1035124_contig_2923	8469	-12.3977	6	0	2	-	no
GVMAG-S-1091232-121.fna	GVMAG-S-1091232-121.fna|1091232_contig_9775	11426	-11.0721	12	0	11	-	no
ERX556094.26.dc.fa	ERX556094.26.dc.fa|contig_67379	13952	-11.0149	15	3	12	-	no
ERX556094.26.dc.fa	ERX556094.26.dc.fa|contig_11783	68955	-9.881	55	15	47	-	no
GVMAG-M-3300001589-9.fna	GVMAG-M-3300001589-9.fna|JGI24005J15628_10006961	5404	-9.61348	5	4	4	-	no
ERX556094.26.dc.fa	ERX556094.26.dc.fa|contig_2243	14570	-9.55993	16	5	14	-	no
GVMAG-S-1091232-121.fna	GVMAG-S-1091232-121.fna|1091232_contig_15816	8163	-9.41522	12	0	10	-	no
GVMAG-M-3300018428-44.fna	GVMAG-M-3300018428-44.fna|Ga0181568_10019104	5854	-9.21755	7	0	6	-	no
GVMAG-M-3300006900-23.fna	GVMAG-M-3300006900-23.fna|Ga0066376_10011237	6724	-9.19299	7	3	3	-	no
GVMAG-S-3300010299-67.fna	GVMAG-S-3300010299-67.fna|3300010299.a:Ga0129342_1002078	8975	-8.63285	9	2	5	-	no
GVMAG-M-3300027708-63.fna	GVMAG-M-3300027708-63.fna|Ga0209188_1007477	6562	-8.34644	8	3	5	-	no
GVMAG-M-3300013133-39.fna	GVMAG-M-3300013133-39.fna|Ga0172362_10015443	6394	-8.21162	10	2	4	-	no
GVMAG-M-3300018428-44.fna	GVMAG-M-3300018428-44.fna|Ga0181568_10016859	6250	-8.13916	9	0	4	-	no
GVMAG-S-3300010160-61.fna	GVMAG-S-3300010160-61.fna|3300010160.a:Ga0114967_10012104	6415	-8.03285	4	2	1	-	no
ERX556094.26.dc.fa	ERX556094.26.dc.fa|contig_85886	14790	-7.92359	16	8	12	-	no
GVMAG-M-3300005286-3.fna	GVMAG-M-3300005286-3.fna|Ga0065721_10006732	13701	-7.89106	11	2	5	-	no
GVMAG-M-3300027712-35.fna	GVMAG-M-3300027712-35.fna|Ga0209499_1007700	5805	-7.7261	4	3	3	-	no
GVMAG-M-3300024529-3.fna	GVMAG-M-3300024529-3.fna|Ga0255044_10001492	5313	-7.70374	10	2	3	-	no
GVMAG-M-3300013132-23.fna	GVMAG-M-3300013132-23.fna|Ga0172372_10022586	7129	-7.67652	9	2	4	-	no
GVMAG-M-3300017724-5.fna	GVMAG-M-3300017724-5.fna|Ga0181388_1001477	7193	-7.46601	6	3	3	-	no
GVMAG-M-3300004273-3.fna	GVMAG-M-3300004273-3.fna|Ga0066608_1003711	6212	-7.37789	6	5	3	-	no
GVMAG-M-3300009169-13.fna	GVMAG-M-3300009169-13.fna|Ga0105097_10005037	6694	-7.29486	6	3	2	-	no
GVMAG-S-3300010368-40.fna	GVMAG-S-3300010368-40.fna|3300010368.a:Ga0129324_10006391	6572	-7.29046	4	2	2	-	no
GVMAG-S-3300013006-131.fna	GVMAG-S-3300013006-131.fna|3300013006.a:Ga0164294_10017940	5787	-7.24195	2	0	1	-	no
GVMAG-M-3300017991-11.fna	GVMAG-M-3300017991-11.fna|Ga0180434_10025515	5678	-7.2163	7	0	2	-	no
GVMAG-S-3300010316-20.fna	GVMAG-S-3300010316-20.fna|3300010316.a:Ga0136655_1004262	5751	-7.1699	7	0	2	-	no
GVMAG-M-3300017991-11.fna	GVMAG-M-3300017991-11.fna|Ga0180434_10021008	6413	-7.12	6	0	1	-	no
GVMAG-S-3300009084-161.fna	GVMAG-S-3300009084-161.fna|3300009084.a:Ga0105046_10046339	6108	-7.10716	5	2	4	-	no
GVMAG-M-3300000116-5.fna	GVMAG-M-3300000116-5.fna|DelMOSpr2010_c10007496	5868	-6.79901	4	2	2	-	no
GVMAG-M-3300009169-13.fna	GVMAG-M-3300009169-13.fna|Ga0105097_10002198	9565	-6.74703	9	7	5	D5:184.9	no
GVMAG-M-3300007619-1.fna	GVMAG-M-3300007619-1.fna|Ga0102947_1002483	5730	-6.73051	6	4	4	-	no
GVMAG-M-3300009183-18.fna	GVMAG-M-3300009183-18.fna|Ga0114974_10017773	5059	-6.72714	6	0	3	-	no
GVMAG-S-1035357-3.fna	GVMAG-S-1035357-3.fna|1035357_contig_288	6751	-6.71171	4	3	3	-	no
GVMAG-S-1064190-84.fna	GVMAG-S-1064190-84.fna|1064190_contig_11251	6081	-6.67257	6	3	4	PolB:206.9	no
GVMAG-M-3300027708-20.fna	GVMAG-M-3300027708-20.fna|Ga0209188_1010899	5156	-6.54428	5	1	2	-	no
GVMAG-M-3300023184-33.fna	GVMAG-M-3300023184-33.fna|Ga0214919_10034871	5140	-6.48147	8	3	4	-	no
GVMAG-M-3300020185-13.fna	GVMAG-M-3300020185-13.fna|Ga0206131_10018048	5958	-6.47645	6	4	5	-	no
GVMAG-M-3300027833-31.fna	GVMAG-M-3300027833-31.fna|Ga0209092_10014064	5678	-6.09206	2	0	2	-	no
GVMAG-S-3300005662-70.fna	GVMAG-S-3300005662-70.fna|3300005662.a:Ga0078894_10018777	5559	-6.03542	4	2	2	-	no
GVMAG-M-3300013127-27.fna	GVMAG-M-3300013127-27.fna|Ga0172365_10004837	9986	-6.03033	6	4	4	-	no
GVMAG-S-1096102-95.fna	GVMAG-S-1096102-95.fna|1096102_contig_13837	5290	-6.02656	6	0	1	-	no
GVMAG-S-1101181-88.fna	GVMAG-S-1101181-88.fna|1101181_contig_11275	5506	-5.97893	8	0	3	-	no
GVMAG-S-ERX556106-33.fna	GVMAG-S-ERX556106-33.fna|ERX556106_contig_2738	7958	-5.87688	5	2	2	-	no
GVMAG-S-1092401-23.fna	GVMAG-S-1092401-23.fna|1092401_contig_2183	5579	-5.8111	7	3	4	-	no
GVMAG-M-3300023174-160.fna	GVMAG-M-3300023174-160.fna|Ga0214921_10017482	7958	-5.79848	4	3	2	-	no
GVMAG-M-3300014838-26.fna	GVMAG-M-3300014838-26.fna|Ga0182030_10069031	5274	-5.69901	6	2	3	-	no
ERX556009.10.dc.fa	ERX556009.10.dc.fa|contig_29707	10262	-5.59759	14	0	3	-	no
GVMAG-M-3300023174-128.fna	GVMAG-M-3300023174-128.fna|Ga0214921_10017675	7895	-5.50063	1	1	1	-	no
GVMAG-M-3300023174-128.fna	GVMAG-M-3300023174-128.fna|Ga0214921_10011713	10613	-5.3124	7	2	5	-	no
GVMAG-M-3300025707-20.fna	GVMAG-M-3300025707-20.fna|Ga0209667_1007289	6007	-5.27694	4	1	2	-	no
GVMAG-S-3300006056-154.fna	GVMAG-S-3300006056-154.fna|3300006056.a:Ga0075163_10031056	6713	-5.2263	7	1	4	-	no
GVMAG-M-3300018428-44.fna	GVMAG-M-3300018428-44.fna|Ga0181568_10011998	7457	-5.12842	9	4	3	-	no
GVMAG-M-3300017956-2.fna	GVMAG-M-3300017956-2.fna|Ga0181580_10019554	5321	-5.11321	9	2	5	-	no
ERX556094.26.dc.fa	ERX556094.26.dc.fa|contig_7464	27034	-5.09684	24	9	19	-	no
GVMAG-M-3300024529-3.fna	GVMAG-M-3300024529-3.fna|Ga0255044_10000984	6250	-5.07815	22	1	3	-	no
GVMAG-S-3300000558-93.fna	GVMAG-S-3300000558-93.fna|3300000558.a:Draft_11691239	9913	-5.07814	8	2	4	-	no
GVMAG-M-3300027721-1.fna	GVMAG-M-3300027721-1.fna|Ga0209492_1001533	7173	-5.00784	7	3	4	-	no
GVMAG-S-1063923-83.fna	GVMAG-S-1063923-83.fna|1063923_contig_14066	5320	-4.99869	3	1	1	-	no
GVMAG-S-3300013132-167.fna	GVMAG-S-3300013132-167.fna|3300013132.a:Ga0172372_10036426	5089	-4.965	6	2	5	-	no
GVMAG-M-3300017991-11.fna	GVMAG-M-3300017991-11.fna|Ga0180434_10020609	6496	-4.96499	14	1	3	-	no
GCA_003814025.1_ASM381402v1.fna	GCA_003814025.1_ASM381402v1|MK072031.1	5356	-4.94718	6	4	4	-	no
GVMAG-S-3300010160-61.fna	GVMAG-S-3300010160-61.fna|3300010160.a:Ga0114967_10012147	6398	-4.91811	6	1	1	-	no
GVMAG-M-3300014493-9.fna	GVMAG-M-3300014493-9.fna|Ga0182016_10009745	9463	-4.84912	10	4	5	-	no
GVMAG-S-1015567-472.fna	GVMAG-S-1015567-472.fna|1015567_contig_157022	6770	-4.75111	5	0	3	-	no
GVMAG-S-1016713-46.fna	GVMAG-S-1016713-46.fna|1016713_contig_15410	5671	-4.71056	3	2	2	-	no
GVMAG-S-1101181-88.fna	GVMAG-S-1101181-88.fna|1101181_contig_7403	6943	-4.65216	8	0	2	-	no
ERX556094.26.dc.fa	ERX556094.26.dc.fa|contig_72182	13375	-4.59412	13	5	13	-	no
GVMAG-M-3300023179-109.fna	GVMAG-M-3300023179-109.fna|Ga0214923_10011449	8871	-4.59309	3	0	2	-	no
GVMAG-M-3300009084-79.fna	GVMAG-M-3300009084-79.fna|Ga0105046_10035883	7148	-4.56223	8	1	2	-	no
GVMAG-M-3300023179-137.fna	GVMAG-M-3300023179-137.fna|Ga0214923_10010450	9465	-4.50918	13	8	7	-	no
GVMAG-M-3300018428-44.fna	GVMAG-M-3300018428-44.fna|Ga0181568_10021010	5569	-4.49144	10	2	5	-	no
GCA_003814125.1_ASM381412v1.fna	GCA_003814125.1_ASM381412v1|MK072292.1	11042	-4.48046	11	3	5	-	no
GVMAG-S-1063923-83.fna	GVMAG-S-1063923-83.fna|1063923_contig_7181	8590	-4.39478	7	4	3	-	no
GVMAG-S-ERX556063-31.fna	GVMAG-S-ERX556063-31.fna|ERX556063_contig_4716	5766	-4.36472	7	1	2	-	no
GVMAG-M-3300006916-6.fna	GVMAG-M-3300006916-6.fna|Ga0070750_10009159	5250	-4.29357	3	3	2	-	no
GVMAG-S-3300013132-167.fna	GVMAG-S-3300013132-167.fna|3300013132.a:Ga0172372_10022935	7054	-4.2292	9	0	4	-	no
GVMAG-M-3300023179-109.fna	GVMAG-M-3300023179-109.fna|Ga0214923_10011099	9059	-4.22456	5	2	3	D5:214.2	no
GVMAG-S-1101165-49.fna	GVMAG-S-1101165-49.fna|1101165_contig_10253	5716	-4.20039	9	2	1	-	no
GVMAG-M-3300017991-11.fna	GVMAG-M-3300017991-11.fna|Ga0180434_10006951	12877	-4.12029	18	2	4	-	no
ERX555919.35.dc.fa	ERX555919.35.dc.fa|contig_61174	10304	-4.09685	3	0	2	-	no
GVMAG-S-ERX555976-44.fna	GVMAG-S-ERX555976-44.fna|ERX555976_contig_5173	8110	-4	3	0	1	-	no
GVMAG-M-3300010299-7.fna	GVMAG-M-3300010299-7.fna|Ga0129342_1005180	5695	-3.97731	10	7	5	-	no
GVMAG-M-3300007345-3.fna	GVMAG-M-3300007345-3.fna|Ga0070752_1009508	5312	-3.96988	16	0	3	-	no
GVMAG-S-1035082-32.fna	GVMAG-S-1035082-32.fna|1035082_contig_8165	5165	-3.96968	12	0	4	-	no
GVMAG-M-3300009181-40.fna	GVMAG-M-3300009181-40.fna|Ga0114969_10005766	9637	-3.96496	13	0	3	-	no
GVMAG-S-3300000929-19.fna	GVMAG-S-3300000929-19.fna|3300000929.a:NpDRAFT_10000118	6943	-3.95568	7	1	1	-	no
GVMAG-M-3300022752-40.fna	GVMAG-M-3300022752-40.fna|Ga0214917_10015601	6579	-3.88312	6	3	4	-	no
GVMAG-M-3300009163-40.fna	GVMAG-M-3300009163-40.fna|Ga0114970_10003671	11213	-3.85974	9	8	3	-	no
GVMAG-M-3300009697-1.fna	GVMAG-M-3300009697-1.fna|Ga0116231_10017232	8730	-3.82927	15	4	3	-	no
GVMAG-M-3300009529-9.fna	GVMAG-M-3300009529-9.fna|Ga0114919_10001630	17967	-3.82188	18	10	16	-	no
ERX556094.51.dc.fa	ERX556094.51.dc.fa|contig_33136	10784	-3.79892	12	4	8	-	no
GVMAG-M-3300001348-16.fna	GVMAG-M-3300001348-16.fna|JGI20154J14316_10008715	6890	-3.72242	3	0	1	-	no
GVMAG-S-3300010157-147.fna	GVMAG-S-3300010157-147.fna|3300010157.a:Ga0114964_10004378	9295	-3.70961	6	1	1	-	no
GVMAG-M-3300007547-5.fna	GVMAG-M-3300007547-5.fna|Ga0102875_1001366	8662	-3.68538	9	2	2	-	no
ERX556094.26.dc.fa	ERX556094.26.dc.fa|contig_40682	18149	-3.682	18	6	14	-	no
GCA_003814105.1_ASM381410v1.fna	GCA_003814105.1_ASM381410v1|MK072222.1	8538	-3.67982	8	1	2	-	no
GVMAG-M-3300018080-53.fna	GVMAG-M-3300018080-53.fna|Ga0180433_10016858	8120	-3.63582	9	3	3	-	no
GVMAG-M-3300005528-18.fna	GVMAG-M-3300005528-18.fna|Ga0068872_10012935	5827	-3.61428	8	1	3	-	no
GVMAG-M-3300017991-11.fna	GVMAG-M-3300017991-11.fna|Ga0180434_10019605	6697	-3.60687	6	1	1	-	no
GVMAG-S-1045057-15.fna	GVMAG-S-1045057-15.fna|1045057_contig_3004	6158	-3.5793	9	1	3	-	no
GVMAG-M-3300018428-44.fna	GVMAG-M-3300018428-44.fna|Ga0181568_10021157	5547	-3.57771	10	0	1	-	no
GVMAG-S-3300005662-70.fna	GVMAG-S-3300005662-70.fna|3300005662.a:Ga0078894_10019492	5463	-3.57186	6	1	2	-	no
GVMAG-M-3300017991-11.fna	GVMAG-M-3300017991-11.fna|Ga0180434_10027537	5407	-3.56939	10	0	2	-	no
GVMAG-M-3300005286-3.fna	GVMAG-M-3300005286-3.fna|Ga0065721_10053459	9923	-3.53984	6	3	5	-	no
GVMAG-S-3300000558-93.fna	GVMAG-S-3300000558-93.fna|3300000558.a:Draft_11733274	5976	-3.52308	7	2	3	-	no
GVMAG-S-1101165-91.fna	GVMAG-S-1101165-91.fna|1101165_contig_3619	11279	-3.51013	9	3	3	-	no
GVMAG-S-3300010368-40.fna	GVMAG-S-3300010368-40.fna|3300010368.a:Ga0129324_10007259	6077	-3.48027	7	1	2	-	no
GVMAG-S-3300013100-88.fna	GVMAG-S-3300013100-88.fna|3300013100.a:Ga0157373_10013828	5917	-3.46376	4	2	3	-	no
GVMAG-S-3300006056-154.fna	GVMAG-S-3300006056-154.fna|3300006056.a:Ga0075163_10027850	7132	-3.45807	8	3	2	-	no
GVMAG-S-1016713-46.fna	GVMAG-S-1016713-46.fna|1016713_contig_14886	5798	-3.43603	6	2	2	-	no
GVMAG-M-3300014838-63.fna	GVMAG-M-3300014838-63.fna|Ga0182030_10027710	10173	-3.43007	17	2	4	-	no
GVMAG-S-3300006056-154.fna	GVMAG-S-3300006056-154.fna|3300006056.a:Ga0075163_10045574	5428	-3.38188	7	2	2	-	no
GVMAG-S-3300010368-40.fna	GVMAG-S-3300010368-40.fna|3300010368.a:Ga0129324_10005813	6971	-3.37568	9	3	1	-	no
GVMAG-M-3300010299-7.fna	GVMAG-M-3300010299-7.fna|Ga0129342_1006050	5270	-3.36553	8	0	3	-	no
GVMAG-S-3300010160-61.fna	GVMAG-S-3300010160-61.fna|3300010160.a:Ga0114967_10006364	9273	-3.35711	14	1	3	-	no
GVMAG-S-1096102-95.fna	GVMAG-S-1096102-95.fna|1096102_contig_7799	7767	-3.32967	18	1	4	-	no
GVMAG-S-3300000929-19.fna	GVMAG-S-3300000929-19.fna|3300000929.a:NpDRAFT_10053025	5216	-3.29024	8	2	1	-	no
GVMAG-S-3300000929-19.fna	GVMAG-S-3300000929-19.fna|3300000929.a:NpDRAFT_10003316	9476	-3.21723	9	2	1	-	no
GVMAG-M-3300014838-26.fna	GVMAG-M-3300014838-26.fna|Ga0182030_10036938	8323	-3.18289	10	0	2	-	no
GVMAG-S-3300002923-21.fna	GVMAG-S-3300002923-21.fna|3300002923.a:LBH17_10002408	6336	-3.18051	6	2	3	-	no
GCA_003814245.1_ASM381424v1.fna	GCA_003814245.1_ASM381424v1|MK072543.1	5453	-3.1443	4	0	2	-	no
GVMAG-M-3300001589-9.fna	GVMAG-M-3300001589-9.fna|JGI24005J15628_10004182	7180	-3.13451	8	7	7	-	no
GVMAG-M-3300027892-64.fna	GVMAG-M-3300027892-64.fna|Ga0209550_10025318	5122	-3.13223	4	1	2	-	no
GVMAG-M-3300013129-28.fna	GVMAG-M-3300013129-28.fna|Ga0172364_10016844	5607	-3.1174	9	0	2	-	no
ERX556094.26.dc.fa	ERX556094.26.dc.fa|contig_20063	13641	-3.08659	14	7	11	-	no
GVMAG-M-3300009163-54.fna	GVMAG-M-3300009163-54.fna|Ga0114970_10002587	13517	-3.0856	8	0	3	-	no
GVMAG-S-1035145-40.fna	GVMAG-S-1035145-40.fna|1035145_contig_2474	14048	-3.0827	1	0	1	-	no
GVMAG-M-3300007516-29.fna	GVMAG-M-3300007516-29.fna|Ga0105050_10015603	7463	-3.0215	9	2	3	-	no
GVMAG-M-3300017788-78.fna	GVMAG-M-3300017788-78.fna|Ga0169931_10019687	8676	-3	2	0	1	-	no
GVMAG-S-1059904-8.fna	GVMAG-S-1059904-8.fna|1059904_contig_495	10325	-2.99776	9	3	5	-	no
GVMAG-M-3300023179-159.fna	GVMAG-M-3300023179-159.fna|Ga0214923_10011201	9008	-2.94606	9	6	7	-	no
GVMAG-M-3300005987-10.fna	GVMAG-M-3300005987-10.fna|Ga0075158_10001750	16211	-2.91708	15	6	5	-	no
GCA_003814145.1_ASM381414v1.fna	GCA_003814145.1_ASM381414v1|MK072343.1	12441	-2.88158	13	3	2	-	no
GVMAG-M-3300009181-40.fna	GVMAG-M-3300009181-40.fna|Ga0114969_10006666	8845	-2.86744	15	0	1	-	no
GVMAG-S-1102112-150.fna	GVMAG-S-1102112-150.fna|1102112_contig_19227	5856	-2.86666	8	2	1	-	no
GVMAG-S-1101165-67.fna	GVMAG-S-1101165-67.fna|1101165_contig_9970	5818	-2.85914	6	2	1	-	no
GVMAG-S-1006664-8.fna	GVMAG-S-1006664-8.fna|1006664_contig_9230	5550	-2.85677	11	0	1	-	no
GCA_003814125.1_ASM381412v1.fna	GCA_003814125.1_ASM381412v1|MK072294.1	10104	-2.85573	8	3	4	-	no
GVMAG-S-1035124-35.fna	GVMAG-S-1035124-35.fna|1035124_contig_3783	7360	-2.83033	7	0	2	-	no
GVMAG-M-3300006916-6.fna	GVMAG-M-3300006916-6.fna|Ga0070750_10009881	5042	-2.80214	5	0	1	-	no
GVMAG-M-3300008012-17.fna	GVMAG-M-3300008012-17.fna|Ga0075480_10009407	6133	-2.79269	8	0	1	-	no
GVMAG-M-3300014838-26.fna	GVMAG-M-3300014838-26.fna|Ga0182030_10068857	5283	-2.7896	5	2	2	-	no
GVMAG-M-3300023179-137.fna	GVMAG-M-3300023179-137.fna|Ga0214923_10018905	6285	-2.77576	8	1	3	-	no
GVMAG-M-3300005528-18.fna	GVMAG-M-3300005528-18.fna|Ga0068872_10012118	6053	-2.76583	5	0	1	-	no
GVMAG-S-3300010160-61.fna	GVMAG-S-3300010160-61.fna|3300010160.a:Ga0114967_10008009	8146	-2.74783	14	0	2	-	no
GVMAG-S-1026894-104.fna	GVMAG-S-1026894-104.fna|1026894_contig_637	13671	-2.73539	9	2	4	-	no
GVMAG-M-3300007345-3.fna	GVMAG-M-3300007345-3.fna|Ga0070752_1005311	7481	-2.73202	10	1	1	-	no
GVMAG-M-3300023174-160.fna	GVMAG-M-3300023174-160.fna|Ga0214921_10011798	10556	-2.71985	9	6	4	-	no
GVMAG-S-1059906-5.fna	GVMAG-S-1059906-5.fna|1059906_contig_878	5388	-2.70656	7	1	2	-	no
GVMAG-M-3300017776-4.fna	GVMAG-M-3300017776-4.fna|Ga0181394_1003943	6027	-2.69688	3	2	3	-	no
GVMAG-M-3300023174-61.fna	GVMAG-M-3300023174-61.fna|Ga0214921_10013427	9619	-2.64121	6	2	2	-	no
GVMAG-M-3300027963-6.fna	GVMAG-M-3300027963-6.fna|Ga0209400_1009321	6338	-2.63028	6	3	4	-	no
GVMAG-M-3300009163-54.fna	GVMAG-M-3300009163-54.fna|Ga0114970_10007463	7799	-2.62142	7	0	2	-	no
GVMAG-M-3300027721-1.fna	GVMAG-M-3300027721-1.fna|Ga0209492_1002149	6173	-2.61576	18	2	3	-	no
GVMAG-S-1101178-101.fna	GVMAG-S-1101178-101.fna|1101178_contig_4820	7763	-2.61526	3	0	1	-	no
GVMAG-M-3300014493-9.fna	GVMAG-M-3300014493-9.fna|Ga0182016_10007069	11646	-2.59864	15	8	7	-	no
ERX552270.61.dc.fa	ERX552270.61.dc.fa|contig_37523	12976	-2.57456	4	1	2	-	no
GVMAG-S-3300000136-22.fna	GVMAG-S-3300000136-22.fna|3300000136.a:KGI_S1_ANT02_95mDRAFT_c10004205	6276	-2.53968	3	1	2	-	no
GVMAG-S-1059906-5.fna	GVMAG-S-1059906-5.fna|1059906_contig_777	5886	-2.53646	7	3	4	-	no
GVMAG-S-1096102-67.fna	GVMAG-S-1096102-67.fna|1096102_contig_9885	6631	-2.51916	13	0	1	-	no
GVMAG-S-1064190-84.fna	GVMAG-S-1064190-84.fna|1064190_contig_8	123723	-2.50588	181	33	51	PolB:248.3,SFII:124.6	no
GVMAG-M-3300017788-7.fna	GVMAG-M-3300017788-7.fna|Ga0169931_10015926	10023	-2.50192	6	2	3	-	no
GVMAG-S-1035145-40.fna	GVMAG-S-1035145-40.fna|1035145_contig_2589	13685	-2.4972	13	0	4	-	no
GVMAG-S-3300005662-70.fna	GVMAG-S-3300005662-70.fna|3300005662.a:Ga0078894_10002898	12986	-2.43771	23	3	4	-	no
GVMAG-M-3300014493-9.fna	GVMAG-M-3300014493-9.fna|Ga0182016_10007746	10977	-2.43004	15	6	8	-	no
GVMAG-M-3300007516-29.fna	GVMAG-M-3300007516-29.fna|Ga0105050_10025776	5015	-2.39747	6	1	1	-	no
GVMAG-M-3300012936-38.fna	GVMAG-M-3300012936-38.fna|Ga0163109_10019630	5003	-2.39445	5	0	1	-	no
GVMAG-M-3300009151-7.fna	GVMAG-M-3300009151-7.fna|Ga0114962_10009863	7103	-2.36347	9	0	2	-	no
GVMAG-S-1035192-18.fna	GVMAG-S-1035192-18.fna|1035192_contig_3675	5272	-2.34329	9	0	3	-	no
GVMAG-M-3300009488-1.fna	GVMAG-M-3300009488-1.fna|Ga0114925_10008101	5698	-2.34122	8	3	5	-	no
GVMAG-M-3300023184-47.fna	GVMAG-M-3300023184-47.fna|Ga0214919_10015558	8957	-2.33717	16	1	4	-	no
GVMAG-S-1059906-5.fna	GVMAG-S-1059906-5.fna|1059906_contig_573	7088	-2.31419	9	3	6	-	no
GVMAG-M-3300013004-50.fna	GVMAG-M-3300013004-50.fna|Ga0164293_10004174	12368	-2.29376	10	3	3	-	no
SRX327520.21.dc.fa	SRX327520.21.dc.fa|contig_225358	16054	-2.29001	17	8	7	D5:234.2,D5:141.9	no
GVMAG-M-3300014493-9.fna	GVMAG-M-3300014493-9.fna|Ga0182016_10023900	5339	-2.27773	4	2	3	-	no
GVMAG-S-1059906-7.fna	GVMAG-S-1059906-7.fna|1059906_contig_736	6092	-2.27703	9	5	7	-	no
GVMAG-S-1006664-8.fna	GVMAG-S-1006664-8.fna|1006664_contig_4795	7563	-2.26864	4	1	2	-	no
GVMAG-M-3300010370-10.fna	GVMAG-M-3300010370-10.fna|Ga0129336_10008317	6402	-2.25951	9	4	5	-	no
GVMAG-S-3300005645-37.fna	GVMAG-S-3300005645-37.fna|3300005645.a:Ga0077109_1001946	11799	-2.25773	12	0	3	-	no
GVMAG-S-3300010368-40.fna	GVMAG-S-3300010368-40.fna|3300010368.a:Ga0129324_10007645	5902	-2.24348	5	2	2	-	no
GVMAG-M-3300007547-5.fna	GVMAG-M-3300007547-5.fna|Ga0102875_1002794	6078	-2.21057	7	3	4	-	no
GCA_003814185.1_ASM381418v1.fna	GCA_003814185.1_ASM381418v1|MK072479.1	5631	-2.19962	9	3	4	-	no
GVMAG-S-1035124-35.fna	GVMAG-S-1035124-35.fna|1035124_contig_7408	5115	-2.19456	5	2	3	-	no
GVMAG-M-3300027754-30.fna	GVMAG-M-3300027754-30.fna|Ga0209596_1011555	5773	-2.18731	6	4	5	-	no
GVMAG-M-3300023184-33.fna	GVMAG-M-3300023184-33.fna|Ga0214919_10022260	7011	-2.16222	8	2	3	-	no
GVMAG-S-3300000576-28.fna	GVMAG-S-3300000576-28.fna|3300000576.a:SL_7KL_010_BRINEDRAFT_10001794	10153	-2.1429	5	2	3	PolB:960.4	no
GVMAG-M-3300007519-48.fna	GVMAG-M-3300007519-48.fna|Ga0105055_10021598	7288	-2.13525	5	2	2	-	no
GVMAG-M-3300017742-1.fna	GVMAG-M-3300017742-1.fna|Ga0181399_1002454	6170	-2.12845	2	1	1	-	no
GVMAG-M-3300009182-39.fna	GVMAG-M-3300009182-39.fna|Ga0114959_10008741	7151	-2.10019	7	5	5	-	no
GVMAG-M-3300021958-1.fna	GVMAG-M-3300021958-1.fna|Ga0222718_10011075	6695	-2.09665	8	2	2	-	no
GVMAG-M-3300013094-6.fna	GVMAG-M-3300013094-6.fna|Ga0164297_10012416	6106	-2.08969	4	1	1	D5:131.0	no
GVMAG-M-3300005613-13.fna	GVMAG-M-3300005613-13.fna|Ga0074649_1012630	5631	-2.08756	7	2	2	-	no
GVMAG-S-3300005286-75.fna	GVMAG-S-3300005286-75.fna|3300005286.a:Ga0065721_10056698	6725	-2.0738	7	0	2	-	no
GVMAG-M-3300023174-128.fna	GVMAG-M-3300023174-128.fna|Ga0214921_10025684	6010	-2.0714	4	1	2	-	no
GVMAG-M-3300017963-13.fna	GVMAG-M-3300017963-13.fna|Ga0180437_10027078	5952	-2.06891	7	3	2	-	no
GVMAG-S-1092401-23.fna	GVMAG-S-1092401-23.fna|1092401_contig_1465	7070	-2.0597	8	3	3	-	no
GVMAG-M-3300009169-13.fna	GVMAG-M-3300009169-13.fna|Ga0105097_10007894	5442	-2.02633	7	2	2	-	no
GVMAG-M-3300027971-17.fna	GVMAG-M-3300027971-17.fna|Ga0209401_1006267	7077	-1.98583	8	5	1	-	no
GVMAG-S-ERX555967-69.fna	GVMAG-S-ERX555967-69.fna|ERX555967_contig_10658	7591	-1.97048	20	3	3	-	no
GVMAG-M-3300021378-13.fna	GVMAG-M-3300021378-13.fna|Ga0213861_10017842	5045	-1.96794	4	2	2	-	no
GVMAG-M-3300025652-16.fna	GVMAG-M-3300025652-16.fna|Ga0208134_1002720	9330	-1.95846	13	2	4	SFII:134.9	no
GVMAG-M-3300017742-1.fna	GVMAG-M-3300017742-1.fna|Ga0181399_1002162	6619	-1.93287	5	0	1	-	no
GVMAG-S-3300007345-62.fna	GVMAG-S-3300007345-62.fna|3300007345.a:Ga0070752_1007902	5944	-1.92223	4	1	1	-	no
GVMAG-S-1041355-83.fna	GVMAG-S-1041355-83.fna|1041355_contig_4377	6390	-1.91016	7	2	3	-	no
GVMAG-M-3300009169-4.fna	GVMAG-M-3300009169-4.fna|Ga0105097_10005020	6702	-1.85787	9	0	3	-	no
GVMAG-M-3300001352-32.fna	GVMAG-M-3300001352-32.fna|JGI20157J14317_10012194	5494	-1.85592	3	0	1	-	no
GVMAG-M-3300022752-15.fna	GVMAG-M-3300022752-15.fna|Ga0214917_10022608	5065	-1.83938	6	0	1	-	no
GVMAG-M-3300013129-28.fna	GVMAG-M-3300013129-28.fna|Ga0172364_10019725	5146	-1.83054	7	0	2	-	no
GVMAG-S-1091232-186.fna	GVMAG-S-1091232-186.fna|1091232_contig_3203	26946	-1.82046	40	10	13	-	no
GVMAG-M-3300017971-33.fna	GVMAG-M-3300017971-33.fna|Ga0180438_10006117	16443	-1.81672	21	6	5	-	no
GVMAG-M-3300004807-10.fna	GVMAG-M-3300004807-10.fna|Ga0007809_10001913	8501	-1.81501	7	3	3	-	no
GVMAG-M-3300023184-64.fna	GVMAG-M-3300023184-64.fna|Ga0214919_10021438	7189	-1.79196	6	0	1	-	no
GVMAG-M-3300025853-1.fna	GVMAG-M-3300025853-1.fna|Ga0208645_1008138	6723	-1.7886	6	0	1	-	no
GVMAG-M-3300027712-35.fna	GVMAG-M-3300027712-35.fna|Ga0209499_1007162	6063	-1.78705	5	3	2	-	no
GVMAG-S-1092409-41.fna	GVMAG-S-1092409-41.fna|1092409_contig_5462	5840	-1.78622	4	1	2	-	no
GVMAG-M-3300010160-7.fna	GVMAG-M-3300010160-7.fna|Ga0114967_10016498	5317	-1.78438	7	1	2	-	no
GVMAG-S-1017400-15.fna	GVMAG-S-1017400-15.fna|1017400_contig_790	7804	-1.78123	11	4	4	-	no
GVMAG-S-1101166-60.fna	GVMAG-S-1101166-60.fna|1101166_contig_4451	7532	-1.77666	14	3	5	-	no
GVMAG-S-1016713-46.fna	GVMAG-S-1016713-46.fna|1016713_contig_17333	5248	-1.77589	7	0	2	-	no
GVMAG-M-3300017963-53.fna	GVMAG-M-3300017963-53.fna|Ga0180437_10034770	5016	-1.76752	5	2	2	-	no
GVMAG-S-1059904-8.fna	GVMAG-S-1059904-8.fna|1059904_contig_298	14256	-1.76337	18	6	10	-	no
GVMAG-M-3300007547-5.fna	GVMAG-M-3300007547-5.fna|Ga0102875_1004112	5008	-1.75131	11	1	1	-	no
GVMAG-M-3300010299-8.fna	GVMAG-M-3300010299-8.fna|Ga0129342_1005824	5377	-1.74773	4	3	3	-	no
GVMAG-M-3300009496-9.fna	GVMAG-M-3300009496-9.fna|Ga0115570_10000573	30552	-1.74265	29	7	9	-	no
GCA_003814025.1_ASM381402v1.fna	GCA_003814025.1_ASM381402v1|MK072021.1	8953	-1.74136	7	1	2	-	no
GVMAG-M-3300013129-28.fna	GVMAG-M-3300013129-28.fna|Ga0172364_10010569	7235	-1.70794	8	3	2	-	no
GVMAG-M-3300025168-6.fna	GVMAG-M-3300025168-6.fna|Ga0209337_1007811	7032	-1.70387	8	1	1	-	no
GVMAG-M-3300009084-79.fna	GVMAG-M-3300009084-79.fna|Ga0105046_10044669	6250	-1.66893	9	1	2	-	no
GVMAG-M-3300014493-9.fna	GVMAG-M-3300014493-9.fna|Ga0182016_10010551	9027	-1.66829	12	2	1	-	no
GVMAG-S-3300007722-115.fna	GVMAG-S-3300007722-115.fna|3300007722.a:Ga0105051_10020766	5658	-1.66729	4	2	2	-	no
GVMAG-S-1015567-333.fna	GVMAG-S-1015567-333.fna|1015567_contig_42346	15681	-1.666	12	4	6	-	no
GVMAG-M-3300009163-18.fna	GVMAG-M-3300009163-18.fna|Ga0114970_10005257	9354	-1.66329	5	2	2	-	no
GVMAG-M-3300022752-2.fna	GVMAG-M-3300022752-2.fna|Ga0214917_10017219	6149	-1.65793	5	1	1	-	no
GVMAG-S-3300012954-83.fna	GVMAG-S-3300012954-83.fna|3300012954.a:Ga0163111_10014584	5539	-1.64193	3	2	3	-	no
GVMAG-M-3300009068-46.fna	GVMAG-M-3300009068-46.fna|Ga0114973_10006155	8091	-1.62456	7	3	3	-	no
GVMAG-M-3300007960-2.fna	GVMAG-M-3300007960-2.fna|Ga0099850_1001938	9754	-1.61729	8	0	1	-	no
GVMAG-S-1063923-83.fna	GVMAG-S-1063923-83.fna|1063923_contig_4977	11130	-1.61115	10	6	5	-	no
GVMAG-S-1040241-146.fna	GVMAG-S-1040241-146.fna|1040241_contig_5580	8683	-1.60125	5	0	1	-	no
GVMAG-S-1102110-105.fna	GVMAG-S-1102110-105.fna|1102110_contig_2167	16699	-1.59667	12	2	6	-	no
ERX552292.53.dc.fa	ERX552292.53.dc.fa|contig_40272	10737	-1.58523	13	3	3	-	no
GVMAG-M-3300027712-25.fna	GVMAG-M-3300027712-25.fna|Ga0209499_1009447	5060	-1.58153	3	2	1	-	no
GVMAG-M-3300007622-7.fna	GVMAG-M-3300007622-7.fna|Ga0102863_1001247	6755	-1.58001	8	1	2	-	no
GVMAG-M-3300014493-9.fna	GVMAG-M-3300014493-9.fna|Ga0182016_10014236	7472	-1.56542	6	6	6	-	no
GVMAG-S-3300000171-20.fna	GVMAG-S-3300000171-20.fna|3300000171.a:SI47jul10_200mDRAFT_c1002273	5285	-1.55625	3	2	2	-	no
GVMAG-M-3300027721-1.fna	GVMAG-M-3300027721-1.fna|Ga0209492_1001615	6985	-1.55457	14	1	1	-	no
GVMAG-S-1015567-333.fna	GVMAG-S-1015567-333.fna|1015567_contig_135555	7457	-1.54048	6	2	2	-	no
GVMAG-M-3300009181-40.fna	GVMAG-M-3300009181-40.fna|Ga0114969_10008581	7673	-1.53799	18	2	3	-	no
GVMAG-M-3300023179-113.fna	GVMAG-M-3300023179-113.fna|Ga0214923_10018353	6428	-1.53297	7	5	6	-	no
GVMAG-S-3300010316-21.fna	GVMAG-S-3300010316-21.fna|3300010316.a:Ga0136655_1000367	20300	-1.5288	20	1	4	-	no
GVMAG-M-3300013127-31.fna	GVMAG-M-3300013127-31.fna|Ga0172365_10015858	5434	-1.52226	11	1	3	-	no
GVMAG-M-3300010160-56.fna	GVMAG-M-3300010160-56.fna|Ga0114967_10013498	5990	-1.51474	6	0	1	-	no
GVMAG-M-3300007345-3.fna	GVMAG-M-3300007345-3.fna|Ga0070752_1003649	9330	-1.51007	21	1	2	-	no
GVMAG-S-1091233-212.fna	GVMAG-S-1091233-212.fna|1091233_contig_5820	17700	-1.50892	16	1	5	-	no
GVMAG-M-3300009529-9.fna	GVMAG-M-3300009529-9.fna|Ga0114919_10013086	6412	-1.49661	10	1	3	-	no
GVMAG-M-3300004273-3.fna	GVMAG-M-3300004273-3.fna|Ga0066608_1002894	7394	-1.48619	8	2	4	-	no
ERX556094.26.dc.fa	ERX556094.26.dc.fa|contig_18033	14719	-1.48515	22	5	9	-	no
GVMAG-M-3300009681-26.fna	GVMAG-M-3300009681-26.fna|Ga0116174_10006602	8731	-1.48071	13	1	2	-	no
GVMAG-M-3300010299-7.fna	GVMAG-M-3300010299-7.fna|Ga0129342_1005992	5295	-1.47783	7	2	2	-	no
GVMAG-M-3300017991-11.fna	GVMAG-M-3300017991-11.fna|Ga0180434_10029703	5147	-1.47546	10	1	1	-	no
GCA_003814245.1_ASM381424v1.fna	GCA_003814245.1_ASM381424v1|MK072528.1	15091	-1.47318	11	1	3	-	no
GVMAG-M-3300010370-10.fna	GVMAG-M-3300010370-10.fna|Ga0129336_10010444	5691	-1.47305	10	0	2	-	no
GVMAG-M-3300007072-7.fna	GVMAG-M-3300007072-7.fna|Ga0073932_1006255	12330	-1.46911	15	3	6	-	no
GVMAG-M-3300006810-14.fna	GVMAG-M-3300006810-14.fna|Ga0070754_10011347	5571	-1.46264	9	5	5	-	no
GVMAG-S-1015567-333.fna	GVMAG-S-1015567-333.fna|1015567_contig_27990	20135	-1.45462	14	6	7	-	no
GVMAG-M-3300014838-21.fna	GVMAG-M-3300014838-21.fna|Ga0182030_10028413	9998	-1.4537	5	3	2	-	no
GVMAG-M-3300018428-44.fna	GVMAG-M-3300018428-44.fna|Ga0181568_10022916	5320	-1.45344	4	0	1	-	no
GVMAG-M-3300017742-1.fna	GVMAG-M-3300017742-1.fna|Ga0181399_1002006	6943	-1.45245	10	5	2	-	no
GVMAG-S-1015567-333.fna	GVMAG-S-1015567-333.fna|1015567_contig_44891	15141	-1.45185	11	3	4	-	no
GVMAG-M-3300005286-3.fna	GVMAG-M-3300005286-3.fna|Ga0065721_10008629	5315	-1.44637	5	0	1	-	no
GVMAG-M-3300027983-2.fna	GVMAG-M-3300027983-2.fna|Ga0209284_10014348	5562	-1.4442	16	3	2	-	no
GVMAG-S-1035192-18.fna	GVMAG-S-1035192-18.fna|1035192_contig_3835	5154	-1.43473	6	1	2	-	no
GVMAG-S-1016713-46.fna	GVMAG-S-1016713-46.fna|1016713_contig_16897	5342	-1.42333	8	1	2	-	no
GVMAG-M-3300009149-7.fna	GVMAG-M-3300009149-7.fna|Ga0114918_10004974	11466	-1.42019	16	3	9	-	no
GVMAG-S-ERX556009-55.fna	GVMAG-S-ERX556009-55.fna|ERX556009_contig_3219	6109	-1.41459	7	0	1	-	no
ERX556094.51.dc.fa	ERX556094.51.dc.fa|contig_12446	10191	-1.40101	20	4	7	-	no
GVMAG-S-1035414-12.fna	GVMAG-S-1035414-12.fna|1035414_contig_515	10630	-1.39643	14	2	4	-	no
GVMAG-M-3300005286-3.fna	GVMAG-M-3300005286-3.fna|Ga0065721_10057730	6133	-1.39606	7	0	1	-	no
GVMAG-S-1059906-7.fna	GVMAG-S-1059906-7.fna|1059906_contig_847	5521	-1.39326	5	2	3	-	no
GVMAG-M-3300014838-26.fna	GVMAG-M-3300014838-26.fna|Ga0182030_10036323	8424	-1.39274	5	1	1	-	no
GVMAG-S-3300007722-169.fna	GVMAG-S-3300007722-169.fna|3300007722.a:Ga0105051_10021352	5562	-1.37762	7	2	5	-	no
GVMAG-M-3300005583-9.fna	GVMAG-M-3300005583-9.fna|Ga0049085_10005072	5243	-1.37405	5	0	1	-	no
GVMAG-M-3300017788-43.fna	GVMAG-M-3300017788-43.fna|Ga0169931_10030120	6453	-1.36855	2	1	2	-	no
GVMAG-S-1092409-41.fna	GVMAG-S-1092409-41.fna|1092409_contig_3961	6967	-1.36702	7	1	2	-	no
GVMAG-M-3300014838-26.fna	GVMAG-M-3300014838-26.fna|Ga0182030_10069474	5249	-1.36423	6	0	1	-	no
GVMAG-M-3300017991-11.fna	GVMAG-M-3300017991-11.fna|Ga0180434_10017890	7092	-1.36209	12	1	1	-	no
GVMAG-S-1102112-150.fna	GVMAG-S-1102112-150.fna|1102112_contig_10936	8401	-1.36127	10	8	5	-	no
GVMAG-M-3300004240-8.fna	GVMAG-M-3300004240-8.fna|Ga0007787_10001214	8708	-1.35876	16	1	3	-	no
GVMAG-S-3300005286-75.fna	GVMAG-S-3300005286-75.fna|3300005286.a:Ga0065721_10060435	5015	-1.35272	5	3	3	-	no
GVMAG-M-3300022752-40.fna	GVMAG-M-3300022752-40.fna|Ga0214917_10012408	7736	-1.32375	7	2	1	-	no
ERX552257.96.dc.fa	ERX552257.96.dc.fa|contig_90270	12390	-1.31715	16	11	9	-	no
GVMAG-M-3300006916-6.fna	GVMAG-M-3300006916-6.fna|Ga0070750_10005365	6962	-1.31475	7	0	1	-	no
GVMAG-M-3300007516-29.fna	GVMAG-M-3300007516-29.fna|Ga0105050_10011420	9494	-1.30972	9	4	3	-	no
GVMAG-S-3300000929-19.fna	GVMAG-S-3300000929-19.fna|3300000929.a:NpDRAFT_10016772	6594	-1.30155	10	0	2	-	no
GVMAG-S-3300005662-70.fna	GVMAG-S-3300005662-70.fna|3300005662.a:Ga0078894_10009637	7551	-1.2987	9	2	4	-	no
GVMAG-M-3300009084-79.fna	GVMAG-M-3300009084-79.fna|Ga0105046_10043534	6350	-1.29422	8	0	1	-	no
GVMAG-M-3300005528-18.fna	GVMAG-M-3300005528-18.fna|Ga0068872_10010143	6720	-1.28809	7	0	1	-	no
GVMAG-M-3300009182-39.fna	GVMAG-M-3300009182-39.fna|Ga0114959_10015402	5048	-1.28689	4	1	2	-	no
GVMAG-M-3300009160-32.fna	GVMAG-M-3300009160-32.fna|Ga0114981_10010722	5448	-1.27779	9	0	2	-	no
GVMAG-S-1096103-95.fna	GVMAG-S-1096103-95.fna|1096103_contig_8615	7931	-1.26496	7	4	3	-	no
GVMAG-M-3300021365-13.fna	GVMAG-M-3300021365-13.fna|Ga0206123_10007978	7427	-1.24925	9	7	5	-	no
GVMAG-M-3300027770-28.fna	GVMAG-M-3300027770-28.fna|Ga0209086_10011458	5932	-1.24833	6	0	1	-	no
GCA_003814125.1_ASM381412v1.fna	GCA_003814125.1_ASM381412v1|MK072254.1	33230	-1.24086	29	13	18	-	no
GVMAG-M-3300014838-21.fna	GVMAG-M-3300014838-21.fna|Ga0182030_10050049	6680	-1.24069	6	1	3	-	no
GCA_003814165.1_ASM381416v1.fna	GCA_003814165.1_ASM381416v1|MK072411.1	32616	-1.23083	35	10	7	-	no
GVMAG-M-3300014838-26.fna	GVMAG-M-3300014838-26.fna|Ga0182030_10038742	8034	-1.22683	10	1	4	-	no
ERX552257.96.dc.fa	ERX552257.96.dc.fa|contig_58673	12507	-1.20264	16	8	9	-	no
GVMAG-M-3300006900-23.fna	GVMAG-M-3300006900-23.fna|Ga0066376_10009529	7494	-1.19886	7	4	5	-	no
GVMAG-S-1030632-100.fna	GVMAG-S-1030632-100.fna|1030632_contig_2152	17325	-1.19415	39	0	3	-	no
GVMAG-M-3300021389-5.fna	GVMAG-M-3300021389-5.fna|Ga0213868_10016976	5803	-1.18959	5	3	4	-	no
GVMAG-S-ERX555915-91.fna	GVMAG-S-ERX555915-91.fna|ERX555915_contig_8050	6334	-1.18612	8	0	1	-	no
GVMAG-S-1096102-95.fna	GVMAG-S-1096102-95.fna|1096102_contig_1163	23317	-1.18285	45	3	8	-	no
GVMAG-S-1045057-15.fna	GVMAG-S-1045057-15.fna|1045057_contig_372	19393	-1.18123	37	2	4	-	no
GVMAG-M-3300006810-8.fna	GVMAG-M-3300006810-8.fna|Ga0070754_10011254	5597	-1.17282	7	0	1	-	no
GVMAG-S-3300006056-154.fna	GVMAG-S-3300006056-154.fna|3300006056.a:Ga0075163_10027105	7246	-1.17255	11	1	1	-	no
ERX555926.32.dc.fa	ERX555926.32.dc.fa|contig_15985	17765	-1.1717	21	4	5	-	no
GVMAG-S-1059906-7.fna	GVMAG-S-1059906-7.fna|1059906_contig_719	6160	-1.16816	7	3	4	-	no
GVMAG-M-3300006810-1.fna	GVMAG-M-3300006810-1.fna|Ga0070754_10013157	5090	-1.16126	8	6	5	-	no
GVMAG-S-3300007345-62.fna	GVMAG-S-3300007345-62.fna|3300007345.a:Ga0070752_1007313	6224	-1.16092	8	0	2	-	no
GVMAG-M-3300004273-3.fna	GVMAG-M-3300004273-3.fna|Ga0066608_1004274	5632	-1.15845	6	1	1	-	no
GVMAG-S-1015567-472.fna	GVMAG-S-1015567-472.fna|1015567_contig_21224	23654	-1.14042	52	4	4	-	no
GVMAG-S-1035094-20.fna	GVMAG-S-1035094-20.fna|1035094_contig_8719	5002	-1.1388	8	0	1	-	no
GVMAG-M-3300005286-3.fna	GVMAG-M-3300005286-3.fna|Ga0065721_10051988	12980	-1.13446	15	0	3	-	no
GVMAG-M-3300017788-86.fna	GVMAG-M-3300017788-86.fna|Ga0169931_10032841	6072	-1.134	8	1	1	-	no
GVMAG-M-3300013132-23.fna	GVMAG-M-3300013132-23.fna|Ga0172372_10020948	7507	-1.12241	8	2	3	-	no
GVMAG-S-3300010316-21.fna	GVMAG-S-3300010316-21.fna|3300010316.a:Ga0136655_1000381	19809	-1.1135	9	4	3	-	no
GVMAG-S-1006664-8.fna	GVMAG-S-1006664-8.fna|1006664_contig_3316	8906	-1.11134	6	2	3	-	no
GVMAG-M-3300017991-11.fna	GVMAG-M-3300017991-11.fna|Ga0180434_10016811	7380	-1.10687	10	2	2	-	no
GVMAG-M-3300023184-33.fna	GVMAG-M-3300023184-33.fna|Ga0214919_10028178	5953	-1.10234	18	4	3	-	no
GVMAG-S-1045057-15.fna	GVMAG-S-1045057-15.fna|1045057_contig_3200	5945	-1.09566	10	2	4	-	no
GVMAG-M-3300022752-2.fna	GVMAG-M-3300022752-2.fna|Ga0214917_10017577	6051	-1.09545	5	0	1	-	no
GVMAG-M-3300018080-32.fna	GVMAG-M-3300018080-32.fna|Ga0180433_10005300	17534	-1.09535	35	0	2	-	no
GVMAG-M-3300006900-23.fna	GVMAG-M-3300006900-23.fna|Ga0066376_10015900	5375	-1.09278	6	3	4	-	no
GVMAG-S-1015567-333.fna	GVMAG-S-1015567-333.fna|1015567_contig_141589	7249	-1.09248	5	1	2	-	no
GCA_003814245.1_ASM381424v1.fna	GCA_003814245.1_ASM381424v1|MK072517.1	30812	-1.08446	28	5	6	RNAPS:534.6	no
GVMAG-S-1096104-89.fna	GVMAG-S-1096104-89.fna|1096104_contig_5292	6078	-1.08356	4	1	1	-	no
GVMAG-M-3300009051-3.fna	GVMAG-M-3300009051-3.fna|Ga0102864_1000720	8201	-1.08351	10	0	1	-	no
GVMAG-M-3300009182-30.fna	GVMAG-M-3300009182-30.fna|Ga0114959_10007927	7584	-1.08033	7	3	4	mRNAc:277.5	no
GVMAG-M-3300025138-6.fna	GVMAG-M-3300025138-6.fna|Ga0209634_1007184	7010	-1.07955	9	0	1	-	no
GVMAG-S-ERX556063-31.fna	GVMAG-S-ERX556063-31.fna|ERX556063_contig_4008	6232	-1.07743	8	3	4	-	no
GVMAG-S-3300013131-119.fna	GVMAG-S-3300013131-119.fna|3300013131.a:Ga0172373_10026711	5739	-1.06944	6	3	3	-	no
GVMAG-S-3300013006-147.fna	GVMAG-S-3300013006-147.fna|3300013006.a:Ga0164294_10009392	8253	-1.06587	4	2	1	-	no
GVMAG-M-3300018428-44.fna	GVMAG-M-3300018428-44.fna|Ga0181568_10007291	9642	-1.06451	4	1	2	-	no
GVMAG-M-3300017963-13.fna	GVMAG-M-3300017963-13.fna|Ga0180437_10029926	5564	-1.05839	2	2	2	-	no
GVMAG-M-3300014493-9.fna	GVMAG-M-3300014493-9.fna|Ga0182016_10007676	11042	-1.05059	10	4	6	-	no
GVMAG-M-3300009181-38.fna	GVMAG-M-3300009181-38.fna|Ga0114969_10006953	8625	-1.04847	14	1	3	-	no
GVMAG-S-3300007519-189.fna	GVMAG-S-3300007519-189.fna|3300007519.a:Ga0105055_10037505	5295	-1.01988	8	5	4	-	no
GVMAG-S-3300000929-19.fna	GVMAG-S-3300000929-19.fna|3300000929.a:NpDRAFT_10095356	6905	-1.01419	7	0	1	-	no
GVMAG-S-1026894-104.fna	GVMAG-S-1026894-104.fna|1026894_contig_1107	10749	-1.00427	7	2	5	-	no
GVMAG-M-3300009706-33.fna	GVMAG-M-3300009706-33.fna|Ga0115002_10023970	5880	-1.0007	7	5	4	-	no
GVMAG-S-1091232-186.fna	GVMAG-S-1091232-186.fna|1091232_contig_10618	10744	-0.999918	13	7	6	-	no
GVMAG-M-3300017991-11.fna	GVMAG-M-3300017991-11.fna|Ga0180434_10018126	7039	-0.996785	13	0	1	-	no
GVMAG-M-3300009181-40.fna	GVMAG-M-3300009181-40.fna|Ga0114969_10007869	8064	-0.984663	18	1	4	-	no
GVMAG-M-3300009529-9.fna	GVMAG-M-3300009529-9.fna|Ga0114919_10004259	11478	-0.983813	11	5	7	-	no
GVMAG-S-1017379-11.fna	GVMAG-S-1017379-11.fna|1017379_contig_149	11683	-0.98199	16	5	4	-	no
GVMAG-M-3300017963-13.fna	GVMAG-M-3300017963-13.fna|Ga0180437_10010899	11007	-0.978246	12	0	2	-	no
GVMAG-M-3300006056-32.fna	GVMAG-M-3300006056-32.fna|Ga0075163_10036876	6105	-0.975381	8	2	2	-	no
GVMAG-S-3300005645-37.fna	GVMAG-S-3300005645-37.fna|3300005645.a:Ga0077109_1002278	10797	-0.960731	15	1	3	-	no
GVMAG-S-3300004128-37.fna	GVMAG-S-3300004128-37.fna|3300004128.a:Ga0066180_10001908	5508	-0.958787	14	1	2	-	no
GVMAG-S-3300005613-91.fna	GVMAG-S-3300005613-91.fna|3300005613.a:Ga0074649_1012985	5507	-0.95754	7	1	1	-	no
GVMAG-M-3300005528-18.fna	GVMAG-M-3300005528-18.fna|Ga0068872_10013588	5659	-0.953106	15	1	1	-	no
GVMAG-M-3300009496-9.fna	GVMAG-M-3300009496-9.fna|Ga0115570_10002321	14569	-0.945503	7	0	1	-	no
GVMAG-M-3300017963-13.fna	GVMAG-M-3300017963-13.fna|Ga0180437_10034950	5000	-0.918423	3	2	2	-	no
GVMAG-S-1103010-144.fna	GVMAG-S-1103010-144.fna|1103010_contig_9181	7631	-0.918036	7	1	1	-	no
GVMAG-S-ERX556000-70.fna	GVMAG-S-ERX556000-70.fna|ERX556000_contig_3999	6763	-0.906816	8	1	2	-	no
GVMAG-M-3300005987-15.fna	GVMAG-M-3300005987-15.fna|Ga0075158_10001974	15148	-0.898321	16	3	2	-	no
GVMAG-M-3300000115-19.fna	GVMAG-M-3300000115-19.fna|DelMOSum2011_c10009292	5320	-0.896009	6	3	3	-	no
GVMAG-M-3300005987-15.fna	GVMAG-M-3300005987-15.fna|Ga0075158_10005051	8904	-0.895114	11	2	1	-	no
GVMAG-M-3300013004-26.fna	GVMAG-M-3300013004-26.fna|Ga0164293_10008393	8699	-0.890575	7	3	2	-	no
GVMAG-M-3300010318-5.fna	GVMAG-M-3300010318-5.fna|Ga0136656_1000942	10343	-0.889875	15	0	2	-	no
SRX327520.258.dc.fa	SRX327520.258.dc.fa|contig_149947	10478	-0.877275	22	4	6	-	no
GVMAG-M-3300022752-40.fna	GVMAG-M-3300022752-40.fna|Ga0214917_10009620	9229	-0.871894	6	4	3	-	no
GVMAG-M-3300010300-1.fna	GVMAG-M-3300010300-1.fna|Ga0129351_1003385	6511	-0.866302	5	2	2	-	no
GVMAG-S-1096104-89.fna	GVMAG-S-1096104-89.fna|1096104_contig_6528	5520	-0.866014	5	3	3	PolB:679.9	no
GVMAG-M-3300014205-55.fna	GVMAG-M-3300014205-55.fna|Ga0172380_10011646	9015	-0.86366	12	4	5	-	no
GVMAG-S-1016713-46.fna	GVMAG-S-1016713-46.fna|1016713_contig_3116	14811	-0.859403	17	9	8	-	no
ERX556043.42.dc.fa	ERX556043.42.dc.fa|contig_25152	23115	-0.8587	31	11	12	-	no
GVMAG-M-3300023174-128.fna	GVMAG-M-3300023174-128.fna|Ga0214921_10012849	9926	-0.849326	2	0	1	-	no
GVMAG-M-3300005662-19.fna	GVMAG-M-3300005662-19.fna|Ga0078894_10013780	6406	-0.846867	8	5	4	-	no
GVMAG-S-3300000385-45.fna	GVMAG-S-3300000385-45.fna|3300000385.a:PR_CR_10_Liq_1_inCRDRAFT_1004517	5912	-0.844127	6	3	3	-	no
GVMAG-M-3300014838-26.fna	GVMAG-M-3300014838-26.fna|Ga0182030_10026475	10496	-0.842314	8	0	1	-	no
GVMAG-S-3300010316-21.fna	GVMAG-S-3300010316-21.fna|3300010316.a:Ga0136655_1001048	12627	-0.83923	12	2	3	-	no
GVMAG-S-1035145-40.fna	GVMAG-S-1035145-40.fna|1035145_contig_4579	9891	-0.834217	7	0	1	-	no
GVMAG-M-3300006056-32.fna	GVMAG-M-3300006056-32.fna|Ga0075163_10016714	9436	-0.834187	10	3	4	-	no
ERX552292.53.dc.fa	ERX552292.53.dc.fa|contig_21024	13357	-0.82774	16	10	13	-	no
SRX310217.15.dc.fa	SRX310217.15.dc.fa|contig_48365	15005	-0.821596	15	5	4	-	no
GVMAG-S-1092401-23.fna	GVMAG-S-1092401-23.fna|1092401_contig_1933	5990	-0.820525	7	1	3	-	no
GVMAG-M-3300008224-9.fna	GVMAG-M-3300008224-9.fna|Ga0105350_10002504	11019	-0.81895	10	3	3	-	no
GVMAG-M-3300013132-23.fna	GVMAG-M-3300013132-23.fna|Ga0172372_10030362	5792	-0.817256	9	3	3	-	no
GVMAG-S-3300000929-19.fna	GVMAG-S-3300000929-19.fna|3300000929.a:NpDRAFT_10013223	6358	-0.81371	7	1	3	-	no
GVMAG-M-3300017963-13.fna	GVMAG-M-3300017963-13.fna|Ga0180437_10018548	7710	-0.809652	7	3	3	-	no
GVMAG-M-3300017788-43.fna	GVMAG-M-3300017788-43.fna|Ga0169931_10009882	13678	-0.8087	9	3	4	-	no
GVMAG-M-3300012952-6.fna	GVMAG-M-3300012952-6.fna|Ga0163180_10009282	5472	-0.807947	6	0	1	-	no
GVMAG-S-3300005662-70.fna	GVMAG-S-3300005662-70.fna|3300005662.a:Ga0078894_10020603	5327	-0.806812	8	1	2	-	no
GVMAG-M-3300014493-14.fna	GVMAG-M-3300014493-14.fna|Ga0182016_10018190	6395	-0.804195	7	1	3	-	no
GVMAG-S-1017442-11.fna	GVMAG-S-1017442-11.fna|1017442_contig_618	8134	-0.800074	9	1	2	-	no
GVMAG-S-1101165-91.fna	GVMAG-S-1101165-91.fna|1101165_contig_4298	10059	-0.79974	12	0	1	-	no
GVMAG-M-3300001589-9.fna	GVMAG-M-3300001589-9.fna|JGI24005J15628_10007693	5124	-0.797783	16	1	2	-	no
GVMAG-S-1017343-16.fna	GVMAG-S-1017343-16.fna|1017343_contig_135	18520	-0.797006	22	0	3	-	no
GVMAG-S-ERX555967-69.fna	GVMAG-S-ERX555967-69.fna|ERX555967_contig_7226	9417	-0.796598	9	0	1	-	no
GCA_003814245.1_ASM381424v1.fna	GCA_003814245.1_ASM381424v1|MK072511.1	46538	-0.784979	27	7	10	-	no
GVMAG-M-3300007345-3.fna	GVMAG-M-3300007345-3.fna|Ga0070752_1007416	6171	-0.780625	8	0	1	-	no
GVMAG-S-1016713-46.fna	GVMAG-S-1016713-46.fna|1016713_contig_12243	6590	-0.776538	8	3	3	-	no
GVMAG-M-3300004807-10.fna	GVMAG-M-3300004807-10.fna|Ga0007809_10002329	7703	-0.776082	5	3	3	-	no
GVMAG-M-3300021962-8.fna	GVMAG-M-3300021962-8.fna|Ga0222713_10024342	5007	-0.770596	7	3	5	-	no
GVMAG-S-3300010368-40.fna	GVMAG-S-3300010368-40.fna|3300010368.a:Ga0129324_10002104	12403	-0.769498	20	4	7	-	no
GVMAG-M-3300014838-26.fna	GVMAG-M-3300014838-26.fna|Ga0182030_10022429	11747	-0.767222	7	2	3	-	no
GVMAG-S-1101181-88.fna	GVMAG-S-1101181-88.fna|1101181_contig_12277	5238	-0.761808	8	1	2	-	no
GVMAG-S-3300010316-20.fna	GVMAG-S-3300010316-20.fna|3300010316.a:Ga0136655_1004610	5473	-0.757562	14	2	1	-	no
GVMAG-M-3300023179-137.fna	GVMAG-M-3300023179-137.fna|Ga0214923_10020936	5838	-0.755344	5	2	2	-	no
GVMAG-M-3300027892-5.fna	GVMAG-M-3300027892-5.fna|Ga0209550_10014364	7068	-0.754071	2	1	1	-	no
GVMAG-M-3300023179-123.fna	GVMAG-M-3300023179-123.fna|Ga0214923_10015954	7090	-0.745052	8	1	3	-	no
GVMAG-M-3300005613-6.fna	GVMAG-M-3300005613-6.fna|Ga0074649_1007732	8339	-0.742642	12	2	3	A32:99.7	no
GVMAG-M-3300009496-9.fna	GVMAG-M-3300009496-9.fna|Ga0115570_10010815	5899	-0.741896	10	1	3	-	no
GVMAG-M-3300009161-52.fna	GVMAG-M-3300009161-52.fna|Ga0114966_10014513	6147	-0.735115	7	1	1	-	no
GVMAG-S-3300000325-26.fna	GVMAG-S-3300000325-26.fna|3300000325.a:SI39nov09_100mDRAFT_1003604	5119	-0.7297	2	1	1	-	no
GVMAG-S-1059906-7.fna	GVMAG-S-1059906-7.fna|1059906_contig_686	6345	-0.721324	9	2	3	-	no
GVMAG-M-3300007345-3.fna	GVMAG-M-3300007345-3.fna|Ga0070752_1006858	6453	-0.720939	12	1	1	-	no
GVMAG-S-1059906-5.fna	GVMAG-S-1059906-5.fna|1059906_contig_688	6329	-0.720069	10	2	2	-	no
GVMAG-M-3300014493-14.fna	GVMAG-M-3300014493-14.fna|Ga0182016_10007444	11256	-0.719782	15	0	2	-	no
GVMAG-S-1015567-333.fna	GVMAG-S-1015567-333.fna|1015567_contig_183201	6112	-0.718876	4	3	3	-	no
GVMAG-S-3300009084-313.fna	GVMAG-S-3300009084-313.fna|3300009084.a:Ga0105046_10014617	12100	-0.707069	18	8	9	-	no
GVMAG-S-1092409-41.fna	GVMAG-S-1092409-41.fna|1092409_contig_3555	7389	-0.706597	13	3	2	-	no
GVMAG-S-3300010157-147.fna	GVMAG-S-3300010157-147.fna|3300010157.a:Ga0114964_10009120	6111	-0.703214	7	3	3	-	no
GVMAG-M-3300014493-9.fna	GVMAG-M-3300014493-9.fna|Ga0182016_10003068	19292	-0.684381	21	10	11	-	no
GVMAG-S-1059906-5.fna	GVMAG-S-1059906-5.fna|1059906_contig_700	6262	-0.683862	8	3	4	-	no
GVMAG-M-3300020182-21.fna	GVMAG-M-3300020182-21.fna|Ga0206129_10014565	6677	-0.683534	7	3	3	-	no
GVMAG-S-3300000929-19.fna	GVMAG-S-3300000929-19.fna|3300000929.a:NpDRAFT_10032416	12958	-0.68271	9	1	2	-	no
GVMAG-S-ERX555926-48.fna	GVMAG-S-ERX555926-48.fna|ERX555926_contig_641	20682	-0.682253	21	3	4	-	no
GVMAG-S-3300000558-93.fna	GVMAG-S-3300000558-93.fna|3300000558.a:Draft_10084738	10668	-0.671663	10	4	4	mRNAc:245.5	no
GVMAG-M-3300009164-63.fna	GVMAG-M-3300009164-63.fna|Ga0114975_10003704	10132	-0.670104	14	2	2	-	no
GVMAG-S-3300000929-19.fna	GVMAG-S-3300000929-19.fna|3300000929.a:NpDRAFT_10002393	11018	-0.667129	13	3	1	-	no
GVMAG-S-1015567-472.fna	GVMAG-S-1015567-472.fna|1015567_contig_179382	6199	-0.660256	8	0	1	-	no
GVMAG-M-3300006810-8.fna	GVMAG-M-3300006810-8.fna|Ga0070754_10006393	7821	-0.655829	5	2	3	-	no
GVMAG-S-ERX556063-31.fna	GVMAG-S-ERX556063-31.fna|ERX556063_contig_4870	5673	-0.65192	8	0	1	-	no
GVMAG-S-3300010160-61.fna	GVMAG-S-3300010160-61.fna|3300010160.a:Ga0114967_10016751	5268	-0.649008	8	1	1	-	no
GVMAG-M-3300025168-6.fna	GVMAG-M-3300025168-6.fna|Ga0209337_1005043	9044	-0.646079	10	1	3	A32:123.0	no
GVMAG-M-3300009529-9.fna	GVMAG-M-3300009529-9.fna|Ga0114919_10004160	11631	-0.644302	12	4	7	-	no
GVMAG-M-3300023184-33.fna	GVMAG-M-3300023184-33.fna|Ga0214919_10033674	5267	-0.642972	7	3	2	-	no
GVMAG-S-1035145-40.fna	GVMAG-S-1035145-40.fna|1035145_contig_1163	21475	-0.638018	16	2	4	-	no
GVMAG-M-3300017963-13.fna	GVMAG-M-3300017963-13.fna|Ga0180437_10009388	12128	-0.637189	17	5	5	-	no
GVMAG-M-3300007519-48.fna	GVMAG-M-3300007519-48.fna|Ga0105055_10003607	23272	-0.631158	32	8	10	-	no
GVMAG-M-3300004807-10.fna	GVMAG-M-3300004807-10.fna|Ga0007809_10002515	7392	-0.629379	9	6	5	-	no
GVMAG-M-3300005583-9.fna	GVMAG-M-3300005583-9.fna|Ga0049085_10004845	5364	-0.628537	19	2	2	-	no
GVMAG-S-3300005645-37.fna	GVMAG-S-3300005645-37.fna|3300005645.a:Ga0077109_1005443	6569	-0.61864	9	0	1	-	no
GVMAG-M-3300014493-9.fna	GVMAG-M-3300014493-9.fna|Ga0182016_10007147	11563	-0.618578	12	0	1	-	no
GVMAG-S-3300005662-70.fna	GVMAG-S-3300005662-70.fna|3300005662.a:Ga0078894_10014133	6336	-0.617639	7	0	1	-	no
GVMAG-S-ERX556119-27.fna	GVMAG-S-ERX556119-27.fna|ERX556119_contig_1865	7089	-0.616966	5	3	4	-	no
GVMAG-M-3300017991-11.fna	GVMAG-M-3300017991-11.fna|Ga0180434_10010516	9905	-0.59702	18	0	2	-	no
GVMAG-M-3300006900-23.fna	GVMAG-M-3300006900-23.fna|Ga0066376_10008957	7807	-0.596137	9	4	3	-	no
GCA_003814065.1_ASM381406v1.fna	GCA_003814065.1_ASM381406v1|MK072079.1	26380	-0.595914	28	13	10	-	no
GVMAG-M-3300006810-14.fna	GVMAG-M-3300006810-14.fna|Ga0070754_10009588	6193	-0.595132	8	1	1	D5:290.5	no
GVMAG-S-3300013131-119.fna	GVMAG-S-3300013131-119.fna|3300013131.a:Ga0172373_10013895	9213	-0.589382	8	1	2	-	no
GVMAG-M-3300010299-7.fna	GVMAG-M-3300010299-7.fna|Ga0129342_1005550	5518	-0.588146	8	1	2	-	no
GVMAG-M-3300001589-9.fna	GVMAG-M-3300001589-9.fna|JGI24005J15628_10005793	5996	-0.583221	8	3	2	-	no
GVMAG-M-3300009181-40.fna	GVMAG-M-3300009181-40.fna|Ga0114969_10005241	10189	-0.583047	21	1	3	-	no
GVMAG-M-3300005286-3.fna	GVMAG-M-3300005286-3.fna|Ga0065721_10058422	5802	-0.57665	4	1	1	-	no
GCA_003814065.1_ASM381406v1.fna	GCA_003814065.1_ASM381406v1|MK072086.1	19800	-0.573714	23	8	8	D5:128.2	no
GVMAG-S-ERX555967-69.fna	GVMAG-S-ERX555967-69.fna|ERX555967_contig_15187	6190	-0.571912	12	0	1	-	no
GVMAG-S-1016713-46.fna	GVMAG-S-1016713-46.fna|1016713_contig_12369	6545	-0.570399	8	2	2	-	no
GVMAG-M-3300014493-2.fna	GVMAG-M-3300014493-2.fna|Ga0182016_10019274	6161	-0.562225	11	1	3	-	no
GVMAG-S-3300013131-119.fna	GVMAG-S-3300013131-119.fna|3300013131.a:Ga0172373_10013426	9444	-0.552947	8	4	4	-	no
GVMAG-S-3300006056-154.fna	GVMAG-S-3300006056-154.fna|3300006056.a:Ga0075163_10024408	7685	-0.542921	8	1	2	-	no
GVMAG-M-3300010318-5.fna	GVMAG-M-3300010318-5.fna|Ga0136656_1002939	6167	-0.542461	9	4	3	-	no
GVMAG-M-3300017991-11.fna	GVMAG-M-3300017991-11.fna|Ga0180434_10021017	6412	-0.541061	11	0	1	-	no
GVMAG-M-3300024329-18.fna	GVMAG-M-3300024329-18.fna|Ga0228631_1004698	5694	-0.536428	5	4	4	-	no
GVMAG-S-3300000325-26.fna	GVMAG-S-3300000325-26.fna|3300000325.a:SI39nov09_100mDRAFT_1002663	6258	-0.534573	9	5	6	-	no
GVMAG-S-1091233-212.fna	GVMAG-S-1091233-212.fna|1091233_contig_4710	20737	-0.534357	16	3	5	-	no
GVMAG-M-3300006916-6.fna	GVMAG-M-3300006916-6.fna|Ga0070750_10003722	8437	-0.53342	18	1	2	-	no
GVMAG-M-3300008012-17.fna	GVMAG-M-3300008012-17.fna|Ga0075480_10010514	5795	-0.529006	9	1	1	D5:290.5	no
GVMAG-S-3300000929-19.fna	GVMAG-S-3300000929-19.fna|3300000929.a:NpDRAFT_10009210	12932	-0.524155	13	1	1	-	no
GVMAG-M-3300009151-61.fna	GVMAG-M-3300009151-61.fna|Ga0114962_10009899	7089	-0.517883	5	1	1	-	no
GVMAG-S-ERX555957-35.fna	GVMAG-S-ERX555957-35.fna|ERX555957_contig_5680	7492	-0.516628	14	4	3	-	no
GVMAG-S-ERX556063-31.fna	GVMAG-S-ERX556063-31.fna|ERX556063_contig_5196	5489	-0.51219	7	1	2	-	no
GVMAG-S-ERX556121-75.fna	GVMAG-S-ERX556121-75.fna|ERX556121_contig_8310	5467	-0.511795	5	1	1	-	no
GVMAG-M-3300007619-1.fna	GVMAG-M-3300007619-1.fna|Ga0102947_1002965	5140	-0.508263	7	3	4	-	no
GVMAG-M-3300017772-13.fna	GVMAG-M-3300017772-13.fna|Ga0181430_1002622	6978	-0.502701	8	4	5	-	no
GVMAG-S-ERX555926-48.fna	GVMAG-S-ERX555926-48.fna|ERX555926_contig_710	19795	-0.497099	11	0	1	-	no
GVMAG-S-1024967-63.fna	GVMAG-S-1024967-63.fna|1024967_contig_6062	5297	-0.496681	9	1	2	-	no
GVMAG-M-3300006056-32.fna	GVMAG-M-3300006056-32.fna|Ga0075163_10026859	7281	-0.486183	7	2	2	-	no
GVMAG-S-1091232-121.fna	GVMAG-S-1091232-121.fna|1091232_contig_30727	5492	-0.484862	4	3	4	-	no
GVMAG-M-3300023174-97.fna	GVMAG-M-3300023174-97.fna|Ga0214921_10019326	7391	-0.482027	11	5	6	-	no
GVMAG-M-3300014838-26.fna	GVMAG-M-3300014838-26.fna|Ga0182030_10025560	10748	-0.478439	8	2	5	-	no
GVMAG-S-3300010160-61.fna	GVMAG-S-3300010160-61.fna|3300010160.a:Ga0114967_10016877	5243	-0.477112	9	2	3	-	no
GVMAG-S-1015567-333.fna	GVMAG-S-1015567-333.fna|1015567_contig_34876	17671	-0.477005	15	7	5	-	no
GVMAG-M-3300013131-79.fna	GVMAG-M-3300013131-79.fna|Ga0172373_10017414	7834	-0.476359	11	2	3	-	no
GVMAG-M-3300009182-39.fna	GVMAG-M-3300009182-39.fna|Ga0114959_10012453	5754	-0.475505	17	1	2	-	no
ERX552292.53.dc.fa	ERX552292.53.dc.fa|contig_15707	10207	-0.465535	13	4	2	A32:80.8	no
GVMAG-M-3300014838-26.fna	GVMAG-M-3300014838-26.fna|Ga0182030_10022256	11809	-0.464551	12	0	1	-	no
GVMAG-M-3300006056-32.fna	GVMAG-M-3300006056-32.fna|Ga0075163_10040132	5827	-0.463404	4	4	4	-	no
GVMAG-M-3300017776-4.fna	GVMAG-M-3300017776-4.fna|Ga0181394_1004847	5366	-0.460554	9	4	2	-	no
GVMAG-M-3300014493-9.fna	GVMAG-M-3300014493-9.fna|Ga0182016_10002519	21477	-0.457738	23	6	4	-	no
GVMAG-S-3300013130-139.fna	GVMAG-S-3300013130-139.fna|3300013130.a:Ga0172363_10010852	7213	-0.457697	8	4	5	-	no
GVMAG-M-3300010397-1.fna	GVMAG-M-3300010397-1.fna|Ga0134124_10009463	7872	-0.45636	11	0	1	-	no
GVMAG-S-3300010160-61.fna	GVMAG-S-3300010160-61.fna|3300010160.a:Ga0114967_10004067	11862	-0.456086	18	1	3	-	no
GVMAG-S-3300009084-161.fna	GVMAG-S-3300009084-161.fna|3300009084.a:Ga0105046_10024006	9143	-0.451612	13	2	3	-	no
GVMAG-M-3300017991-11.fna	GVMAG-M-3300017991-11.fna|Ga0180434_10020364	6542	-0.448118	12	1	1	-	no
GCA_003814125.1_ASM381412v1.fna	GCA_003814125.1_ASM381412v1|MK072271.1	16947	-0.446558	15	3	3	-	no
GVMAG-S-1056828-40.fna	GVMAG-S-1056828-40.fna|1056828_contig_665	14894	-0.445881	17	6	4	-	no
GCA_003814245.1_ASM381424v1.fna	GCA_003814245.1_ASM381424v1|MK072539.1	7479	-0.438814	8	2	1	-	no
GVMAG-M-3300012920-30.fna	GVMAG-M-3300012920-30.fna|Ga0160423_10009680	7573	-0.436495	8	3	3	-	no
GVMAG-M-3300010370-2.fna	GVMAG-M-3300010370-2.fna|Ga0129336_10012524	5186	-0.432049	4	1	1	-	no
GVMAG-M-3300013133-4.fna	GVMAG-M-3300013133-4.fna|Ga0172362_10020920	5398	-0.42731	7	6	5	-	no
GVMAG-M-3300021343-4.fna	GVMAG-M-3300021343-4.fna|Ga0213841_1002301	7478	-0.423376	5	5	5	-	no
GVMAG-M-3300020182-21.fna	GVMAG-M-3300020182-21.fna|Ga0206129_10018867	5503	-0.419008	4	3	2	-	no
GCA_003814245.1_ASM381424v1.fna	GCA_003814245.1_ASM381424v1|MK072532.1	12322	-0.418945	14	1	2	-	no
GVMAG-S-1063923-83.fna	GVMAG-S-1063923-83.fna|1063923_contig_3422	14617	-0.41133	14	4	6	-	no
GCA_003814125.1_ASM381412v1.fna	GCA_003814125.1_ASM381412v1|MK072306.1	7971	-0.408169	7	3	3	-	no
GVMAG-M-3300009182-30.fna	GVMAG-M-3300009182-30.fna|Ga0114959_10002610	14608	-0.407684	14	2	4	-	no
GVMAG-S-1035124-35.fna	GVMAG-S-1035124-35.fna|1035124_contig_7581	5050	-0.402359	5	2	2	-	no
GVMAG-M-3300023184-47.fna	GVMAG-M-3300023184-47.fna|Ga0214919_10024656	6521	-0.401122	5	2	2	-	no
GVMAG-S-1035094-20.fna	GVMAG-S-1035094-20.fna|1035094_contig_5822	6218	-0.39541	8	2	2	-	no
GVMAG-M-3300009181-40.fna	GVMAG-M-3300009181-40.fna|Ga0114969_10004363	11186	-0.3938	16	0	1	-	no
GVMAG-M-3300006056-32.fna	GVMAG-M-3300006056-32.fna|Ga0075163_10047151	5328	-0.389555	14	1	2	-	no
GVMAG-M-3300009149-7.fna	GVMAG-M-3300009149-7.fna|Ga0114918_10017082	5554	-0.385736	7	3	4	-	no
GVMAG-S-ERX556106-33.fna	GVMAG-S-ERX556106-33.fna|ERX556106_contig_2672	8062	-0.380215	11	5	7	mRNAc:92.4	no
GVMAG-M-3300009182-39.fna	GVMAG-M-3300009182-39.fna|Ga0114959_10013927	5378	-0.378516	4	1	2	-	no
GVMAG-M-3300023174-128.fna	GVMAG-M-3300023174-128.fna|Ga0214921_10012181	10334	-0.377894	9	1	1	-	no
GVMAG-S-1059906-7.fna	GVMAG-S-1059906-7.fna|1059906_contig_421	8616	-0.376776	12	2	2	-	no
GVMAG-S-1045057-15.fna	GVMAG-S-1045057-15.fna|1045057_contig_533	15630	-0.371461	15	3	1	-	no
GVMAG-S-1025707-429.fna	GVMAG-S-1025707-429.fna|1025707_contig_34620	5997	-0.369545	7	2	1	-	no
GVMAG-S-1041352-47.fna	GVMAG-S-1041352-47.fna|1041352_contig_3666	7813	-0.367457	11	5	5	-	no
GCA_003814065.1_ASM381406v1.fna	GCA_003814065.1_ASM381406v1|MK072088.1	14888	-0.364217	13	3	3	-	no
GVMAG-S-1004280-12.fna	GVMAG-S-1004280-12.fna|1004280_contig_129	17566	-0.361506	20	0	2	-	no
GVMAG-M-3300023174-128.fna	GVMAG-M-3300023174-128.fna|Ga0214921_10006429	16113	-0.357597	14	7	11	-	no
GVMAG-S-3300013126-260.fna	GVMAG-S-3300013126-260.fna|3300013126.a:Ga0172367_10012147	9021	-0.351423	10	2	3	-	no
GVMAG-M-3300023179-20.fna	GVMAG-M-3300023179-20.fna|Ga0214923_10001719	30471	-0.342665	27	2	3	-	no
GVMAG-M-3300010375-16.fna	GVMAG-M-3300010375-16.fna|Ga0105239_10001271	34031	-0.341292	36	7	8	-	no
GVMAG-M-3300008224-9.fna	GVMAG-M-3300008224-9.fna|Ga0105350_10002989	9925	-0.337094	11	2	2	-	no
GVMAG-M-3300021378-13.fna	GVMAG-M-3300021378-13.fna|Ga0213861_10013610	5928	-0.332122	6	2	2	-	no
GVMAG-M-3300005987-15.fna	GVMAG-M-3300005987-15.fna|Ga0075158_10004599	9448	-0.327542	6	2	1	-	no
GVMAG-S-3300005645-37.fna	GVMAG-S-3300005645-37.fna|3300005645.a:Ga0077109_1006755	5740	-0.326763	10	2	2	-	no
GVMAG-M-3300017783-11.fna	GVMAG-M-3300017783-11.fna|Ga0181379_1005038	5752	-0.318341	11	1	2	-	no
GVMAG-M-3300017776-4.fna	GVMAG-M-3300017776-4.fna|Ga0181394_1002034	8598	-0.316634	7	2	3	-	no
GVMAG-S-1101166-60.fna	GVMAG-S-1101166-60.fna|1101166_contig_4434	7552	-0.316495	13	2	4	PolB:266.8	no
GVMAG-S-1004280-12.fna	GVMAG-S-1004280-12.fna|1004280_contig_228	13379	-0.314987	18	0	1	-	no
GVMAG-S-1040238-38.fna	GVMAG-S-1040238-38.fna|1040238_contig_3823	6677	-0.311484	7	3	2	-	no
ERX552277.13.dc.fa	ERX552277.13.dc.fa|contig_25858	18321	-0.310315	17	2	4	-	no
GCA_003814185.1_ASM381418v1.fna	GCA_003814185.1_ASM381418v1|MK072465.1	12050	-0.307332	15	4	5	-	no
GVMAG-M-3300006810-8.fna	GVMAG-M-3300006810-8.fna|Ga0070754_10013509	5009	-0.303769	3	1	1	-	no
GVMAG-M-3300007072-7.fna	GVMAG-M-3300007072-7.fna|Ga0073932_1007968	10004	-0.302584	12	2	3	-	no
GVMAG-S-ERX556063-31.fna	GVMAG-S-ERX556063-31.fna|ERX556063_contig_1055	12194	-0.302473	9	2	2	-	no
GVMAG-M-3300020505-5.fna	GVMAG-M-3300020505-5.fna|Ga0208088_1000054	19189	-0.29861	17	1	1	-	no
GVMAG-S-1035145-40.fna	GVMAG-S-1035145-40.fna|1035145_contig_712	28354	-0.297952	31	1	2	-	no
GVMAG-M-3300017989-5.fna	GVMAG-M-3300017989-5.fna|Ga0180432_10015419	8566	-0.297341	9	1	2	-	no
GVMAG-S-1092409-41.fna	GVMAG-S-1092409-41.fna|1092409_contig_2937	8226	-0.295946	5	1	1	-	no
GVMAG-M-3300009182-39.fna	GVMAG-M-3300009182-39.fna|Ga0114959_10013037	5599	-0.294496	10	3	3	-	no
GVMAG-M-3300012952-3.fna	GVMAG-M-3300012952-3.fna|Ga0163180_10001110	15409	-0.292177	9	2	3	-	no
GVMAG-M-3300009496-9.fna	GVMAG-M-3300009496-9.fna|Ga0115570_10007419	7390	-0.287869	7	2	2	-	no
GVMAG-M-3300023174-160.fna	GVMAG-M-3300023174-160.fna|Ga0214921_10014716	9022	-0.28653	10	3	4	-	no
GVMAG-M-3300006810-14.fna	GVMAG-M-3300006810-14.fna|Ga0070754_10010525	5836	-0.285379	5	1	1	-	no
GVMAG-M-3300009163-54.fna	GVMAG-M-3300009163-54.fna|Ga0114970_10015259	5285	-0.285284	6	1	3	-	no
GVMAG-M-3300017788-78.fna	GVMAG-M-3300017788-78.fna|Ga0169931_10026717	7033	-0.283702	4	2	1	-	no
GVMAG-M-3300014493-9.fna	GVMAG-M-3300014493-9.fna|Ga0182016_10007155	11554	-0.279185	17	7	8	-	no
GVMAG-S-1035145-40.fna	GVMAG-S-1035145-40.fna|1035145_contig_3617	11348	-0.278838	10	2	3	-	no
GCA_003814065.1_ASM381406v1.fna	GCA_003814065.1_ASM381406v1|MK072111.1	5030	-0.276638	6	5	5	-	no
GVMAG-M-3300017971-26.fna	GVMAG-M-3300017971-26.fna|Ga0180438_10007067	14864	-0.275405	32	3	3	-	no
GCA_003814165.1_ASM381416v1.fna	GCA_003814165.1_ASM381416v1|MK072395.1	49795	-0.273854	51	21	20	-	no
GVMAG-M-3300020187-22.fna	GVMAG-M-3300020187-22.fna|Ga0206130_10021130	5732	-0.270597	9	2	3	-	no
GVMAG-M-3300009496-9.fna	GVMAG-M-3300009496-9.fna|Ga0115570_10000999	23126	-0.270166	24	7	8	-	no
GVMAG-S-3300013131-116.fna	GVMAG-S-3300013131-116.fna|3300013131.a:Ga0172373_10006465	15555	-0.269963	14	3	4	-	no
GVMAG-M-3300009084-79.fna	GVMAG-M-3300009084-79.fna|Ga0105046_10040640	6624	-0.26666	7	1	2	-	no
GVMAG-M-3300017724-5.fna	GVMAG-M-3300017724-5.fna|Ga0181388_1001767	6524	-0.261871	6	2	2	-	no
GVMAG-M-3300017991-11.fna	GVMAG-M-3300017991-11.fna|Ga0180434_10007844	11935	-0.261084	11	2	2	-	no
GVMAG-M-3300014838-26.fna	GVMAG-M-3300014838-26.fna|Ga0182030_10020749	12368	-0.261022	18	2	4	-	no
GVMAG-M-3300014838-63.fna	GVMAG-M-3300014838-63.fna|Ga0182030_10072391	5091	-0.260504	7	2	2	-	no
GVMAG-M-3300006916-6.fna	GVMAG-M-3300006916-6.fna|Ga0070750_10004808	7363	-0.254783	7	2	4	-	no
GVMAG-M-3300009529-9.fna	GVMAG-M-3300009529-9.fna|Ga0114919_10007362	8730	-0.241633	10	2	2	-	no
GVMAG-M-3300013132-66.fna	GVMAG-M-3300013132-66.fna|Ga0172372_10016921	8674	-0.241603	10	2	1	-	no
GVMAG-M-3300006056-32.fna	GVMAG-M-3300006056-32.fna|Ga0075163_10045325	5446	-0.241323	4	1	2	-	no
GVMAG-M-3300006056-32.fna	GVMAG-M-3300006056-32.fna|Ga0075163_10014628	10119	-0.23743	10	2	3	-	no
GVMAG-M-3300017783-11.fna	GVMAG-M-3300017783-11.fna|Ga0181379_1003819	6701	-0.230473	9	4	3	-	no
GVMAG-M-3300009181-40.fna	GVMAG-M-3300009181-40.fna|Ga0114969_10007461	8309	-0.230217	20	0	1	-	no
GVMAG-M-3300014493-9.fna	GVMAG-M-3300014493-9.fna|Ga0182016_10011766	8433	-0.225477	6	2	3	-	no
GVMAG-M-3300006916-6.fna	GVMAG-M-3300006916-6.fna|Ga0070750_10008140	5604	-0.225292	11	5	5	-	no
GVMAG-M-3300017788-86.fna	GVMAG-M-3300017788-86.fna|Ga0169931_10024948	7379	-0.225112	12	7	6	-	no
GVMAG-M-3300007345-3.fna	GVMAG-M-3300007345-3.fna|Ga0070752_1008566	5650	-0.21921	14	0	1	-	no
GVMAG-M-3300027747-28.fna	GVMAG-M-3300027747-28.fna|Ga0209189_1002574	12633	-0.216737	31	3	4	-	no
GVMAG-M-3300020563-2.fna	GVMAG-M-3300020563-2.fna|Ga0208082_1000184	18659	-0.209656	26	0	2	-	no
GVMAG-S-1017343-16.fna	GVMAG-S-1017343-16.fna|1017343_contig_124	19508	-0.201891	27	0	2	-	no
GVMAG-S-1025707-429.fna	GVMAG-S-1025707-429.fna|1025707_contig_30165	6637	-0.200931	13	6	5	-	no
SRX327520.277.dc.fa	SRX327520.277.dc.fa|contig_2681	10810	-0.200472	10	6	6	-	no
GVMAG-M-3300004277-10.fna	GVMAG-M-3300004277-10.fna|Ga0066611_10001786	11416	-0.196338	8	3	2	-	no
GCA_003814125.1_ASM381412v1.fna	GCA_003814125.1_ASM381412v1|MK072302.1	8746	-0.196262	10	2	2	-	no
GVMAG-M-3300023179-109.fna	GVMAG-M-3300023179-109.fna|Ga0214923_10006789	12696	-0.195908	11	4	4	-	no
GVMAG-M-3300014838-63.fna	GVMAG-M-3300014838-63.fna|Ga0182030_10001933	43533	-0.194509	58	16	13	-	no
GVMAG-M-3300009443-14.fna	GVMAG-M-3300009443-14.fna|Ga0115557_1009348	5617	-0.192045	3	1	1	-	no
GVMAG-M-3300023174-167.fna	GVMAG-M-3300023174-167.fna|Ga0214921_10025966	5962	-0.190347	11	2	2	-	no
GVMAG-M-3300017788-78.fna	GVMAG-M-3300017788-78.fna|Ga0169931_10014114	10844	-0.189029	18	3	4	-	no
GVMAG-S-1101174-64.fna	GVMAG-S-1101174-64.fna|1101174_contig_7728	6392	-0.188621	6	4	4	-	no
GVMAG-M-3300017991-11.fna	GVMAG-M-3300017991-11.fna|Ga0180434_10009292	10696	-0.181928	22	1	2	-	no
GVMAG-M-3300019093-11.fna	GVMAG-M-3300019093-11.fna|Ga0187843_10010564	5078	-0.176647	7	3	3	-	no
GVMAG-S-1074330-19.fna	GVMAG-S-1074330-19.fna|1074330_contig_1120	11604	-0.175201	11	4	2	-	no
GVMAG-M-3300007960-2.fna	GVMAG-M-3300007960-2.fna|Ga0099850_1007078	5187	-0.173189	15	1	1	-	no
GVMAG-S-3300007345-62.fna	GVMAG-S-3300007345-62.fna|3300007345.a:Ga0070752_1007746	6019	-0.169659	6	2	2	-	no
GVMAG-S-1017244-26.fna	GVMAG-S-1017244-26.fna|1017244_contig_162	12164	-0.161236	12	4	3	-	no
GVMAG-S-1091232-186.fna	GVMAG-S-1091232-186.fna|1091232_contig_6589	15440	-0.160923	18	2	4	-	no
GVMAG-M-3300013132-23.fna	GVMAG-M-3300013132-23.fna|Ga0172372_10036311	5100	-0.160666	6	1	2	-	no
GVMAG-S-ERX555913-37.fna	GVMAG-S-ERX555913-37.fna|ERX555913_contig_4553	8208	-0.156841	18	3	2	-	no
GVMAG-M-3300013132-66.fna	GVMAG-M-3300013132-66.fna|Ga0172372_10008415	13596	-0.154327	18	2	4	-	no
GVMAG-M-3300023174-52.fna	GVMAG-M-3300023174-52.fna|Ga0214921_10029453	5435	-0.152784	8	3	3	-	no
GVMAG-M-3300021343-4.fna	GVMAG-M-3300021343-4.fna|Ga0213841_1001636	10315	-0.14828	12	5	4	-	no
GVMAG-M-3300010397-1.fna	GVMAG-M-3300010397-1.fna|Ga0134124_10018982	5630	-0.148025	4	1	1	D5:82.0	no
GVMAG-M-3300017991-11.fna	GVMAG-M-3300017991-11.fna|Ga0180434_10004527	16872	-0.145181	22	0	1	-	no
GVMAG-M-3300006810-14.fna	GVMAG-M-3300006810-14.fna|Ga0070754_10005294	8713	-0.134603	11	3	3	-	no
GCA_003814245.1_ASM381424v1.fna	GCA_003814245.1_ASM381424v1|MK072521.1	23065	-0.134186	19	6	6	-	no
GVMAG-M-3300020505-5.fna	GVMAG-M-3300020505-5.fna|Ga0208088_1000268	8669	-0.131082	10	4	2	-	no
GVMAG-M-3300009084-79.fna	GVMAG-M-3300009084-79.fna|Ga0105046_10034587	7317	-0.125818	13	2	3	-	no
GVMAG-S-3300000325-26.fna	GVMAG-S-3300000325-26.fna|3300000325.a:SI39nov09_100mDRAFT_1001815	8014	-0.12477	16	2	2	-	no
GVMAG-S-3300005286-75.fna	GVMAG-S-3300005286-75.fna|3300005286.a:Ga0065721_10057796	6100	-0.122774	10	1	2	-	no
GVMAG-S-1091233-212.fna	GVMAG-S-1091233-212.fna|1091233_contig_28756	5794	-0.120214	10	1	2	-	no
GVMAG-S-1103010-144.fna	GVMAG-S-1103010-144.fna|1103010_contig_5629	10910	-0.117316	12	2	2	-	no
GVMAG-S-3300010160-61.fna	GVMAG-S-3300010160-61.fna|3300010160.a:Ga0114967_10010468	6991	-0.116519	12	3	4	-	no
GVMAG-S-1101165-49.fna	GVMAG-S-1101165-49.fna|1101165_contig_11875	5173	-0.115706	7	3	4	-	no
GVMAG-M-3300018080-43.fna	GVMAG-M-3300018080-43.fna|Ga0180433_10029611	5541	-0.114614	6	6	6	-	no
GVMAG-M-3300027797-21.fna	GVMAG-M-3300027797-21.fna|Ga0209107_10000229	34066	-0.113234	56	2	5	SFII:130.1	no
GVMAG-M-3300014838-26.fna	GVMAG-M-3300014838-26.fna|Ga0182030_10021003	12265	-0.113014	13	2	2	-	no
GVMAG-M-3300009161-11.fna	GVMAG-M-3300009161-11.fna|Ga0114966_10005333	10905	-0.110192	7	3	2	-	no
GVMAG-M-3300007516-29.fna	GVMAG-M-3300007516-29.fna|Ga0105050_10011403	9504	-0.106212	14	4	4	-	no
GVMAG-M-3300014838-21.fna	GVMAG-M-3300014838-21.fna|Ga0182030_10013728	16083	-0.103493	20	2	3	-	no
GVMAG-S-1059904-8.fna	GVMAG-S-1059904-8.fna|1059904_contig_1315	5669	-0.0977115	6	3	2	-	no
GCA_003814265.1_ASM381426v1.fna	GCA_003814265.1_ASM381426v1|MK071993.1	5106	-0.0923404	7	3	3	-	no
GVMAG-S-1015567-472.fna	GVMAG-S-1015567-472.fna|1015567_contig_73970	11049	-0.086057	13	1	1	-	no
GVMAG-S-1092409-41.fna	GVMAG-S-1092409-41.fna|1092409_contig_6926	5131	-0.0848124	6	1	2	-	no
GVMAG-M-3300014838-26.fna	GVMAG-M-3300014838-26.fna|Ga0182030_10012126	17319	-0.0837545	23	2	2	-	no
GVMAG-M-3300018080-53.fna	GVMAG-M-3300018080-53.fna|Ga0180433_10004135	20599	-0.082416	17	5	5	-	no
GVMAG-M-3300009182-30.fna	GVMAG-M-3300009182-30.fna|Ga0114959_10008494	7273	-0.0799967	8	2	2	-	no
GVMAG-M-3300013127-27.fna	GVMAG-M-3300013127-27.fna|Ga0172365_10006730	8493	-0.0775026	9	5	7	-	no
GVMAG-M-3300014493-9.fna	GVMAG-M-3300014493-9.fna|Ga0182016_10003319	18462	-0.0757355	16	10	10	D5:106.7	no
GVMAG-M-3300013127-27.fna	GVMAG-M-3300013127-27.fna|Ga0172365_10008396	7614	-0.0754025	9	4	3	-	no
GVMAG-M-3300009681-26.fna	GVMAG-M-3300009681-26.fna|Ga0116174_10009478	7024	-0.0729978	8	1	1	-	no
GVMAG-M-3300014838-26.fna	GVMAG-M-3300014838-26.fna|Ga0182030_10023284	11466	-0.0716475	9	1	1	-	no
GVMAG-S-3300010160-61.fna	GVMAG-S-3300010160-61.fna|3300010160.a:Ga0114967_10009847	7224	-0.0697386	20	1	1	-	no
GVMAG-S-3300009084-313.fna	GVMAG-S-3300009084-313.fna|3300009084.a:Ga0105046_10016326	11398	-0.069494	12	4	3	SFII:176.9	no
GVMAG-S-1035145-40.fna	GVMAG-S-1035145-40.fna|1035145_contig_5475	8892	-0.068534	5	1	3	-	no
GVMAG-M-3300017967-12.fna	GVMAG-M-3300017967-12.fna|Ga0181590_10012770	6820	-0.067931	6	2	2	-	no
GVMAG-M-3300024261-71.fna	GVMAG-M-3300024261-71.fna|Ga0233439_10010696	7179	-0.0642401	7	7	3	A32:313.3	no
GVMAG-S-1101164-119.fna	GVMAG-S-1101164-119.fna|1101164_contig_7190	6790	-0.0597096	16	2	4	-	no
GVMAG-M-3300009169-4.fna	GVMAG-M-3300009169-4.fna|Ga0105097_10007980	5418	-0.0537947	10	3	2	-	no
GVMAG-S-3300005286-75.fna	GVMAG-S-3300005286-75.fna|3300005286.a:Ga0065721_10055323	7775	-0.0442406	10	2	3	-	no
ERX555926.32.dc.fa	ERX555926.32.dc.fa|contig_16211	10490	-0.043147	11	3	5	-	no
GVMAG-S-ERX556106-33.fna	GVMAG-S-ERX556106-33.fna|ERX556106_contig_1413	11514	-0.041043	12	3	4	-	no
GCA_003814245.1_ASM381424v1.fna	GCA_003814245.1_ASM381424v1|MK072527.1	16108	-0.0408431	13	4	4	-	no
GVMAG-S-3300006056-154.fna	GVMAG-S-3300006056-154.fna|3300006056.a:Ga0075163_10046232	5386	-0.0406153	5	3	2	-	no
GVMAG-S-1101162-82.fna	GVMAG-S-1101162-82.fna|1101162_contig_2998	11996	-0.0379996	10	1	1	-	no
GVMAG-M-3300014493-14.fna	GVMAG-M-3300014493-14.fna|Ga0182016_10013467	7732	-0.0367425	10	1	2	-	no
GVMAG-S-3300005286-75.fna	GVMAG-S-3300005286-75.fna|3300005286.a:Ga0065721_10056635	6763	-0.0360552	8	3	4	-	no
ERX556094.51.dc.fa	ERX556094.51.dc.fa|contig_69049	16166	-0.0256333	12	8	9	-	no
GCA_003814245.1_ASM381424v1.fna	GCA_003814245.1_ASM381424v1|MK072520.1	25196	-0.0230418	22	6	5	-	no
GVMAG-M-3300009149-7.fna	GVMAG-M-3300009149-7.fna|Ga0114918_10014718	6071	-0.0225095	15	2	3	-	no
GVMAG-S-1056828-40.fna	GVMAG-S-1056828-40.fna|1056828_contig_932	12228	-0.0181065	11	2	2	-	no
GVMAG-M-3300025853-1.fna	GVMAG-M-3300025853-1.fna|Ga0208645_1009148	6239	-0.0175901	8	1	1	-	no
GVMAG-S-1091232-186.fna	GVMAG-S-1091232-186.fna|1091232_contig_11335	10255	-0.0147834	13	2	3	RNAPS:841.1	no
GVMAG-S-1015567-472.fna	GVMAG-S-1015567-472.fna|1015567_contig_227293	5307	-0.00806351	5	1	1	-	no
GVMAG-S-1091233-212.fna	GVMAG-S-1091233-212.fna|1091233_contig_15993	8277	-0.003134	6	2	2	-	no
GVMAG-M-3300004240-8.fna	GVMAG-M-3300004240-8.fna|Ga0007787_10001788	7584	-0.000269068	8	2	2	-	no
GVMAG-M-3300005286-3.fna	GVMAG-M-3300005286-3.fna|Ga0065721_10009026	5031	0	3	0	0	-	no
GVMAG-S-3300004128-12.fna	GVMAG-S-3300004128-12.fna|3300004128.a:Ga0066180_10002331	5077	0	7	0	0	-	no
GVMAG-M-3300009181-40.fna	GVMAG-M-3300009181-40.fna|Ga0114969_10017523	5103	0	16	0	0	-	no
GVMAG-M-3300010368-6.fna	GVMAG-M-3300010368-6.fna|Ga0129324_10009677	5136	0	4	0	0	-	no
GVMAG-M-3300010300-1.fna	GVMAG-M-3300010300-1.fna|Ga0129351_1005714	5172	0	5	0	0	-	no
GVMAG-M-3300007345-3.fna	GVMAG-M-3300007345-3.fna|Ga0070752_1009847	5197	0	17	0	0	-	no
GVMAG-S-1102994-63.fna	GVMAG-S-1102994-63.fna|1102994_contig_5766	5352	0	8	0	0	-	no
GVMAG-M-3300007547-5.fna	GVMAG-M-3300007547-5.fna|Ga0102875_1003553	5405	0	7	0	0	-	no
GVMAG-M-3300005528-18.fna	GVMAG-M-3300005528-18.fna|Ga0068872_10013930	5580	0	6	0	0	-	no
GVMAG-S-3300010368-40.fna	GVMAG-S-3300010368-40.fna|3300010368.a:Ga0129324_10008434	5584	0	5	0	0	-	no
GVMAG-M-3300017724-5.fna	GVMAG-M-3300017724-5.fna|Ga0181388_1002276	5627	0	6	0	0	-	no
GVMAG-M-3300024329-18.fna	GVMAG-M-3300024329-18.fna|Ga0228631_1004767	5632	0	4	0	0	-	no
GVMAG-M-3300005286-3.fna	GVMAG-M-3300005286-3.fna|Ga0065721_10058702	5681	0	8	0	0	-	no
GVMAG-M-3300009068-46.fna	GVMAG-M-3300009068-46.fna|Ga0114973_10011213	5791	0	2	0	0	-	no
GCA_003814245.1_ASM381424v1.fna	GCA_003814245.1_ASM381424v1|MK072541.1	5861	0	6	0	0	-	no
GVMAG-S-1101165-58.fna	GVMAG-S-1101165-58.fna|1101165_contig_9838	5861	0	4	0	0	-	no
GVMAG-S-3300000929-19.fna	GVMAG-S-3300000929-19.fna|3300000929.a:NpDRAFT_10085544	5934	0	4	0	0	-	no
GVMAG-M-3300009181-40.fna	GVMAG-M-3300009181-40.fna|Ga0114969_10013297	5976	0	9	0	0	-	no
GVMAG-S-1017442-11.fna	GVMAG-S-1017442-11.fna|1017442_contig_940	6079	0	4	0	0	-	no
GVMAG-S-ERX555915-91.fna	GVMAG-S-ERX555915-91.fna|ERX555915_contig_8517	6091	0	7	0	0	-	no
GVMAG-S-ERX555915-91.fna	GVMAG-S-ERX555915-91.fna|ERX555915_contig_8404	6140	0	13	0	0	-	no
GVMAG-M-3300023174-160.fna	GVMAG-M-3300023174-160.fna|Ga0214921_10024338	6258	0	2	0	0	-	no
GVMAG-M-3300013004-26.fna	GVMAG-M-3300013004-26.fna|Ga0164293_10016081	6281	0	2	0	0	-	no
GVMAG-S-1035285-32.fna	GVMAG-S-1035285-32.fna|1035285_contig_1609	6389	0	9	0	0	-	no
GVMAG-M-3300018428-44.fna	GVMAG-M-3300018428-44.fna|Ga0181568_10014276	6817	0	5	0	0	-	no
GVMAG-M-3300018428-44.fna	GVMAG-M-3300018428-44.fna|Ga0181568_10013480	7021	0	16	0	0	-	no
GVMAG-S-3300013131-116.fna	GVMAG-S-3300013131-116.fna|3300013131.a:Ga0172373_10019127	7324	0	1	0	0	-	no
GVMAG-M-3300023179-109.fna	GVMAG-M-3300023179-109.fna|Ga0214923_10014953	7413	0	1	0	0	-	no
[truncated: 49,137 more rows]

## Sheet: GVMAG-S-1064190-84.blastouts
qaccver	saccver	pident	bitscore	length	mismatch	gapopen	qstart	qend	sstart	send	sscinames	sskingdom	sskingdoms	salltitles	sblastnames	scomnames
[truncated: 509 more rows]

[truncated: 1 more sheets: ERX556094.blastouts]
